# Supplementary material for: Extensive Local Gene Duplication and Functional Divergence among Paralogs in Atlantic Salmon
Source: Genome Biol Evol. 2014 Jun 19;6(7):1790–805. doi: 10.1093/gbe/evu131 (PMC4122929; doi:10.1093/gbe/evu131)
Supplement: Supplementary Data [file supp_evu131_suppl_data.zip]

Archive with 4 entries (4 files):
- supplementarydata2.xlsx
- suppplementarymethod1.r
- suppfile1.docx
- supplementarydata1.xlsx
