# Supplementary material for: Extensive Local Gene Duplication and Functional Divergence among Paralogs in Atlantic Salmon
Source: Genome Biol Evol. 2014 Jun 19;6(7):1790–805. doi: 10.1093/gbe/evu131 (PMC4122929; doi:10.1093/gbe/evu131)
Supplement: Supplementary Data [file supp_evu131_suppl_data.zip › supplementarydata2.xlsx]

## Sheet: local gene duplications
isotig00046	nckp1_danrenck-associatedprotein1os= =nckap1pe=2sv=1	GO:0005623	cell	C
isotig00046	nckp1_danrenck-associatedprotein1os= =nckap1pe=2sv=1	GO:0005886	plasma membrane	C
isotig05423	srp68_canfa 68os= =srp68pe=1sv=1	GO:0005730	nucleolus	C
isotig05423	srp68_canfa 68os= =srp68pe=1sv=1	GO:0008150	biological_process	P
isotig05423	srp68_canfa 68os= =srp68pe=1sv=1	GO:0003723	RNA binding	F
isotig05423	srp68_canfa 68os= =srp68pe=1sv=1	GO:0005737	cytoplasm	C
isotig05423	srp68_canfa 68os= =srp68pe=1sv=1	GO:0005488	binding	F
isotig05423	srp68_canfa 68os= =srp68pe=1sv=1	GO:0005829	cytosol	C
isotig07139	erd22_danreerlumenproteinretainingreceptor2os= =kdelr2pe=2sv=1	GO:0004872	receptor activity	F
isotig07139	erd22_danreerlumenproteinretainingreceptor2os= =kdelr2pe=2sv=1	GO:0005783	endoplasmic reticulum	C
isotig07139	erd22_danreerlumenproteinretainingreceptor2os= =kdelr2pe=2sv=1	GO:0005488	binding	F
isotig07139	erd22_danreerlumenproteinretainingreceptor2os= =kdelr2pe=2sv=1	GO:0008150	biological_process	P
isotig07139	erd22_danreerlumenproteinretainingreceptor2os= =kdelr2pe=2sv=1	GO:0006810	transport	P
isotig07139	erd22_danreerlumenproteinretainingreceptor2os= =kdelr2pe=2sv=1	GO:0005623	cell	C
isotig07139	erd22_danreerlumenproteinretainingreceptor2os= =kdelr2pe=2sv=1	GO:0015031	protein transport	P
isotig08599	rbcc1_humanrb1-induciblecoiled-coilprotein1os= =rb1cc1pe=1sv=3	GO:0006350	transcription, DNA-dependent	P
isotig08599	rbcc1_humanrb1-induciblecoiled-coilprotein1os= =rb1cc1pe=1sv=3	GO:0050789	regulation of biological process	P
isotig08599	rbcc1_humanrb1-induciblecoiled-coilprotein1os= =rb1cc1pe=1sv=3	GO:0044238	primary metabolic process	P
isotig08599	rbcc1_humanrb1-induciblecoiled-coilprotein1os= =rb1cc1pe=1sv=3	GO:0005515	protein binding	F
isotig08599	rbcc1_humanrb1-induciblecoiled-coilprotein1os= =rb1cc1pe=1sv=3	GO:0007275	multicellular organismal development	P
isotig08599	rbcc1_humanrb1-induciblecoiled-coilprotein1os= =rb1cc1pe=1sv=3	GO:0007154	cell communication	P
isotig08599	rbcc1_humanrb1-induciblecoiled-coilprotein1os= =rb1cc1pe=1sv=3	GO:0005737	cytoplasm	C
isotig08599	rbcc1_humanrb1-induciblecoiled-coilprotein1os= =rb1cc1pe=1sv=3	GO:0043234	protein complex	C
isotig08599	rbcc1_humanrb1-induciblecoiled-coilprotein1os= =rb1cc1pe=1sv=3	GO:0016043	cellular component organization	P
isotig08599	rbcc1_humanrb1-induciblecoiled-coilprotein1os= =rb1cc1pe=1sv=3	GO:0006950	response to stress	P
isotig08599	rbcc1_humanrb1-induciblecoiled-coilprotein1os= =rb1cc1pe=1sv=3	GO:0009056	catabolic process	P
isotig08599	rbcc1_humanrb1-induciblecoiled-coilprotein1os= =rb1cc1pe=1sv=3	GO:0008152	metabolic process	P
isotig08747	ro32_xenla 3homolog2os= =2sv=1	GO:0003723	RNA binding	F
isotig08747	ro32_xenla 3homolog2os= =2sv=1	GO:0005622	intracellular	C
isotig08747	ro32_xenla 3homolog2os= =2sv=1	GO:0005634	nucleus	C
isotig08747	ro32_xenla 3homolog2os= =2sv=1	GO:0000166	nucleotide binding	F
isotig08842	ccng1_bovincyclin-g1os= =ccng1pe=2sv=1	GO:0006996	organelle organization	P
isotig08842	ccng1_bovincyclin-g1os= =ccng1pe=2sv=1	GO:0007049	cell cycle	P
isotig08842	ccng1_bovincyclin-g1os= =ccng1pe=2sv=1	GO:0005634	nucleus	C
isotig08842	ccng1_bovincyclin-g1os= =ccng1pe=2sv=1	GO:0008150	biological_process	P
isotig10208	scn3b_macfasodiumchannelsubunitbeta-3os= =scn3bpe=2sv=1	GO:0006811	ion transport	P
isotig10208	scn3b_macfasodiumchannelsubunitbeta-3os= =scn3bpe=2sv=1	GO:0005623	cell	C
isotig10208	scn3b_macfasodiumchannelsubunitbeta-3os= =scn3bpe=2sv=1	GO:0005216	ion channel activity	F
isotig11476	= =h1f0pe=2sv=1	GO:0005694	chromosome	C
isotig11476	= =h1f0pe=2sv=1	GO:0003677	DNA binding	F
isotig11476	= =h1f0pe=2sv=1	GO:0006996	organelle organization	P
isotig11476	= =h1f0pe=2sv=1	GO:0005634	nucleus	C
isotig12824	at5g3_bovinatpsynthaselipid- = =atp5g3pe=2sv=1	GO:0005215	transporter activity	F
isotig12824	at5g3_bovinatpsynthaselipid- = =atp5g3pe=2sv=1	GO:0005739	mitochondrion	C
isotig12824	at5g3_bovinatpsynthaselipid- = =atp5g3pe=2sv=1	GO:0005623	cell	C
isotig12824	at5g3_bovinatpsynthaselipid- = =atp5g3pe=2sv=1	GO:0006091	generation of precursor metabolites and energy	P
isotig12824	at5g3_bovinatpsynthaselipid- = =atp5g3pe=2sv=1	GO:0006139	nucleobase-containing compound metabolic process	P
isotig12824	at5g3_bovinatpsynthaselipid- = =atp5g3pe=2sv=1	GO:0006811	ion transport	P
isotig12824	at5g3_bovinatpsynthaselipid- = =atp5g3pe=2sv=1	GO:0009058	biosynthetic process	P
isotig12824	at5g3_bovinatpsynthaselipid- = =atp5g3pe=2sv=1	GO:0005622	intracellular	C
isotig12824	at5g3_bovinatpsynthaselipid- = =atp5g3pe=2sv=1	GO:0043234	protein complex	C
isotig12824	at5g3_bovinatpsynthaselipid- = =atp5g3pe=2sv=1	GO:0008289	lipid binding	F
isotig13489	gemi2_xenlagem-associatedprotein2os= =gemin2pe=1sv=1	GO:0005737	cytoplasm	C
isotig13489	gemi2_xenlagem-associatedprotein2os= =gemin2pe=1sv=1	GO:0016043	cellular component organization	P
isotig13489	gemi2_xenlagem-associatedprotein2os= =gemin2pe=1sv=1	GO:0006139	nucleobase-containing compound metabolic process	P
isotig13489	gemi2_xenlagem-associatedprotein2os= =gemin2pe=1sv=1	GO:0005654	nucleoplasm	C
isotig13489	gemi2_xenlagem-associatedprotein2os= =gemin2pe=1sv=1	GO:0005634	nucleus	C
isotig13963	cx6c1_thuobcytochromecoxidasesubunit6c-1os= =1sv=2	GO:0005739	mitochondrion	C
isotig13963	cx6c1_thuobcytochromecoxidasesubunit6c-1os= =1sv=2	GO:0005623	cell	C
isotig13963	cx6c1_thuobcytochromecoxidasesubunit6c-1os= =1sv=2	GO:0003824	catalytic activity	F
isotig13963	cx6c1_thuobcytochromecoxidasesubunit6c-1os= =1sv=2	GO:0005215	transporter activity	F
isotig14891	prs23_bovinserineprotease23os= =prss23pe=2sv=1	GO:0005576	extracellular region	C
isotig14891	prs23_bovinserineprotease23os= =prss23pe=2sv=1	GO:0019538	protein metabolic process	P
isotig14891	prs23_bovinserineprotease23os= =prss23pe=2sv=1	GO:0009056	catabolic process	P
isotig14891	prs23_bovinserineprotease23os= =prss23pe=2sv=1	GO:0005634	nucleus	C
isotig14891	prs23_bovinserineprotease23os= =prss23pe=2sv=1	GO:0008233	peptidase activity	F
isotig18144	gbra1_chickgamma-aminobutyricacidreceptorsubunitalpha-1os= =gabra1pe=2sv=1	GO:0004872	receptor activity	F
isotig18144	gbra1_chickgamma-aminobutyricacidreceptorsubunitalpha-1os= =gabra1pe=2sv=1	GO:0005623	cell	C
isotig18144	gbra1_chickgamma-aminobutyricacidreceptorsubunitalpha-1os= =gabra1pe=2sv=1	GO:0005886	plasma membrane	C
isotig18144	gbra1_chickgamma-aminobutyricacidreceptorsubunitalpha-1os= =gabra1pe=2sv=1	GO:0005216	ion channel activity	F
isotig18144	gbra1_chickgamma-aminobutyricacidreceptorsubunitalpha-1os= =gabra1pe=2sv=1	GO:0007165	signal transduction	P
isotig18144	gbra1_chickgamma-aminobutyricacidreceptorsubunitalpha-1os= =gabra1pe=2sv=1	GO:0043234	protein complex	C
isotig18169	gbra1_ratgamma-aminobutyricacidreceptorsubunitalpha-1os= =gabra1pe=1sv=1	GO:0005488	binding	F
isotig18169	gbra1_ratgamma-aminobutyricacidreceptorsubunitalpha-1os= =gabra1pe=1sv=1	GO:0005886	plasma membrane	C
isotig18169	gbra1_ratgamma-aminobutyricacidreceptorsubunitalpha-1os= =gabra1pe=1sv=1	GO:0004872	receptor activity	F
isotig18169	gbra1_ratgamma-aminobutyricacidreceptorsubunitalpha-1os= =gabra1pe=1sv=1	GO:0007165	signal transduction	P
isotig18169	gbra1_ratgamma-aminobutyricacidreceptorsubunitalpha-1os= =gabra1pe=1sv=1	GO:0005623	cell	C
isotig18169	gbra1_ratgamma-aminobutyricacidreceptorsubunitalpha-1os= =gabra1pe=1sv=1	GO:0043234	protein complex	C
isotig18169	gbra1_ratgamma-aminobutyricacidreceptorsubunitalpha-1os= =gabra1pe=1sv=1	GO:0007267	cell-cell signaling	P
isotig18169	gbra1_ratgamma-aminobutyricacidreceptorsubunitalpha-1os= =gabra1pe=1sv=1	GO:0006811	ion transport	P
isotig18169	gbra1_ratgamma-aminobutyricacidreceptorsubunitalpha-1os= =gabra1pe=1sv=1	GO:0005216	ion channel activity	F
isotig18508	dek_mouse = = =1sv=1	GO:2001032	regulation of double-strand break repair via nonhomologous end joining	P
isotig18523	calm_xenla = =calm1pe=1sv=2	GO:0005509	calcium ion binding	F
isotig18523	calm_xenla = =calm1pe=1sv=2	GO:0005102	receptor binding	F
isotig18599	ccng1_ponabcyclin-g1os= =ccng1pe=2sv=1	GO:0007049	cell cycle	P
isotig18753	calm_xenla = =calm1pe=1sv=2	GO:0005509	calcium ion binding	F
isotig18753	calm_xenla = =calm1pe=1sv=2	GO:0005102	receptor binding	F
isotig18784	at5g3_bovinatpsynthaselipid- = =atp5g3pe=2sv=1	GO:0005215	transporter activity	F
isotig18784	at5g3_bovinatpsynthaselipid- = =atp5g3pe=2sv=1	GO:0005739	mitochondrion	C
isotig18784	at5g3_bovinatpsynthaselipid- = =atp5g3pe=2sv=1	GO:0005623	cell	C
isotig18784	at5g3_bovinatpsynthaselipid- = =atp5g3pe=2sv=1	GO:0006091	generation of precursor metabolites and energy	P
isotig18784	at5g3_bovinatpsynthaselipid- = =atp5g3pe=2sv=1	GO:0006139	nucleobase-containing compound metabolic process	P
isotig18784	at5g3_bovinatpsynthaselipid- = =atp5g3pe=2sv=1	GO:0006811	ion transport	P
isotig18784	at5g3_bovinatpsynthaselipid- = =atp5g3pe=2sv=1	GO:0009058	biosynthetic process	P
isotig18784	at5g3_bovinatpsynthaselipid- = =atp5g3pe=2sv=1	GO:0005622	intracellular	C
isotig18784	at5g3_bovinatpsynthaselipid- = =atp5g3pe=2sv=1	GO:0043234	protein complex	C
isotig18784	at5g3_bovinatpsynthaselipid- = =atp5g3pe=2sv=1	GO:0008289	lipid binding	F
isotig19103	NDUA9_BOVINNADHdehydrogenase	GO:0005739	mitochondrion	C
isotig19103	NDUA9_BOVINNADHdehydrogenase	GO:0005623	cell	C
isotig19103	NDUA9_BOVINNADHdehydrogenase	GO:0000166	nucleotide binding	F
isotig19103	NDUA9_BOVINNADHdehydrogenase	GO:0006091	generation of precursor metabolites and energy	P
isotig19670	sc23a_chick ec23aos= =sec23ape=2sv=1	GO:0005488	binding	F
isotig19670	sc23a_chick ec23aos= =sec23ape=2sv=1	GO:0005794	Golgi apparatus	C
isotig19670	sc23a_chick ec23aos= =sec23ape=2sv=1	GO:0005783	endoplasmic reticulum	C
isotig19670	sc23a_chick ec23aos= =sec23ape=2sv=1	GO:0043234	protein complex	C
isotig19670	sc23a_chick ec23aos= =sec23ape=2sv=1	GO:0016023	cytoplasmic membrane-bounded vesicle	C
isotig19670	sc23a_chick ec23aos= =sec23ape=2sv=1	GO:0006810	transport	P
isotig19670	sc23a_chick ec23aos= =sec23ape=2sv=1	GO:0005737	cytoplasm	C
isotig19670	sc23a_chick ec23aos= =sec23ape=2sv=1	GO:0015031	protein transport	P
isotig19939	tm230_mousetransmembraneprotein230os= =tmem230pe=1sv=1	GO:0005623	cell	C
isotig20044	dek_rat = = =2sv=1	GO:0006996	organelle organization	P
isotig20044	dek_rat = = =2sv=1	GO:0003677	DNA binding	F
isotig20044	dek_rat = = =2sv=1	GO:0005515	protein binding	F
isotig20044	dek_rat = = =2sv=1	GO:0005634	nucleus	C
isotig20787	pgam1_humanphosphoglyceratemutase1os= =pgam1pe=1sv=2	GO:0008152	metabolic process	P
isotig20787	pgam1_humanphosphoglyceratemutase1os= =pgam1pe=1sv=2	GO:0005829	cytosol	C
isotig20787	pgam1_humanphosphoglyceratemutase1os= =pgam1pe=1sv=2	GO:0050789	regulation of biological process	P
isotig20787	pgam1_humanphosphoglyceratemutase1os= =pgam1pe=1sv=2	GO:0006139	nucleobase-containing compound metabolic process	P
isotig20787	pgam1_humanphosphoglyceratemutase1os= =pgam1pe=1sv=2	GO:0005975	carbohydrate metabolic process	P
isotig20787	pgam1_humanphosphoglyceratemutase1os= =pgam1pe=1sv=2	GO:0009056	catabolic process	P
isotig20787	pgam1_humanphosphoglyceratemutase1os= =pgam1pe=1sv=2	GO:0019748	secondary metabolic process	P
isotig20787	pgam1_humanphosphoglyceratemutase1os= =pgam1pe=1sv=2	GO:0003824	catalytic activity	F
isotig20787	pgam1_humanphosphoglyceratemutase1os= =pgam1pe=1sv=2	GO:0005515	protein binding	F
isotig20787	pgam1_humanphosphoglyceratemutase1os= =pgam1pe=1sv=2	GO:0009058	biosynthetic process	P
isotig20787	pgam1_humanphosphoglyceratemutase1os= =pgam1pe=1sv=2	GO:0006091	generation of precursor metabolites and energy	P
isotig20787	pgam1_humanphosphoglyceratemutase1os= =pgam1pe=1sv=2	GO:0016787	hydrolase activity	F
isotig21035	srsf7_mouseserine arginine-richsplicingfactor7os= =srsf7pe=1sv=1	GO:0005488	binding	F
isotig21035	srsf7_mouseserine arginine-richsplicingfactor7os= =srsf7pe=1sv=1	GO:0003676	nucleic acid binding	F
isotig21035	srsf7_mouseserine arginine-richsplicingfactor7os= =srsf7pe=1sv=1	GO:0005515	protein binding	F
isotig21035	srsf7_mouseserine arginine-richsplicingfactor7os= =srsf7pe=1sv=1	GO:0050789	regulation of biological process	P
isotig21035	srsf7_mouseserine arginine-richsplicingfactor7os= =srsf7pe=1sv=1	GO:0006139	nucleobase-containing compound metabolic process	P
isotig21035	srsf7_mouseserine arginine-richsplicingfactor7os= =srsf7pe=1sv=1	GO:0005634	nucleus	C
isotig21138	itm2b_chickintegralmembraneprotein2bos= =itm2bpe=2sv=1	GO:0005794	Golgi apparatus	C
isotig21138	itm2b_chickintegralmembraneprotein2bos= =itm2bpe=2sv=1	GO:0005488	binding	F
isotig21138	itm2b_chickintegralmembraneprotein2bos= =itm2bpe=2sv=1	GO:0008219	cell death	P
isotig21239	itm2b_chickintegralmembraneprotein2bos= =itm2bpe=2sv=1	GO:0016023	cytoplasmic membrane-bounded vesicle	C
isotig21239	itm2b_chickintegralmembraneprotein2bos= =itm2bpe=2sv=1	GO:0005794	Golgi apparatus	C
isotig21239	itm2b_chickintegralmembraneprotein2bos= =itm2bpe=2sv=1	GO:0050789	regulation of biological process	P
isotig21239	itm2b_chickintegralmembraneprotein2bos= =itm2bpe=2sv=1	GO:0008219	cell death	P
isotig21239	itm2b_chickintegralmembraneprotein2bos= =itm2bpe=2sv=1	GO:0005515	protein binding	F
isotig21239	itm2b_chickintegralmembraneprotein2bos= =itm2bpe=2sv=1	GO:0005886	plasma membrane	C
isotig21239	itm2b_chickintegralmembraneprotein2bos= =itm2bpe=2sv=1	GO:0000166	nucleotide binding	F
isotig21239	itm2b_chickintegralmembraneprotein2bos= =itm2bpe=2sv=1	GO:0005623	cell	C
isotig21239	itm2b_chickintegralmembraneprotein2bos= =itm2bpe=2sv=1	GO:0005634	nucleus	C
isotig21239	itm2b_chickintegralmembraneprotein2bos= =itm2bpe=2sv=1	GO:0005768	endosome	C
isotig21264	ldhb_funhel-lactatedehydrogenase = =ldhbpe=2sv=2	GO:0006091	generation of precursor metabolites and energy	P
isotig21264	ldhb_funhel-lactatedehydrogenase = =ldhbpe=2sv=2	GO:0005975	carbohydrate metabolic process	P
isotig21264	ldhb_funhel-lactatedehydrogenase = =ldhbpe=2sv=2	GO:0009056	catabolic process	P
isotig21264	ldhb_funhel-lactatedehydrogenase = =ldhbpe=2sv=2	GO:0005737	cytoplasm	C
isotig21264	ldhb_funhel-lactatedehydrogenase = =ldhbpe=2sv=2	GO:0003824	catalytic activity	F
isotig21264	ldhb_funhel-lactatedehydrogenase = =ldhbpe=2sv=2	GO:0008152	metabolic process	P
isotig21264	ldhb_funhel-lactatedehydrogenase = =ldhbpe=2sv=2	GO:0000166	nucleotide binding	F
isotig21319	ldhb_funhel-lactatedehydrogenase = =ldhbpe=2sv=2	GO:0006091	generation of precursor metabolites and energy	P
isotig21319	ldhb_funhel-lactatedehydrogenase = =ldhbpe=2sv=2	GO:0005975	carbohydrate metabolic process	P
isotig21319	ldhb_funhel-lactatedehydrogenase = =ldhbpe=2sv=2	GO:0009056	catabolic process	P
isotig21319	ldhb_funhel-lactatedehydrogenase = =ldhbpe=2sv=2	GO:0005737	cytoplasm	C
isotig21319	ldhb_funhel-lactatedehydrogenase = =ldhbpe=2sv=2	GO:0003824	catalytic activity	F
isotig21319	ldhb_funhel-lactatedehydrogenase = =ldhbpe=2sv=2	GO:0008152	metabolic process	P
isotig21319	ldhb_funhel-lactatedehydrogenase = =ldhbpe=2sv=2	GO:0000166	nucleotide binding	F
isotig21445	cof2_mousecofilin-2os= =cfl2pe=1sv=1	GO:0005856	cytoskeleton	C
isotig21445	cof2_mousecofilin-2os= =cfl2pe=1sv=1	GO:0005737	cytoplasm	C
isotig21445	cof2_mousecofilin-2os= =cfl2pe=1sv=1	GO:0003779	actin binding	F
isotig21445	cof2_mousecofilin-2os= =cfl2pe=1sv=1	GO:0005634	nucleus	C
isotig21493	= =h1f0pe=2sv=1	GO:0005694	chromosome	C
isotig21493	= =h1f0pe=2sv=1	GO:0003677	DNA binding	F
isotig21493	= =h1f0pe=2sv=1	GO:0006996	organelle organization	P
isotig21493	= =h1f0pe=2sv=1	GO:0005634	nucleus	C
isotig21770	= =1sv=2	GO:0005739	mitochondrion	C
isotig21770	= =1sv=2	GO:0008152	metabolic process	P
isotig21770	= =1sv=2	GO:0003824	catalytic activity	F
isotig21770	= =1sv=2	GO:0005215	transporter activity	F
isotig21779	= = =1sv=3	GO:0005694	chromosome	C
isotig21779	= = =1sv=3	GO:0003677	DNA binding	F
isotig21779	= = =1sv=3	GO:0006996	organelle organization	P
isotig21779	= = =1sv=3	GO:0005634	nucleus	C
isotig21787	cof2_mousecofilin-2os= =cfl2pe=1sv=1	GO:0005856	cytoskeleton	C
isotig21787	cof2_mousecofilin-2os= =cfl2pe=1sv=1	GO:0005737	cytoplasm	C
isotig21787	cof2_mousecofilin-2os= =cfl2pe=1sv=1	GO:0003779	actin binding	F
isotig21787	cof2_mousecofilin-2os= =cfl2pe=1sv=1	GO:0005634	nucleus	C
isotig21956	ptmaa_danreprothymosinalpha-aos= =ptmaape=2sv=1	GO:0005634	nucleus	C
isotig22067	ptmaa_danreprothymosinalpha-aos= =ptmaape=2sv=1	GO:0005634	nucleus	C
isotig22425	hif1a_oncmyhypoxia-induciblefactor1-alphaos= =hif1ape=2sv=1	GO:0005737	cytoplasm	C
isotig22425	hif1a_oncmyhypoxia-induciblefactor1-alphaos= =hif1ape=2sv=1	GO:0004871	signal transducer activity	F
isotig22425	hif1a_oncmyhypoxia-induciblefactor1-alphaos= =hif1ape=2sv=1	GO:0003677	DNA binding	F
isotig22425	hif1a_oncmyhypoxia-induciblefactor1-alphaos= =hif1ape=2sv=1	GO:0007165	signal transduction	P
isotig22425	hif1a_oncmyhypoxia-induciblefactor1-alphaos= =hif1ape=2sv=1	GO:0005634	nucleus	C
isotig22425	hif1a_oncmyhypoxia-induciblefactor1-alphaos= =hif1ape=2sv=1	GO:0006350	transcription, DNA-dependent	P
isotig22425	hif1a_oncmyhypoxia-induciblefactor1-alphaos= =hif1ape=2sv=1	GO:0050789	regulation of biological process	P
isotig22492	padi2_humanprotein-argininedeiminasetype-2os= =padi2pe=1sv=2	GO:0005737	cytoplasm	C
isotig22492	padi2_humanprotein-argininedeiminasetype-2os= =padi2pe=1sv=2	GO:0016787	hydrolase activity	F
isotig22492	padi2_humanprotein-argininedeiminasetype-2os= =padi2pe=1sv=2	GO:0005509	calcium ion binding	F
isotig22492	padi2_humanprotein-argininedeiminasetype-2os= =padi2pe=1sv=2	GO:0006464	cellular protein modification process	P
isotig22492	padi2_humanprotein-argininedeiminasetype-2os= =padi2pe=1sv=2	GO:0009058	biosynthetic process	P
isotig22492	padi2_humanprotein-argininedeiminasetype-2os= =padi2pe=1sv=2	GO:0006519	cellular amino acid metabolic process	P
isotig22530	NDUA9_BOVINNADHdehydrogenase	GO:0005739	mitochondrion	C
isotig22530	NDUA9_BOVINNADHdehydrogenase	GO:0005623	cell	C
isotig22530	NDUA9_BOVINNADHdehydrogenase	GO:0000166	nucleotide binding	F
isotig22530	NDUA9_BOVINNADHdehydrogenase	GO:0006091	generation of precursor metabolites and energy	P
isotig22936	gemi2_humangem-associatedprotein2os= =gemin2pe=1sv=1	GO:0006139	nucleobase-containing compound metabolic process	P
isotig22936	gemi2_humangem-associatedprotein2os= =gemin2pe=1sv=1	GO:0016043	cellular component organization	P
isotig22936	gemi2_humangem-associatedprotein2os= =gemin2pe=1sv=1	GO:0005654	nucleoplasm	C
isotig22936	gemi2_humangem-associatedprotein2os= =gemin2pe=1sv=1	GO:0005634	nucleus	C
isotig22936	gemi2_humangem-associatedprotein2os= =gemin2pe=1sv=1	GO:0005515	protein binding	F
isotig22936	gemi2_humangem-associatedprotein2os= =gemin2pe=1sv=1	GO:0005829	cytosol	C
isotig23048	tm230_ponabtransmembraneprotein230os= =tmem230pe=2sv=1	GO:0005623	cell	C
isotig23495	= = =1sv=3	GO:0005694	chromosome	C
isotig23495	= = =1sv=3	GO:0003677	DNA binding	F
isotig23495	= = =1sv=3	GO:0006996	organelle organization	P
isotig23495	= = =1sv=3	GO:0005634	nucleus	C
isotig23878	bax_mouse = = =1sv=1	GO:0008289	lipid binding	F
isotig23878	bax_mouse = = =1sv=1	GO:0005515	protein binding	F
isotig23878	bax_mouse = = =1sv=1	GO:0016043	cellular component organization	P
isotig23878	bax_mouse = = =1sv=1	GO:0008219	cell death	P
isotig23878	bax_mouse = = =1sv=1	GO:0004872	receptor activity	F
isotig23878	bax_mouse = = =1sv=1	GO:0050789	regulation of biological process	P
isotig23878	bax_mouse = = =1sv=1	GO:0009653	anatomical structure morphogenesis	P
isotig23878	bax_mouse = = =1sv=1	GO:0007005	mitochondrion organization	P
isotig23878	bax_mouse = = =1sv=1	GO:0005102	receptor binding	F
isotig23878	bax_mouse = = =1sv=1	GO:0008152	metabolic process	P
isotig23878	bax_mouse = = =1sv=1	GO:0007165	signal transduction	P
isotig23878	bax_mouse = = =1sv=1	GO:0006811	ion transport	P
isotig23878	bax_mouse = = =1sv=1	GO:0019725	cellular homeostasis	P
isotig23878	bax_mouse = = =1sv=1	GO:0000003	reproduction	P
isotig23878	bax_mouse = = =1sv=1	GO:0007275	multicellular organismal development	P
isotig23878	bax_mouse = = =1sv=1	GO:0009628	response to abiotic stimulus	P
isotig23878	bax_mouse = = =1sv=1	GO:0008283	cell proliferation	P
isotig23878	bax_mouse = = =1sv=1	GO:0006259	DNA metabolic process	P
isotig23878	bax_mouse = = =1sv=1	GO:0006996	organelle organization	P
isotig23878	bax_mouse = = =1sv=1	GO:0009056	catabolic process	P
isotig23878	bax_mouse = = =1sv=1	GO:0030154	cell differentiation	P
isotig23878	bax_mouse = = =1sv=1	GO:0005739	mitochondrion	C
isotig23878	bax_mouse = = =1sv=1	GO:0005783	endoplasmic reticulum	C
isotig23878	bax_mouse = = =1sv=1	GO:0006950	response to stress	P
isotig23878	bax_mouse = = =1sv=1	GO:0008150	biological_process	P
isotig23878	bax_mouse = = =1sv=1	GO:0006091	generation of precursor metabolites and energy	P
isotig23878	bax_mouse = = =1sv=1	GO:0030234	enzyme regulator activity	F
isotig23878	bax_mouse = = =1sv=1	GO:0006350	transcription, DNA-dependent	P
isotig23878	bax_mouse = = =1sv=1	GO:0006629	lipid metabolic process	P
isotig23878	bax_mouse = = =1sv=1	GO:0005829	cytosol	C
isotig23878	bax_mouse = = =1sv=1	GO:0006464	cellular protein modification process	P
isotig23878	bax_mouse = = =1sv=1	GO:0007049	cell cycle	P
isotig23878	bax_mouse = = =1sv=1	GO:0005634	nucleus	C
isotig23878	bax_mouse = = =1sv=1	GO:0009719	response to endogenous stimulus	P
isotig23878	bax_mouse = = =1sv=1	GO:0043234	protein complex	C
isotig23878	bax_mouse = = =1sv=1	GO:0005215	transporter activity	F
isotig23878	bax_mouse = = =1sv=1	GO:0006810	transport	P
isotig23878	bax_mouse = = =1sv=1	GO:0009605	response to external stimulus	P
isotig24495	gpr22_mouse -proteincoupledreceptor22os= =gpr22pe=2sv=1	GO:0005623	cell	C
isotig24495	gpr22_mouse -proteincoupledreceptor22os= =gpr22pe=2sv=1	GO:0007165	signal transduction	P
isotig24495	gpr22_mouse -proteincoupledreceptor22os= =gpr22pe=2sv=1	GO:0005886	plasma membrane	C
isotig24495	gpr22_mouse -proteincoupledreceptor22os= =gpr22pe=2sv=1	GO:0004872	receptor activity	F
isotig28709	= =atp5ope=1sv=1	GO:0005488	binding	F
isotig28709	= =atp5ope=1sv=1	GO:0043234	protein complex	C
isotig28709	= =atp5ope=1sv=1	GO:0005739	mitochondrion	C
isotig28709	= =atp5ope=1sv=1	GO:0006139	nucleobase-containing compound metabolic process	P
isotig28709	= =atp5ope=1sv=1	GO:0009056	catabolic process	P
isotig28709	= =atp5ope=1sv=1	GO:0005515	protein binding	F
isotig28709	= =atp5ope=1sv=1	GO:0008289	lipid binding	F
isotig28709	= =atp5ope=1sv=1	GO:0006091	generation of precursor metabolites and energy	P
isotig28709	= =atp5ope=1sv=1	GO:0006811	ion transport	P
isotig28709	= =atp5ope=1sv=1	GO:0009058	biosynthetic process	P
isotig28709	= =atp5ope=1sv=1	GO:0016787	hydrolase activity	F
isotig28709	= =atp5ope=1sv=1	GO:0005886	plasma membrane	C
isotig28874	rlp24_danre 24os= =rsl24d1pe=2sv=1	GO:0005730	nucleolus	C
isotig28874	rlp24_danre 24os= =rsl24d1pe=2sv=1	GO:0008150	biological_process	P
isotig29200	al1l1_xenlacytosolic10-formyltetrahydrofolatedehydrogenaseos= =aldh1l1pe=2sv=1	GO:0005737	cytoplasm	C
isotig29200	al1l1_xenlacytosolic10-formyltetrahydrofolatedehydrogenaseos= =aldh1l1pe=2sv=1	GO:0003824	catalytic activity	F
isotig29200	al1l1_xenlacytosolic10-formyltetrahydrofolatedehydrogenaseos= =aldh1l1pe=2sv=1	GO:0009058	biosynthetic process	P
isotig29200	al1l1_xenlacytosolic10-formyltetrahydrofolatedehydrogenaseos= =aldh1l1pe=2sv=1	GO:0016740	transferase activity	F
isotig29200	al1l1_xenlacytosolic10-formyltetrahydrofolatedehydrogenaseos= =aldh1l1pe=2sv=1	GO:0008152	metabolic process	P
isotig29200	al1l1_xenlacytosolic10-formyltetrahydrofolatedehydrogenaseos= =aldh1l1pe=2sv=1	GO:0009056	catabolic process	P
isotig29409	= =1sv=2	GO:0005739	mitochondrion	C
isotig29409	= =1sv=2	GO:0008152	metabolic process	P
isotig29409	= =1sv=2	GO:0003824	catalytic activity	F
isotig29409	= =1sv=2	GO:0005215	transporter activity	F
isotig29531	= =atp5ope=1sv=1	GO:0005488	binding	F
isotig29531	= =atp5ope=1sv=1	GO:0043234	protein complex	C
isotig29531	= =atp5ope=1sv=1	GO:0005739	mitochondrion	C
isotig29531	= =atp5ope=1sv=1	GO:0006139	nucleobase-containing compound metabolic process	P
isotig29531	= =atp5ope=1sv=1	GO:0009056	catabolic process	P
isotig29531	= =atp5ope=1sv=1	GO:0005515	protein binding	F
isotig29531	= =atp5ope=1sv=1	GO:0008289	lipid binding	F
isotig29531	= =atp5ope=1sv=1	GO:0006091	generation of precursor metabolites and energy	P
isotig29531	= =atp5ope=1sv=1	GO:0006811	ion transport	P
isotig29531	= =atp5ope=1sv=1	GO:0009058	biosynthetic process	P
isotig29531	= =atp5ope=1sv=1	GO:0016787	hydrolase activity	F
isotig29531	= =atp5ope=1sv=1	GO:0005886	plasma membrane	C
isotig30314	rlp24_danre 24os= =rsl24d1pe=2sv=1	GO:0005730	nucleolus	C
isotig30314	rlp24_danre 24os= =rsl24d1pe=2sv=1	GO:0008150	biological_process	P
isotig39570	cx6c1_thuobcytochromecoxidasesubunit6c-1os= =1sv=2	GO:0005739	mitochondrion	C
isotig39570	cx6c1_thuobcytochromecoxidasesubunit6c-1os= =1sv=2	GO:0005623	cell	C
isotig39570	cx6c1_thuobcytochromecoxidasesubunit6c-1os= =1sv=2	GO:0003824	catalytic activity	F
isotig39570	cx6c1_thuobcytochromecoxidasesubunit6c-1os= =1sv=2	GO:0005215	transporter activity	F

## Sheet: Both
isotig00046	nckp1_danrenck-associatedprotein1os= =nckap1pe=2sv=1	GO:0005623	cell	C
isotig00046	nckp1_danrenck-associatedprotein1os= =nckap1pe=2sv=1	GO:0005886	plasma membrane	C
isotig00787	ndrg3_mouse 3os= =ndrg3pe=1sv=1	GO:0005737	cytoplasm	C
isotig05033	ndrg3_xentr 3os= =ndrg3pe=2sv=1	GO:0008283	cell proliferation	P
isotig05033	ndrg3_xentr 3os= =ndrg3pe=2sv=1	GO:0007275	multicellular organismal development	P
isotig05033	ndrg3_xentr 3os= =ndrg3pe=2sv=1	GO:0040007	growth	P
isotig05033	ndrg3_xentr 3os= =ndrg3pe=2sv=1	GO:0009653	anatomical structure morphogenesis	P
isotig05033	ndrg3_xentr 3os= =ndrg3pe=2sv=1	GO:0005829	cytosol	C
isotig05423	srp68_canfa 68os= =srp68pe=1sv=1	GO:0005730	nucleolus	C
isotig05423	srp68_canfa 68os= =srp68pe=1sv=1	GO:0008150	biological_process	P
isotig05423	srp68_canfa 68os= =srp68pe=1sv=1	GO:0003723	RNA binding	F
isotig05423	srp68_canfa 68os= =srp68pe=1sv=1	GO:0005737	cytoplasm	C
isotig05423	srp68_canfa 68os= =srp68pe=1sv=1	GO:0005488	binding	F
isotig05423	srp68_canfa 68os= =srp68pe=1sv=1	GO:0005829	cytosol	C
isotig05643	kpra_mousephosphoribosylpyrophosphatesynthase-associatedprotein1os= =prpsap1pe=1sv=1	GO:0005623	cell	C
isotig05643	kpra_mousephosphoribosylpyrophosphatesynthase-associatedprotein1os= =prpsap1pe=1sv=1	GO:0008152	metabolic process	P
isotig05643	kpra_mousephosphoribosylpyrophosphatesynthase-associatedprotein1os= =prpsap1pe=1sv=1	GO:0050789	regulation of biological process	P
isotig05643	kpra_mousephosphoribosylpyrophosphatesynthase-associatedprotein1os= =prpsap1pe=1sv=1	GO:0006139	nucleobase-containing compound metabolic process	P
isotig05643	kpra_mousephosphoribosylpyrophosphatesynthase-associatedprotein1os= =prpsap1pe=1sv=1	GO:0009058	biosynthetic process	P
isotig05643	kpra_mousephosphoribosylpyrophosphatesynthase-associatedprotein1os= =prpsap1pe=1sv=1	GO:0016740	transferase activity	F
isotig05643	kpra_mousephosphoribosylpyrophosphatesynthase-associatedprotein1os= =prpsap1pe=1sv=1	GO:0005488	binding	F
isotig05643	kpra_mousephosphoribosylpyrophosphatesynthase-associatedprotein1os= =prpsap1pe=1sv=1	GO:0030234	enzyme regulator activity	F
isotig05643	kpra_mousephosphoribosylpyrophosphatesynthase-associatedprotein1os= =prpsap1pe=1sv=1	GO:0005515	protein binding	F
isotig05755	pp2ab_ratserine threonine-proteinphosphatase2 = =ppp2cbpe=1sv=1	GO:0019538	protein metabolic process	P
isotig05755	pp2ab_ratserine threonine-proteinphosphatase2 = =ppp2cbpe=1sv=1	GO:0009056	catabolic process	P
isotig05755	pp2ab_ratserine threonine-proteinphosphatase2 = =ppp2cbpe=1sv=1	GO:0006464	cellular protein modification process	P
isotig05755	pp2ab_ratserine threonine-proteinphosphatase2 = =ppp2cbpe=1sv=1	GO:0008150	biological_process	P
isotig05755	pp2ab_ratserine threonine-proteinphosphatase2 = =ppp2cbpe=1sv=1	GO:0005856	cytoskeleton	C
isotig05755	pp2ab_ratserine threonine-proteinphosphatase2 = =ppp2cbpe=1sv=1	GO:0005488	binding	F
isotig05755	pp2ab_ratserine threonine-proteinphosphatase2 = =ppp2cbpe=1sv=1	GO:0008152	metabolic process	P
isotig05755	pp2ab_ratserine threonine-proteinphosphatase2 = =ppp2cbpe=1sv=1	GO:0050789	regulation of biological process	P
isotig05755	pp2ab_ratserine threonine-proteinphosphatase2 = =ppp2cbpe=1sv=1	GO:0005515	protein binding	F
isotig05755	pp2ab_ratserine threonine-proteinphosphatase2 = =ppp2cbpe=1sv=1	GO:0005694	chromosome	C
isotig05755	pp2ab_ratserine threonine-proteinphosphatase2 = =ppp2cbpe=1sv=1	GO:0004721	phosphoprotein phosphatase activity	F
isotig05755	pp2ab_ratserine threonine-proteinphosphatase2 = =ppp2cbpe=1sv=1	GO:0007165	signal transduction	P
isotig05755	pp2ab_ratserine threonine-proteinphosphatase2 = =ppp2cbpe=1sv=1	GO:0005622	intracellular	C
isotig05755	pp2ab_ratserine threonine-proteinphosphatase2 = =ppp2cbpe=1sv=1	GO:0043234	protein complex	C
isotig05755	pp2ab_ratserine threonine-proteinphosphatase2 = =ppp2cbpe=1sv=1	GO:0005737	cytoplasm	C
isotig05755	pp2ab_ratserine threonine-proteinphosphatase2 = =ppp2cbpe=1sv=1	GO:0008219	cell death	P
isotig05755	pp2ab_ratserine threonine-proteinphosphatase2 = =ppp2cbpe=1sv=1	GO:0006950	response to stress	P
isotig05755	pp2ab_ratserine threonine-proteinphosphatase2 = =ppp2cbpe=1sv=1	GO:0005634	nucleus	C
isotig05891	btb6b_danrebtb pozdomain-containingprotein6-bos= =btbd6bpe=2sv=1	GO:0030154	cell differentiation	P
isotig05891	btb6b_danrebtb pozdomain-containingprotein6-bos= =btbd6bpe=2sv=1	GO:0005737	cytoplasm	C
isotig05891	btb6b_danrebtb pozdomain-containingprotein6-bos= =btbd6bpe=2sv=1	GO:0007275	multicellular organismal development	P
isotig06737	cio1b_salsaprobablecytosoliciron-sulfurproteinassemblyproteinciao1-bos= =ciao1bpe=2sv=1	GO:0009058	biosynthetic process	P
isotig06905	vps4b_bovinvacuolarproteinsorting-associatedprotein4bos= =vps4bpe=2sv=1	GO:0008150	biological_process	P
isotig06905	vps4b_bovinvacuolarproteinsorting-associatedprotein4bos= =vps4bpe=2sv=1	GO:0005829	cytosol	C
isotig06905	vps4b_bovinvacuolarproteinsorting-associatedprotein4bos= =vps4bpe=2sv=1	GO:0005764	lysosome	C
isotig06905	vps4b_bovinvacuolarproteinsorting-associatedprotein4bos= =vps4bpe=2sv=1	GO:0007049	cell cycle	P
isotig06905	vps4b_bovinvacuolarproteinsorting-associatedprotein4bos= =vps4bpe=2sv=1	GO:0006811	ion transport	P
isotig06905	vps4b_bovinvacuolarproteinsorting-associatedprotein4bos= =vps4bpe=2sv=1	GO:0006810	transport	P
isotig06905	vps4b_bovinvacuolarproteinsorting-associatedprotein4bos= =vps4bpe=2sv=1	GO:0005515	protein binding	F
isotig06905	vps4b_bovinvacuolarproteinsorting-associatedprotein4bos= =vps4bpe=2sv=1	GO:0005768	endosome	C
isotig06905	vps4b_bovinvacuolarproteinsorting-associatedprotein4bos= =vps4bpe=2sv=1	GO:0005773	vacuole	C
isotig06905	vps4b_bovinvacuolarproteinsorting-associatedprotein4bos= =vps4bpe=2sv=1	GO:0000166	nucleotide binding	F
isotig06905	vps4b_bovinvacuolarproteinsorting-associatedprotein4bos= =vps4bpe=2sv=1	GO:0016787	hydrolase activity	F
isotig06905	vps4b_bovinvacuolarproteinsorting-associatedprotein4bos= =vps4bpe=2sv=1	GO:0006996	organelle organization	P
isotig06905	vps4b_bovinvacuolarproteinsorting-associatedprotein4bos= =vps4bpe=2sv=1	GO:0015031	protein transport	P
isotig06905	vps4b_bovinvacuolarproteinsorting-associatedprotein4bos= =vps4bpe=2sv=1	GO:0005634	nucleus	C
isotig07139	erd22_danreerlumenproteinretainingreceptor2os= =kdelr2pe=2sv=1	GO:0004872	receptor activity	F
isotig07139	erd22_danreerlumenproteinretainingreceptor2os= =kdelr2pe=2sv=1	GO:0005783	endoplasmic reticulum	C
isotig07139	erd22_danreerlumenproteinretainingreceptor2os= =kdelr2pe=2sv=1	GO:0005488	binding	F
isotig07139	erd22_danreerlumenproteinretainingreceptor2os= =kdelr2pe=2sv=1	GO:0008150	biological_process	P
isotig07139	erd22_danreerlumenproteinretainingreceptor2os= =kdelr2pe=2sv=1	GO:0006810	transport	P
isotig07139	erd22_danreerlumenproteinretainingreceptor2os= =kdelr2pe=2sv=1	GO:0005623	cell	C
isotig07139	erd22_danreerlumenproteinretainingreceptor2os= =kdelr2pe=2sv=1	GO:0015031	protein transport	P
isotig08599	rbcc1_humanrb1-induciblecoiled-coilprotein1os= =rb1cc1pe=1sv=3	GO:0006350	transcription, DNA-dependent	P
isotig08599	rbcc1_humanrb1-induciblecoiled-coilprotein1os= =rb1cc1pe=1sv=3	GO:0050789	regulation of biological process	P
isotig08599	rbcc1_humanrb1-induciblecoiled-coilprotein1os= =rb1cc1pe=1sv=3	GO:0044238	primary metabolic process	P
isotig08599	rbcc1_humanrb1-induciblecoiled-coilprotein1os= =rb1cc1pe=1sv=3	GO:0005515	protein binding	F
isotig08599	rbcc1_humanrb1-induciblecoiled-coilprotein1os= =rb1cc1pe=1sv=3	GO:0007275	multicellular organismal development	P
isotig08599	rbcc1_humanrb1-induciblecoiled-coilprotein1os= =rb1cc1pe=1sv=3	GO:0007154	cell communication	P
isotig08599	rbcc1_humanrb1-induciblecoiled-coilprotein1os= =rb1cc1pe=1sv=3	GO:0005737	cytoplasm	C
isotig08599	rbcc1_humanrb1-induciblecoiled-coilprotein1os= =rb1cc1pe=1sv=3	GO:0043234	protein complex	C
isotig08599	rbcc1_humanrb1-induciblecoiled-coilprotein1os= =rb1cc1pe=1sv=3	GO:0016043	cellular component organization	P
isotig08599	rbcc1_humanrb1-induciblecoiled-coilprotein1os= =rb1cc1pe=1sv=3	GO:0006950	response to stress	P
isotig08599	rbcc1_humanrb1-induciblecoiled-coilprotein1os= =rb1cc1pe=1sv=3	GO:0009056	catabolic process	P
isotig08599	rbcc1_humanrb1-induciblecoiled-coilprotein1os= =rb1cc1pe=1sv=3	GO:0008152	metabolic process	P
isotig08747	ro32_xenla 3homolog2os= =2sv=1	GO:0003723	RNA binding	F
isotig08747	ro32_xenla 3homolog2os= =2sv=1	GO:0005622	intracellular	C
isotig08747	ro32_xenla 3homolog2os= =2sv=1	GO:0005634	nucleus	C
isotig08747	ro32_xenla 3homolog2os= =2sv=1	GO:0000166	nucleotide binding	F
isotig08842	ccng1_bovincyclin-g1os= =ccng1pe=2sv=1	GO:0006996	organelle organization	P
isotig08842	ccng1_bovincyclin-g1os= =ccng1pe=2sv=1	GO:0007049	cell cycle	P
isotig08842	ccng1_bovincyclin-g1os= =ccng1pe=2sv=1	GO:0005634	nucleus	C
isotig08842	ccng1_bovincyclin-g1os= =ccng1pe=2sv=1	GO:0008150	biological_process	P
isotig09998	pp2ab_ratserine threonine-proteinphosphatase2 = =ppp2cbpe=1sv=1	GO:0019538	protein metabolic process	P
isotig09998	pp2ab_ratserine threonine-proteinphosphatase2 = =ppp2cbpe=1sv=1	GO:0009056	catabolic process	P
isotig09998	pp2ab_ratserine threonine-proteinphosphatase2 = =ppp2cbpe=1sv=1	GO:0006464	cellular protein modification process	P
isotig09998	pp2ab_ratserine threonine-proteinphosphatase2 = =ppp2cbpe=1sv=1	GO:0008150	biological_process	P
isotig09998	pp2ab_ratserine threonine-proteinphosphatase2 = =ppp2cbpe=1sv=1	GO:0005856	cytoskeleton	C
isotig09998	pp2ab_ratserine threonine-proteinphosphatase2 = =ppp2cbpe=1sv=1	GO:0005488	binding	F
isotig09998	pp2ab_ratserine threonine-proteinphosphatase2 = =ppp2cbpe=1sv=1	GO:0008152	metabolic process	P
isotig09998	pp2ab_ratserine threonine-proteinphosphatase2 = =ppp2cbpe=1sv=1	GO:0050789	regulation of biological process	P
isotig09998	pp2ab_ratserine threonine-proteinphosphatase2 = =ppp2cbpe=1sv=1	GO:0005515	protein binding	F
isotig09998	pp2ab_ratserine threonine-proteinphosphatase2 = =ppp2cbpe=1sv=1	GO:0005694	chromosome	C
isotig09998	pp2ab_ratserine threonine-proteinphosphatase2 = =ppp2cbpe=1sv=1	GO:0004721	phosphoprotein phosphatase activity	F
isotig09998	pp2ab_ratserine threonine-proteinphosphatase2 = =ppp2cbpe=1sv=1	GO:0007165	signal transduction	P
isotig09998	pp2ab_ratserine threonine-proteinphosphatase2 = =ppp2cbpe=1sv=1	GO:0005622	intracellular	C
isotig09998	pp2ab_ratserine threonine-proteinphosphatase2 = =ppp2cbpe=1sv=1	GO:0043234	protein complex	C
isotig09998	pp2ab_ratserine threonine-proteinphosphatase2 = =ppp2cbpe=1sv=1	GO:0005737	cytoplasm	C
isotig09998	pp2ab_ratserine threonine-proteinphosphatase2 = =ppp2cbpe=1sv=1	GO:0008219	cell death	P
isotig09998	pp2ab_ratserine threonine-proteinphosphatase2 = =ppp2cbpe=1sv=1	GO:0006950	response to stress	P
isotig09998	pp2ab_ratserine threonine-proteinphosphatase2 = =ppp2cbpe=1sv=1	GO:0005634	nucleus	C
isotig10208	scn3b_macfasodiumchannelsubunitbeta-3os= =scn3bpe=2sv=1	GO:0006811	ion transport	P
isotig10208	scn3b_macfasodiumchannelsubunitbeta-3os= =scn3bpe=2sv=1	GO:0005623	cell	C
isotig10208	scn3b_macfasodiumchannelsubunitbeta-3os= =scn3bpe=2sv=1	GO:0005216	ion channel activity	F
isotig10228	iscu_humaniron- = =iscupe=1sv=2	GO:0009058	biosynthetic process	P
isotig10228	iscu_humaniron- = =iscupe=1sv=2	GO:0008152	metabolic process	P
isotig10228	iscu_humaniron- = =iscupe=1sv=2	GO:0005488	binding	F
isotig10228	iscu_humaniron- = =iscupe=1sv=2	GO:0005515	protein binding	F
isotig10228	iscu_humaniron- = =iscupe=1sv=2	GO:0005198	structural molecule activity	F
isotig10228	iscu_humaniron- = =iscupe=1sv=2	GO:0005634	nucleus	C
isotig10228	iscu_humaniron- = =iscupe=1sv=2	GO:0005829	cytosol	C
isotig10228	iscu_humaniron- = =iscupe=1sv=2	GO:0005739	mitochondrion	C
isotig10404	nmna2_danrenicotinamidemononucleotideadenylyltransferase2os= =nmnat2pe=2sv=1	GO:0016740	transferase activity	F
isotig10404	nmna2_danrenicotinamidemononucleotideadenylyltransferase2os= =nmnat2pe=2sv=1	GO:0005794	Golgi apparatus	C
isotig10404	nmna2_danrenicotinamidemononucleotideadenylyltransferase2os= =nmnat2pe=2sv=1	GO:0000166	nucleotide binding	F
isotig10404	nmna2_danrenicotinamidemononucleotideadenylyltransferase2os= =nmnat2pe=2sv=1	GO:0006139	nucleobase-containing compound metabolic process	P
isotig10404	nmna2_danrenicotinamidemononucleotideadenylyltransferase2os= =nmnat2pe=2sv=1	GO:0009058	biosynthetic process	P
isotig10404	nmna2_danrenicotinamidemononucleotideadenylyltransferase2os= =nmnat2pe=2sv=1	GO:0019748	secondary metabolic process	P
isotig10572	btbd2_humanbtb pozdomain-containingprotein2os= =btbd2pe=1sv=1	GO:0005737	cytoplasm	C
isotig10572	btbd2_humanbtb pozdomain-containingprotein2os= =btbd2pe=1sv=1	GO:0005515	protein binding	F
isotig10918	rap1b_xentrras-relatedproteinrap-1bos= =rap1bpe=2sv=1	GO:0005829	cytosol	C
isotig10918	rap1b_xentrras-relatedproteinrap-1bos= =rap1bpe=2sv=1	GO:0007165	signal transduction	P
isotig10918	rap1b_xentrras-relatedproteinrap-1bos= =rap1bpe=2sv=1	GO:0006139	nucleobase-containing compound metabolic process	P
isotig10918	rap1b_xentrras-relatedproteinrap-1bos= =rap1bpe=2sv=1	GO:0009056	catabolic process	P
isotig10918	rap1b_xentrras-relatedproteinrap-1bos= =rap1bpe=2sv=1	GO:0016787	hydrolase activity	F
isotig10918	rap1b_xentrras-relatedproteinrap-1bos= =rap1bpe=2sv=1	GO:0000166	nucleotide binding	F
isotig10918	rap1b_xentrras-relatedproteinrap-1bos= =rap1bpe=2sv=1	GO:0005886	plasma membrane	C
isotig10986	rap1b_xentrras-relatedproteinrap-1bos= =rap1bpe=2sv=1	GO:0005829	cytosol	C
isotig10986	rap1b_xentrras-relatedproteinrap-1bos= =rap1bpe=2sv=1	GO:0007165	signal transduction	P
isotig10986	rap1b_xentrras-relatedproteinrap-1bos= =rap1bpe=2sv=1	GO:0006139	nucleobase-containing compound metabolic process	P
isotig10986	rap1b_xentrras-relatedproteinrap-1bos= =rap1bpe=2sv=1	GO:0009056	catabolic process	P
isotig10986	rap1b_xentrras-relatedproteinrap-1bos= =rap1bpe=2sv=1	GO:0016787	hydrolase activity	F
isotig10986	rap1b_xentrras-relatedproteinrap-1bos= =rap1bpe=2sv=1	GO:0000166	nucleotide binding	F
isotig10986	rap1b_xentrras-relatedproteinrap-1bos= =rap1bpe=2sv=1	GO:0005886	plasma membrane	C
isotig11476	= =h1f0pe=2sv=1	GO:0005694	chromosome	C
isotig11476	= =h1f0pe=2sv=1	GO:0003677	DNA binding	F
isotig11476	= =h1f0pe=2sv=1	GO:0006996	organelle organization	P
isotig11476	= =h1f0pe=2sv=1	GO:0005634	nucleus	C
isotig12136	ick_humanserine threonine-proteinkinaseickos= =ickpe=1sv=1	GO:0005488	binding	F
isotig12136	ick_humanserine threonine-proteinkinaseickos= =ickpe=1sv=1	GO:0043226	organelle	C
isotig12136	ick_humanserine threonine-proteinkinaseickos= =ickpe=1sv=1	GO:0005622	intracellular	C
isotig12136	ick_humanserine threonine-proteinkinaseickos= =ickpe=1sv=1	GO:0007165	signal transduction	P
isotig12136	ick_humanserine threonine-proteinkinaseickos= =ickpe=1sv=1	GO:0004672	protein kinase activity	F
isotig12824	at5g3_bovinatpsynthaselipid- = =atp5g3pe=2sv=1	GO:0005215	transporter activity	F
isotig12824	at5g3_bovinatpsynthaselipid- = =atp5g3pe=2sv=1	GO:0005739	mitochondrion	C
isotig12824	at5g3_bovinatpsynthaselipid- = =atp5g3pe=2sv=1	GO:0005623	cell	C
isotig12824	at5g3_bovinatpsynthaselipid- = =atp5g3pe=2sv=1	GO:0006091	generation of precursor metabolites and energy	P
isotig12824	at5g3_bovinatpsynthaselipid- = =atp5g3pe=2sv=1	GO:0006139	nucleobase-containing compound metabolic process	P
isotig12824	at5g3_bovinatpsynthaselipid- = =atp5g3pe=2sv=1	GO:0006811	ion transport	P
isotig12824	at5g3_bovinatpsynthaselipid- = =atp5g3pe=2sv=1	GO:0009058	biosynthetic process	P
isotig12824	at5g3_bovinatpsynthaselipid- = =atp5g3pe=2sv=1	GO:0005622	intracellular	C
isotig12824	at5g3_bovinatpsynthaselipid- = =atp5g3pe=2sv=1	GO:0043234	protein complex	C
isotig12824	at5g3_bovinatpsynthaselipid- = =atp5g3pe=2sv=1	GO:0008289	lipid binding	F
isotig13489	gemi2_xenlagem-associatedprotein2os= =gemin2pe=1sv=1	GO:0005737	cytoplasm	C
isotig13489	gemi2_xenlagem-associatedprotein2os= =gemin2pe=1sv=1	GO:0016043	cellular component organization	P
isotig13489	gemi2_xenlagem-associatedprotein2os= =gemin2pe=1sv=1	GO:0006139	nucleobase-containing compound metabolic process	P
isotig13489	gemi2_xenlagem-associatedprotein2os= =gemin2pe=1sv=1	GO:0005654	nucleoplasm	C
isotig13489	gemi2_xenlagem-associatedprotein2os= =gemin2pe=1sv=1	GO:0005634	nucleus	C
isotig13963	cx6c1_thuobcytochromecoxidasesubunit6c-1os= =1sv=2	GO:0005739	mitochondrion	C
isotig13963	cx6c1_thuobcytochromecoxidasesubunit6c-1os= =1sv=2	GO:0005623	cell	C
isotig13963	cx6c1_thuobcytochromecoxidasesubunit6c-1os= =1sv=2	GO:0003824	catalytic activity	F
isotig13963	cx6c1_thuobcytochromecoxidasesubunit6c-1os= =1sv=2	GO:0005215	transporter activity	F
isotig14891	prs23_bovinserineprotease23os= =prss23pe=2sv=1	GO:0005576	extracellular region	C
isotig14891	prs23_bovinserineprotease23os= =prss23pe=2sv=1	GO:0019538	protein metabolic process	P
isotig14891	prs23_bovinserineprotease23os= =prss23pe=2sv=1	GO:0009056	catabolic process	P
isotig14891	prs23_bovinserineprotease23os= =prss23pe=2sv=1	GO:0005634	nucleus	C
isotig14891	prs23_bovinserineprotease23os= =prss23pe=2sv=1	GO:0008233	peptidase activity	F
isotig18144	gbra1_chickgamma-aminobutyricacidreceptorsubunitalpha-1os= =gabra1pe=2sv=1	GO:0004872	receptor activity	F
isotig18144	gbra1_chickgamma-aminobutyricacidreceptorsubunitalpha-1os= =gabra1pe=2sv=1	GO:0005623	cell	C
isotig18144	gbra1_chickgamma-aminobutyricacidreceptorsubunitalpha-1os= =gabra1pe=2sv=1	GO:0005886	plasma membrane	C
isotig18144	gbra1_chickgamma-aminobutyricacidreceptorsubunitalpha-1os= =gabra1pe=2sv=1	GO:0005216	ion channel activity	F
isotig18144	gbra1_chickgamma-aminobutyricacidreceptorsubunitalpha-1os= =gabra1pe=2sv=1	GO:0007165	signal transduction	P
isotig18144	gbra1_chickgamma-aminobutyricacidreceptorsubunitalpha-1os= =gabra1pe=2sv=1	GO:0043234	protein complex	C
isotig18169	gbra1_ratgamma-aminobutyricacidreceptorsubunitalpha-1os= =gabra1pe=1sv=1	GO:0005488	binding	F
isotig18169	gbra1_ratgamma-aminobutyricacidreceptorsubunitalpha-1os= =gabra1pe=1sv=1	GO:0005886	plasma membrane	C
isotig18169	gbra1_ratgamma-aminobutyricacidreceptorsubunitalpha-1os= =gabra1pe=1sv=1	GO:0004872	receptor activity	F
isotig18169	gbra1_ratgamma-aminobutyricacidreceptorsubunitalpha-1os= =gabra1pe=1sv=1	GO:0007165	signal transduction	P
isotig18169	gbra1_ratgamma-aminobutyricacidreceptorsubunitalpha-1os= =gabra1pe=1sv=1	GO:0005623	cell	C
isotig18169	gbra1_ratgamma-aminobutyricacidreceptorsubunitalpha-1os= =gabra1pe=1sv=1	GO:0043234	protein complex	C
isotig18169	gbra1_ratgamma-aminobutyricacidreceptorsubunitalpha-1os= =gabra1pe=1sv=1	GO:0007267	cell-cell signaling	P
isotig18169	gbra1_ratgamma-aminobutyricacidreceptorsubunitalpha-1os= =gabra1pe=1sv=1	GO:0006811	ion transport	P
isotig18169	gbra1_ratgamma-aminobutyricacidreceptorsubunitalpha-1os= =gabra1pe=1sv=1	GO:0005216	ion channel activity	F
isotig18180	kif5a_humankinesinheavychainisoform5aos= =kif5ape=1sv=2	GO:0003774	motor activity	F
isotig18180	kif5a_humankinesinheavychainisoform5aos= =kif5ape=1sv=2	GO:0005829	cytosol	C
isotig18180	kif5a_humankinesinheavychainisoform5aos= =kif5ape=1sv=2	GO:0008219	cell death	P
isotig18180	kif5a_humankinesinheavychainisoform5aos= =kif5ape=1sv=2	GO:0005856	cytoskeleton	C
isotig18180	kif5a_humankinesinheavychainisoform5aos= =kif5ape=1sv=2	GO:0043234	protein complex	C
isotig18180	kif5a_humankinesinheavychainisoform5aos= =kif5ape=1sv=2	GO:0005623	cell	C
isotig18180	kif5a_humankinesinheavychainisoform5aos= =kif5ape=1sv=2	GO:0000166	nucleotide binding	F
isotig18180	kif5a_humankinesinheavychainisoform5aos= =kif5ape=1sv=2	GO:0008150	biological_process	P
isotig18180	kif5a_humankinesinheavychainisoform5aos= =kif5ape=1sv=2	GO:0007267	cell-cell signaling	P
isotig18180	kif5a_humankinesinheavychainisoform5aos= =kif5ape=1sv=2	GO:0005515	protein binding	F
isotig18180	kif5a_humankinesinheavychainisoform5aos= =kif5ape=1sv=2	GO:0005737	cytoplasm	C
isotig18180	kif5a_humankinesinheavychainisoform5aos= =kif5ape=1sv=2	GO:0009605	response to external stimulus	P
isotig18180	kif5a_humankinesinheavychainisoform5aos= =kif5ape=1sv=2	GO:0006950	response to stress	P
isotig18354	pisd_crigr = =pisdpe=1sv=2	GO:0009058	biosynthetic process	P
isotig18354	pisd_crigr = =pisdpe=1sv=2	GO:0006519	cellular amino acid metabolic process	P
isotig18354	pisd_crigr = =pisdpe=1sv=2	GO:0006629	lipid metabolic process	P
isotig18354	pisd_crigr = =pisdpe=1sv=2	GO:0003824	catalytic activity	F
isotig18354	pisd_crigr = =pisdpe=1sv=2	GO:0005739	mitochondrion	C
isotig18508	dek_mouse = = =1sv=1	GO:2001032	regulation of double-strand break repair via nonhomologous end joining	P
isotig18523	calm_xenla = =calm1pe=1sv=2	GO:0005509	calcium ion binding	F
isotig18523	calm_xenla = =calm1pe=1sv=2	GO:0005102	receptor binding	F
isotig18526	m1i1l_danremid1-interactingprotein1-likeos= =mid1ip1lpe=2sv=1	GO:0005737	cytoplasm	C
isotig18526	m1i1l_danremid1-interactingprotein1-likeos= =mid1ip1lpe=2sv=1	GO:0005856	cytoskeleton	C
isotig18526	m1i1l_danremid1-interactingprotein1-likeos= =mid1ip1lpe=2sv=1	GO:0043234	protein complex	C
isotig18526	m1i1l_danremid1-interactingprotein1-likeos= =mid1ip1lpe=2sv=1	GO:0005634	nucleus	C
isotig18599	ccng1_ponabcyclin-g1os= =ccng1pe=2sv=1	GO:0007049	cell cycle	P
isotig18624	kpra_humanphosphoribosylpyrophosphatesynthase-associatedprotein1os= =prpsap1pe=1sv=2	GO:0043234	protein complex	C
isotig18624	kpra_humanphosphoribosylpyrophosphatesynthase-associatedprotein1os= =prpsap1pe=1sv=2	GO:0006139	nucleobase-containing compound metabolic process	P
isotig18624	kpra_humanphosphoribosylpyrophosphatesynthase-associatedprotein1os= =prpsap1pe=1sv=2	GO:0009058	biosynthetic process	P
isotig18624	kpra_humanphosphoribosylpyrophosphatesynthase-associatedprotein1os= =prpsap1pe=1sv=2	GO:0016740	transferase activity	F
isotig18624	kpra_humanphosphoribosylpyrophosphatesynthase-associatedprotein1os= =prpsap1pe=1sv=2	GO:0005488	binding	F
isotig18624	kpra_humanphosphoribosylpyrophosphatesynthase-associatedprotein1os= =prpsap1pe=1sv=2	GO:0030234	enzyme regulator activity	F
isotig18624	kpra_humanphosphoribosylpyrophosphatesynthase-associatedprotein1os= =prpsap1pe=1sv=2	GO:0008150	biological_process	P
isotig18753	calm_xenla = =calm1pe=1sv=2	GO:0005509	calcium ion binding	F
isotig18753	calm_xenla = =calm1pe=1sv=2	GO:0005102	receptor binding	F
isotig18784	at5g3_bovinatpsynthaselipid- = =atp5g3pe=2sv=1	GO:0005215	transporter activity	F
isotig18784	at5g3_bovinatpsynthaselipid- = =atp5g3pe=2sv=1	GO:0005739	mitochondrion	C
isotig18784	at5g3_bovinatpsynthaselipid- = =atp5g3pe=2sv=1	GO:0005623	cell	C
isotig18784	at5g3_bovinatpsynthaselipid- = =atp5g3pe=2sv=1	GO:0006091	generation of precursor metabolites and energy	P
isotig18784	at5g3_bovinatpsynthaselipid- = =atp5g3pe=2sv=1	GO:0006139	nucleobase-containing compound metabolic process	P
isotig18784	at5g3_bovinatpsynthaselipid- = =atp5g3pe=2sv=1	GO:0006811	ion transport	P
isotig18784	at5g3_bovinatpsynthaselipid- = =atp5g3pe=2sv=1	GO:0009058	biosynthetic process	P
isotig18784	at5g3_bovinatpsynthaselipid- = =atp5g3pe=2sv=1	GO:0005622	intracellular	C
isotig18784	at5g3_bovinatpsynthaselipid- = =atp5g3pe=2sv=1	GO:0043234	protein complex	C
isotig18784	at5g3_bovinatpsynthaselipid- = =atp5g3pe=2sv=1	GO:0008289	lipid binding	F
isotig18938	= =coq3pe=1sv=3	GO:0005975	carbohydrate metabolic process	P
isotig18938	= =coq3pe=1sv=3	GO:0016740	transferase activity	F
isotig18938	= =coq3pe=1sv=3	GO:0009058	biosynthetic process	P
isotig18938	= =coq3pe=1sv=3	GO:0005739	mitochondrion	C
isotig19021	rs10_ictpu40 10os= =rps10pe=2sv=1	GO:0005840	ribosome	C
isotig19103	NDUA9_BOVINNADHdehydrogenase	GO:0005739	mitochondrion	C
isotig19103	NDUA9_BOVINNADHdehydrogenase	GO:0005623	cell	C
isotig19103	NDUA9_BOVINNADHdehydrogenase	GO:0000166	nucleotide binding	F
isotig19103	NDUA9_BOVINNADHdehydrogenase	GO:0006091	generation of precursor metabolites and energy	P
isotig19120	rhoa_rat hoaos= = =1sv=1	GO:0005856	cytoskeleton	C
isotig19120	rhoa_rat hoaos= = =1sv=1	GO:0004871	signal transducer activity	F
isotig19120	rhoa_rat hoaos= = =1sv=1	GO:0000166	nucleotide binding	F
isotig19120	rhoa_rat hoaos= = =1sv=1	GO:0050789	regulation of biological process	P
isotig19120	rhoa_rat hoaos= = =1sv=1	GO:0008219	cell death	P
isotig19120	rhoa_rat hoaos= = =1sv=1	GO:0030154	cell differentiation	P
isotig19120	rhoa_rat hoaos= = =1sv=1	GO:0007275	multicellular organismal development	P
isotig19120	rhoa_rat hoaos= = =1sv=1	GO:0005886	plasma membrane	C
isotig19120	rhoa_rat hoaos= = =1sv=1	GO:0007010	cytoskeleton organization	P
isotig19120	rhoa_rat hoaos= = =1sv=1	GO:0007165	signal transduction	P
isotig19120	rhoa_rat hoaos= = =1sv=1	GO:0006350	transcription, DNA-dependent	P
isotig19120	rhoa_rat hoaos= = =1sv=1	GO:0008150	biological_process	P
isotig19120	rhoa_rat hoaos= = =1sv=1	GO:0008092	cytoskeletal protein binding	F
isotig19120	rhoa_rat hoaos= = =1sv=1	GO:0006412	translation	P
isotig19120	rhoa_rat hoaos= = =1sv=1	GO:0016043	cellular component organization	P
isotig19120	rhoa_rat hoaos= = =1sv=1	GO:0005623	cell	C
isotig19120	rhoa_rat hoaos= = =1sv=1	GO:0009605	response to external stimulus	P
isotig19120	rhoa_rat hoaos= = =1sv=1	GO:0009628	response to abiotic stimulus	P
isotig19120	rhoa_rat hoaos= = =1sv=1	GO:0009719	response to endogenous stimulus	P
isotig19120	rhoa_rat hoaos= = =1sv=1	GO:0005829	cytosol	C
isotig19120	rhoa_rat hoaos= = =1sv=1	GO:0008283	cell proliferation	P
isotig19120	rhoa_rat hoaos= = =1sv=1	GO:0006950	response to stress	P
isotig19120	rhoa_rat hoaos= = =1sv=1	GO:0016049	cell growth	P
isotig19120	rhoa_rat hoaos= = =1sv=1	GO:0005515	protein binding	F
isotig19120	rhoa_rat hoaos= = =1sv=1	GO:0005739	mitochondrion	C
isotig19120	rhoa_rat hoaos= = =1sv=1	GO:0009653	anatomical structure morphogenesis	P
isotig19120	rhoa_rat hoaos= = =1sv=1	GO:0016787	hydrolase activity	F
isotig19120	rhoa_rat hoaos= = =1sv=1	GO:0006139	nucleobase-containing compound metabolic process	P
isotig19120	rhoa_rat hoaos= = =1sv=1	GO:0009056	catabolic process	P
isotig19120	rhoa_rat hoaos= = =1sv=1	GO:0005634	nucleus	C
isotig19120	rhoa_rat hoaos= = =1sv=1	GO:0005737	cytoplasm	C
isotig19120	rhoa_rat hoaos= = =1sv=1	GO:0006811	ion transport	P
isotig19325	vatl_humanv-typeprotonatpase16k = =atp6v0cpe=1sv=1	GO:0007165	signal transduction	P
isotig19325	vatl_humanv-typeprotonatpase16k = =atp6v0cpe=1sv=1	GO:0009719	response to endogenous stimulus	P
isotig19325	vatl_humanv-typeprotonatpase16k = =atp6v0cpe=1sv=1	GO:0005215	transporter activity	F
isotig19325	vatl_humanv-typeprotonatpase16k = =atp6v0cpe=1sv=1	GO:0005623	cell	C
isotig19325	vatl_humanv-typeprotonatpase16k = =atp6v0cpe=1sv=1	GO:0043234	protein complex	C
isotig19325	vatl_humanv-typeprotonatpase16k = =atp6v0cpe=1sv=1	GO:0005515	protein binding	F
isotig19325	vatl_humanv-typeprotonatpase16k = =atp6v0cpe=1sv=1	GO:0019725	cellular homeostasis	P
isotig19325	vatl_humanv-typeprotonatpase16k = =atp6v0cpe=1sv=1	GO:0005773	vacuole	C
isotig19325	vatl_humanv-typeprotonatpase16k = =atp6v0cpe=1sv=1	GO:0006811	ion transport	P
isotig19325	vatl_humanv-typeprotonatpase16k = =atp6v0cpe=1sv=1	GO:0015031	protein transport	P
isotig19325	vatl_humanv-typeprotonatpase16k = =atp6v0cpe=1sv=1	GO:0016787	hydrolase activity	F
isotig19325	vatl_humanv-typeprotonatpase16k = =atp6v0cpe=1sv=1	GO:0008150	biological_process	P
isotig19325	vatl_humanv-typeprotonatpase16k = =atp6v0cpe=1sv=1	GO:0005768	endosome	C
isotig19326	rhoa_rat hoaos= = =1sv=1	GO:0005856	cytoskeleton	C
isotig19326	rhoa_rat hoaos= = =1sv=1	GO:0004871	signal transducer activity	F
isotig19326	rhoa_rat hoaos= = =1sv=1	GO:0000166	nucleotide binding	F
isotig19326	rhoa_rat hoaos= = =1sv=1	GO:0050789	regulation of biological process	P
isotig19326	rhoa_rat hoaos= = =1sv=1	GO:0008219	cell death	P
isotig19326	rhoa_rat hoaos= = =1sv=1	GO:0030154	cell differentiation	P
isotig19326	rhoa_rat hoaos= = =1sv=1	GO:0007275	multicellular organismal development	P
isotig19326	rhoa_rat hoaos= = =1sv=1	GO:0005886	plasma membrane	C
isotig19326	rhoa_rat hoaos= = =1sv=1	GO:0007010	cytoskeleton organization	P
isotig19326	rhoa_rat hoaos= = =1sv=1	GO:0007165	signal transduction	P
isotig19326	rhoa_rat hoaos= = =1sv=1	GO:0006350	transcription, DNA-dependent	P
isotig19326	rhoa_rat hoaos= = =1sv=1	GO:0008150	biological_process	P
isotig19326	rhoa_rat hoaos= = =1sv=1	GO:0008092	cytoskeletal protein binding	F
isotig19326	rhoa_rat hoaos= = =1sv=1	GO:0006412	translation	P
isotig19326	rhoa_rat hoaos= = =1sv=1	GO:0016043	cellular component organization	P
isotig19326	rhoa_rat hoaos= = =1sv=1	GO:0005623	cell	C
isotig19326	rhoa_rat hoaos= = =1sv=1	GO:0009605	response to external stimulus	P
isotig19326	rhoa_rat hoaos= = =1sv=1	GO:0009628	response to abiotic stimulus	P
isotig19326	rhoa_rat hoaos= = =1sv=1	GO:0009719	response to endogenous stimulus	P
isotig19326	rhoa_rat hoaos= = =1sv=1	GO:0005829	cytosol	C
isotig19326	rhoa_rat hoaos= = =1sv=1	GO:0008283	cell proliferation	P
isotig19326	rhoa_rat hoaos= = =1sv=1	GO:0006950	response to stress	P
isotig19326	rhoa_rat hoaos= = =1sv=1	GO:0016049	cell growth	P
isotig19326	rhoa_rat hoaos= = =1sv=1	GO:0005515	protein binding	F
isotig19326	rhoa_rat hoaos= = =1sv=1	GO:0005739	mitochondrion	C
isotig19326	rhoa_rat hoaos= = =1sv=1	GO:0009653	anatomical structure morphogenesis	P
isotig19326	rhoa_rat hoaos= = =1sv=1	GO:0016787	hydrolase activity	F
isotig19326	rhoa_rat hoaos= = =1sv=1	GO:0006139	nucleobase-containing compound metabolic process	P
isotig19326	rhoa_rat hoaos= = =1sv=1	GO:0009056	catabolic process	P
isotig19326	rhoa_rat hoaos= = =1sv=1	GO:0005634	nucleus	C
isotig19326	rhoa_rat hoaos= = =1sv=1	GO:0005737	cytoplasm	C
isotig19326	rhoa_rat hoaos= = =1sv=1	GO:0006811	ion transport	P
isotig19627	yipf4_danre 4os= =yipf4pe=2sv=1	GO:0005623	cell	C
isotig19627	yipf4_danre 4os= =yipf4pe=2sv=1	GO:0005794	Golgi apparatus	C
isotig19670	sc23a_chick ec23aos= =sec23ape=2sv=1	GO:0005488	binding	F
isotig19670	sc23a_chick ec23aos= =sec23ape=2sv=1	GO:0005794	Golgi apparatus	C
isotig19670	sc23a_chick ec23aos= =sec23ape=2sv=1	GO:0005783	endoplasmic reticulum	C
isotig19670	sc23a_chick ec23aos= =sec23ape=2sv=1	GO:0043234	protein complex	C
isotig19670	sc23a_chick ec23aos= =sec23ape=2sv=1	GO:0016023	cytoplasmic membrane-bounded vesicle	C
isotig19670	sc23a_chick ec23aos= =sec23ape=2sv=1	GO:0006810	transport	P
isotig19670	sc23a_chick ec23aos= =sec23ape=2sv=1	GO:0005737	cytoplasm	C
isotig19670	sc23a_chick ec23aos= =sec23ape=2sv=1	GO:0015031	protein transport	P
isotig19779	npm_chick = =npm1pe=2sv=1	GO:0007010	cytoskeleton organization	P
isotig19779	npm_chick = =npm1pe=2sv=1	GO:0007049	cell cycle	P
isotig19779	npm_chick = =npm1pe=2sv=1	GO:0006259	DNA metabolic process	P
isotig19779	npm_chick = =npm1pe=2sv=1	GO:0008150	biological_process	P
isotig19779	npm_chick = =npm1pe=2sv=1	GO:0005815	microtubule organizing center	C
isotig19779	npm_chick = =npm1pe=2sv=1	GO:0050789	regulation of biological process	P
isotig19779	npm_chick = =npm1pe=2sv=1	GO:0005515	protein binding	F
isotig19779	npm_chick = =npm1pe=2sv=1	GO:0005634	nucleus	C
isotig19780	vatl_humanv-typeprotonatpase16k = =atp6v0cpe=1sv=1	GO:0009719	response to endogenous stimulus	P
isotig19780	vatl_humanv-typeprotonatpase16k = =atp6v0cpe=1sv=1	GO:0007165	signal transduction	P
isotig19780	vatl_humanv-typeprotonatpase16k = =atp6v0cpe=1sv=1	GO:0005215	transporter activity	F
isotig19780	vatl_humanv-typeprotonatpase16k = =atp6v0cpe=1sv=1	GO:0005623	cell	C
isotig19780	vatl_humanv-typeprotonatpase16k = =atp6v0cpe=1sv=1	GO:0043234	protein complex	C
isotig19780	vatl_humanv-typeprotonatpase16k = =atp6v0cpe=1sv=1	GO:0005515	protein binding	F
isotig19780	vatl_humanv-typeprotonatpase16k = =atp6v0cpe=1sv=1	GO:0019725	cellular homeostasis	P
isotig19780	vatl_humanv-typeprotonatpase16k = =atp6v0cpe=1sv=1	GO:0005773	vacuole	C
isotig19780	vatl_humanv-typeprotonatpase16k = =atp6v0cpe=1sv=1	GO:0006811	ion transport	P
isotig19780	vatl_humanv-typeprotonatpase16k = =atp6v0cpe=1sv=1	GO:0015031	protein transport	P
isotig19780	vatl_humanv-typeprotonatpase16k = =atp6v0cpe=1sv=1	GO:0016787	hydrolase activity	F
isotig19780	vatl_humanv-typeprotonatpase16k = =atp6v0cpe=1sv=1	GO:0008150	biological_process	P
isotig19780	vatl_humanv-typeprotonatpase16k = =atp6v0cpe=1sv=1	GO:0005768	endosome	C
isotig19832	npm_chick = =npm1pe=2sv=1	GO:0007010	cytoskeleton organization	P
isotig19832	npm_chick = =npm1pe=2sv=1	GO:0007049	cell cycle	P
isotig19832	npm_chick = =npm1pe=2sv=1	GO:0006259	DNA metabolic process	P
isotig19832	npm_chick = =npm1pe=2sv=1	GO:0008150	biological_process	P
isotig19832	npm_chick = =npm1pe=2sv=1	GO:0005815	microtubule organizing center	C
isotig19832	npm_chick = =npm1pe=2sv=1	GO:0050789	regulation of biological process	P
isotig19832	npm_chick = =npm1pe=2sv=1	GO:0005515	protein binding	F
isotig19832	npm_chick = =npm1pe=2sv=1	GO:0005634	nucleus	C
isotig19939	tm230_mousetransmembraneprotein230os= =tmem230pe=1sv=1	GO:0005623	cell	C
isotig19946	calm_xenla = =calm1pe=1sv=2	GO:0005509	calcium ion binding	F
isotig19946	calm_xenla = =calm1pe=1sv=2	GO:0005102	receptor binding	F
isotig20044	dek_rat = = =2sv=1	GO:0006996	organelle organization	P
isotig20044	dek_rat = = =2sv=1	GO:0003677	DNA binding	F
isotig20044	dek_rat = = =2sv=1	GO:0005515	protein binding	F
isotig20044	dek_rat = = =2sv=1	GO:0005634	nucleus	C
isotig20092	tmm35_danretransmembraneprotein35os= =tmem35pe=2sv=1	GO:0016023	cytoplasmic membrane-bounded vesicle	C
isotig20092	tmm35_danretransmembraneprotein35os= =tmem35pe=2sv=1	GO:0005623	cell	C
isotig20092	tmm35_danretransmembraneprotein35os= =tmem35pe=2sv=1	GO:0005777	peroxisome	C
isotig20114	tmm35_danretransmembraneprotein35os= =tmem35pe=2sv=1	GO:0016023	cytoplasmic membrane-bounded vesicle	C
isotig20114	tmm35_danretransmembraneprotein35os= =tmem35pe=2sv=1	GO:0005623	cell	C
isotig20114	tmm35_danretransmembraneprotein35os= =tmem35pe=2sv=1	GO:0005777	peroxisome	C
isotig20202	btbd2_humanbtb pozdomain-containingprotein2os= =btbd2pe=1sv=1	GO:0005737	cytoplasm	C
isotig20202	btbd2_humanbtb pozdomain-containingprotein2os= =btbd2pe=1sv=1	GO:0005515	protein binding	F
isotig20403	calm_xenla = =calm1pe=1sv=2	GO:0005509	calcium ion binding	F
isotig20403	calm_xenla = =calm1pe=1sv=2	GO:0005102	receptor binding	F
isotig20467	tacd2_mousetumor-associatedcalciumsignaltransducer2os= =tacstd2pe=2sv=1	GO:0005886	plasma membrane	C
isotig20467	tacd2_mousetumor-associatedcalciumsignaltransducer2os= =tacstd2pe=2sv=1	GO:0050789	regulation of biological process	P
isotig20467	tacd2_mousetumor-associatedcalciumsignaltransducer2os= =tacstd2pe=2sv=1	GO:0007010	cytoskeleton organization	P
isotig20467	tacd2_mousetumor-associatedcalciumsignaltransducer2os= =tacstd2pe=2sv=1	GO:0009653	anatomical structure morphogenesis	P
isotig20467	tacd2_mousetumor-associatedcalciumsignaltransducer2os= =tacstd2pe=2sv=1	GO:0007275	multicellular organismal development	P
isotig20589	rlf_human lfos= =rlfpe=1sv=2	GO:0005488	binding	F
isotig20589	rlf_human lfos= =rlfpe=1sv=2	GO:0008152	metabolic process	P
isotig20638	tacd2_mousetumor-associatedcalciumsignaltransducer2os= =tacstd2pe=2sv=1	GO:0005886	plasma membrane	C
isotig20638	tacd2_mousetumor-associatedcalciumsignaltransducer2os= =tacstd2pe=2sv=1	GO:0050789	regulation of biological process	P
isotig20638	tacd2_mousetumor-associatedcalciumsignaltransducer2os= =tacstd2pe=2sv=1	GO:0007010	cytoskeleton organization	P
isotig20638	tacd2_mousetumor-associatedcalciumsignaltransducer2os= =tacstd2pe=2sv=1	GO:0009653	anatomical structure morphogenesis	P
isotig20638	tacd2_mousetumor-associatedcalciumsignaltransducer2os= =tacstd2pe=2sv=1	GO:0007275	multicellular organismal development	P
isotig20683	stmn1_chick = =stmn1pe=1sv=1	GO:0050789	regulation of biological process	P
isotig20683	stmn1_chick = =stmn1pe=1sv=1	GO:0007010	cytoskeleton organization	P
isotig20683	stmn1_chick = =stmn1pe=1sv=1	GO:0005829	cytosol	C
isotig20683	stmn1_chick = =stmn1pe=1sv=1	GO:0005856	cytoskeleton	C
isotig20683	stmn1_chick = =stmn1pe=1sv=1	GO:0043234	protein complex	C
isotig20683	stmn1_chick = =stmn1pe=1sv=1	GO:0005623	cell	C
isotig20683	stmn1_chick = =stmn1pe=1sv=1	GO:0005515	protein binding	F
isotig20683	stmn1_chick = =stmn1pe=1sv=1	GO:0009653	anatomical structure morphogenesis	P
isotig20683	stmn1_chick = =stmn1pe=1sv=1	GO:0016043	cellular component organization	P
isotig20683	stmn1_chick = =stmn1pe=1sv=1	GO:0030154	cell differentiation	P
isotig20683	stmn1_chick = =stmn1pe=1sv=1	GO:0007275	multicellular organismal development	P
isotig20786	m1i1l_danremid1-interactingprotein1-likeos= =mid1ip1lpe=2sv=1	GO:0005737	cytoplasm	C
isotig20786	m1i1l_danremid1-interactingprotein1-likeos= =mid1ip1lpe=2sv=1	GO:0005856	cytoskeleton	C
isotig20786	m1i1l_danremid1-interactingprotein1-likeos= =mid1ip1lpe=2sv=1	GO:0043234	protein complex	C
isotig20786	m1i1l_danremid1-interactingprotein1-likeos= =mid1ip1lpe=2sv=1	GO:0005634	nucleus	C
isotig20787	pgam1_humanphosphoglyceratemutase1os= =pgam1pe=1sv=2	GO:0008152	metabolic process	P
isotig20787	pgam1_humanphosphoglyceratemutase1os= =pgam1pe=1sv=2	GO:0005829	cytosol	C
isotig20787	pgam1_humanphosphoglyceratemutase1os= =pgam1pe=1sv=2	GO:0050789	regulation of biological process	P
isotig20787	pgam1_humanphosphoglyceratemutase1os= =pgam1pe=1sv=2	GO:0006139	nucleobase-containing compound metabolic process	P
isotig20787	pgam1_humanphosphoglyceratemutase1os= =pgam1pe=1sv=2	GO:0005975	carbohydrate metabolic process	P
isotig20787	pgam1_humanphosphoglyceratemutase1os= =pgam1pe=1sv=2	GO:0009056	catabolic process	P
isotig20787	pgam1_humanphosphoglyceratemutase1os= =pgam1pe=1sv=2	GO:0019748	secondary metabolic process	P
isotig20787	pgam1_humanphosphoglyceratemutase1os= =pgam1pe=1sv=2	GO:0003824	catalytic activity	F
isotig20787	pgam1_humanphosphoglyceratemutase1os= =pgam1pe=1sv=2	GO:0005515	protein binding	F
isotig20787	pgam1_humanphosphoglyceratemutase1os= =pgam1pe=1sv=2	GO:0009058	biosynthetic process	P
isotig20787	pgam1_humanphosphoglyceratemutase1os= =pgam1pe=1sv=2	GO:0006091	generation of precursor metabolites and energy	P
isotig20787	pgam1_humanphosphoglyceratemutase1os= =pgam1pe=1sv=2	GO:0016787	hydrolase activity	F
isotig20982	stmn1_chick = =stmn1pe=1sv=1	GO:0050789	regulation of biological process	P
isotig20982	stmn1_chick = =stmn1pe=1sv=1	GO:0007010	cytoskeleton organization	P
isotig20982	stmn1_chick = =stmn1pe=1sv=1	GO:0005829	cytosol	C
isotig20982	stmn1_chick = =stmn1pe=1sv=1	GO:0005856	cytoskeleton	C
isotig20982	stmn1_chick = =stmn1pe=1sv=1	GO:0043234	protein complex	C
isotig20982	stmn1_chick = =stmn1pe=1sv=1	GO:0005623	cell	C
isotig20982	stmn1_chick = =stmn1pe=1sv=1	GO:0005515	protein binding	F
isotig20982	stmn1_chick = =stmn1pe=1sv=1	GO:0009653	anatomical structure morphogenesis	P
isotig20982	stmn1_chick = =stmn1pe=1sv=1	GO:0016043	cellular component organization	P
isotig20982	stmn1_chick = =stmn1pe=1sv=1	GO:0030154	cell differentiation	P
isotig20982	stmn1_chick = =stmn1pe=1sv=1	GO:0007275	multicellular organismal development	P
isotig21035	srsf7_mouseserine arginine-richsplicingfactor7os= =srsf7pe=1sv=1	GO:0005488	binding	F
isotig21035	srsf7_mouseserine arginine-richsplicingfactor7os= =srsf7pe=1sv=1	GO:0003676	nucleic acid binding	F
isotig21035	srsf7_mouseserine arginine-richsplicingfactor7os= =srsf7pe=1sv=1	GO:0005515	protein binding	F
isotig21035	srsf7_mouseserine arginine-richsplicingfactor7os= =srsf7pe=1sv=1	GO:0050789	regulation of biological process	P
isotig21035	srsf7_mouseserine arginine-richsplicingfactor7os= =srsf7pe=1sv=1	GO:0006139	nucleobase-containing compound metabolic process	P
isotig21035	srsf7_mouseserine arginine-richsplicingfactor7os= =srsf7pe=1sv=1	GO:0005634	nucleus	C
isotig21127	taf12_human subunit12os= =taf12pe=1sv=1	GO:0050789	regulation of biological process	P
isotig21127	taf12_human subunit12os= =taf12pe=1sv=1	GO:0006350	transcription, DNA-dependent	P
isotig21127	taf12_human subunit12os= =taf12pe=1sv=1	GO:0016043	cellular component organization	P
isotig21127	taf12_human subunit12os= =taf12pe=1sv=1	GO:0005654	nucleoplasm	C
isotig21127	taf12_human subunit12os= =taf12pe=1sv=1	GO:0043234	protein complex	C
isotig21127	taf12_human subunit12os= =taf12pe=1sv=1	GO:0003677	DNA binding	F
isotig21127	taf12_human subunit12os= =taf12pe=1sv=1	GO:0006464	cellular protein modification process	P
isotig21127	taf12_human subunit12os= =taf12pe=1sv=1	GO:0006996	organelle organization	P
isotig21127	taf12_human subunit12os= =taf12pe=1sv=1	GO:0003700	sequence-specific DNA binding transcription factor activity	F
isotig21127	taf12_human subunit12os= =taf12pe=1sv=1	GO:0005515	protein binding	F
isotig21127	taf12_human subunit12os= =taf12pe=1sv=1	GO:0016740	transferase activity	F
isotig21127	taf12_human subunit12os= =taf12pe=1sv=1	GO:0030528	transcription regulator activity	F
isotig21127	taf12_human subunit12os= =taf12pe=1sv=1	GO:0016032	viral process	P
isotig21138	itm2b_chickintegralmembraneprotein2bos= =itm2bpe=2sv=1	GO:0005794	Golgi apparatus	C
isotig21138	itm2b_chickintegralmembraneprotein2bos= =itm2bpe=2sv=1	GO:0005488	binding	F
isotig21138	itm2b_chickintegralmembraneprotein2bos= =itm2bpe=2sv=1	GO:0008219	cell death	P
isotig21239	itm2b_chickintegralmembraneprotein2bos= =itm2bpe=2sv=1	GO:0016023	cytoplasmic membrane-bounded vesicle	C
isotig21239	itm2b_chickintegralmembraneprotein2bos= =itm2bpe=2sv=1	GO:0005794	Golgi apparatus	C
isotig21239	itm2b_chickintegralmembraneprotein2bos= =itm2bpe=2sv=1	GO:0050789	regulation of biological process	P
isotig21239	itm2b_chickintegralmembraneprotein2bos= =itm2bpe=2sv=1	GO:0008219	cell death	P
isotig21239	itm2b_chickintegralmembraneprotein2bos= =itm2bpe=2sv=1	GO:0005515	protein binding	F
isotig21239	itm2b_chickintegralmembraneprotein2bos= =itm2bpe=2sv=1	GO:0005886	plasma membrane	C
isotig21239	itm2b_chickintegralmembraneprotein2bos= =itm2bpe=2sv=1	GO:0000166	nucleotide binding	F
isotig21239	itm2b_chickintegralmembraneprotein2bos= =itm2bpe=2sv=1	GO:0005623	cell	C
isotig21239	itm2b_chickintegralmembraneprotein2bos= =itm2bpe=2sv=1	GO:0005634	nucleus	C
isotig21239	itm2b_chickintegralmembraneprotein2bos= =itm2bpe=2sv=1	GO:0005768	endosome	C
isotig21264	ldhb_funhel-lactatedehydrogenase = =ldhbpe=2sv=2	GO:0006091	generation of precursor metabolites and energy	P
isotig21264	ldhb_funhel-lactatedehydrogenase = =ldhbpe=2sv=2	GO:0005975	carbohydrate metabolic process	P
isotig21264	ldhb_funhel-lactatedehydrogenase = =ldhbpe=2sv=2	GO:0009056	catabolic process	P
isotig21264	ldhb_funhel-lactatedehydrogenase = =ldhbpe=2sv=2	GO:0005737	cytoplasm	C
isotig21264	ldhb_funhel-lactatedehydrogenase = =ldhbpe=2sv=2	GO:0003824	catalytic activity	F
isotig21264	ldhb_funhel-lactatedehydrogenase = =ldhbpe=2sv=2	GO:0008152	metabolic process	P
isotig21264	ldhb_funhel-lactatedehydrogenase = =ldhbpe=2sv=2	GO:0000166	nucleotide binding	F
isotig21319	ldhb_funhel-lactatedehydrogenase = =ldhbpe=2sv=2	GO:0006091	generation of precursor metabolites and energy	P
isotig21319	ldhb_funhel-lactatedehydrogenase = =ldhbpe=2sv=2	GO:0005975	carbohydrate metabolic process	P
isotig21319	ldhb_funhel-lactatedehydrogenase = =ldhbpe=2sv=2	GO:0009056	catabolic process	P
isotig21319	ldhb_funhel-lactatedehydrogenase = =ldhbpe=2sv=2	GO:0005737	cytoplasm	C
isotig21319	ldhb_funhel-lactatedehydrogenase = =ldhbpe=2sv=2	GO:0003824	catalytic activity	F
isotig21319	ldhb_funhel-lactatedehydrogenase = =ldhbpe=2sv=2	GO:0008152	metabolic process	P
isotig21319	ldhb_funhel-lactatedehydrogenase = =ldhbpe=2sv=2	GO:0000166	nucleotide binding	F
isotig21358	bola3_mouse -likeprotein3os= =bola3pe=2sv=1	GO:0005576	extracellular region	C
isotig21383	taf12_human subunit12os= =taf12pe=1sv=1	GO:0050789	regulation of biological process	P
isotig21383	taf12_human subunit12os= =taf12pe=1sv=1	GO:0006350	transcription, DNA-dependent	P
isotig21383	taf12_human subunit12os= =taf12pe=1sv=1	GO:0016043	cellular component organization	P
isotig21383	taf12_human subunit12os= =taf12pe=1sv=1	GO:0005654	nucleoplasm	C
isotig21383	taf12_human subunit12os= =taf12pe=1sv=1	GO:0043234	protein complex	C
isotig21383	taf12_human subunit12os= =taf12pe=1sv=1	GO:0003677	DNA binding	F
isotig21383	taf12_human subunit12os= =taf12pe=1sv=1	GO:0006464	cellular protein modification process	P
isotig21383	taf12_human subunit12os= =taf12pe=1sv=1	GO:0006996	organelle organization	P
isotig21383	taf12_human subunit12os= =taf12pe=1sv=1	GO:0003700	sequence-specific DNA binding transcription factor activity	F
isotig21383	taf12_human subunit12os= =taf12pe=1sv=1	GO:0005515	protein binding	F
isotig21383	taf12_human subunit12os= =taf12pe=1sv=1	GO:0016740	transferase activity	F
isotig21383	taf12_human subunit12os= =taf12pe=1sv=1	GO:0030528	transcription regulator activity	F
isotig21383	taf12_human subunit12os= =taf12pe=1sv=1	GO:0016032	viral process	P
isotig21445	cof2_mousecofilin-2os= =cfl2pe=1sv=1	GO:0005856	cytoskeleton	C
isotig21445	cof2_mousecofilin-2os= =cfl2pe=1sv=1	GO:0005737	cytoplasm	C
isotig21445	cof2_mousecofilin-2os= =cfl2pe=1sv=1	GO:0003779	actin binding	F
isotig21445	cof2_mousecofilin-2os= =cfl2pe=1sv=1	GO:0005634	nucleus	C
isotig21493	= =h1f0pe=2sv=1	GO:0005694	chromosome	C
isotig21493	= =h1f0pe=2sv=1	GO:0003677	DNA binding	F
isotig21493	= =h1f0pe=2sv=1	GO:0006996	organelle organization	P
isotig21493	= =h1f0pe=2sv=1	GO:0005634	nucleus	C
isotig21524	doc10_humandedicatorofcytokinesisprotein10os= =dock10pe=1sv=3	GO:0008289	lipid binding	F
isotig21524	doc10_humandedicatorofcytokinesisprotein10os= =dock10pe=1sv=3	GO:0005515	protein binding	F
isotig21524	doc10_humandedicatorofcytokinesisprotein10os= =dock10pe=1sv=3	GO:0030234	enzyme regulator activity	F
isotig21524	doc10_humandedicatorofcytokinesisprotein10os= =dock10pe=1sv=3	GO:0000166	nucleotide binding	F
isotig21570	calb2_chick = =calb2pe=2sv=3	GO:0005509	calcium ion binding	F
isotig21770	= =1sv=2	GO:0005739	mitochondrion	C
isotig21770	= =1sv=2	GO:0008152	metabolic process	P
isotig21770	= =1sv=2	GO:0003824	catalytic activity	F
isotig21770	= =1sv=2	GO:0005215	transporter activity	F
isotig21779	= = =1sv=3	GO:0005694	chromosome	C
isotig21779	= = =1sv=3	GO:0003677	DNA binding	F
isotig21779	= = =1sv=3	GO:0006996	organelle organization	P
isotig21779	= = =1sv=3	GO:0005634	nucleus	C
isotig21787	cof2_mousecofilin-2os= =cfl2pe=1sv=1	GO:0005856	cytoskeleton	C
isotig21787	cof2_mousecofilin-2os= =cfl2pe=1sv=1	GO:0005737	cytoplasm	C
isotig21787	cof2_mousecofilin-2os= =cfl2pe=1sv=1	GO:0003779	actin binding	F
isotig21787	cof2_mousecofilin-2os= =cfl2pe=1sv=1	GO:0005634	nucleus	C
isotig21801	vpp1_xentrv-typeprotonatpase116kdasubunitaisoform1os= =atp6v0a1pe=2sv=1	GO:0006811	ion transport	P
isotig21801	vpp1_xentrv-typeprotonatpase116kdasubunitaisoform1os= =atp6v0a1pe=2sv=1	GO:0016023	cytoplasmic membrane-bounded vesicle	C
isotig21801	vpp1_xentrv-typeprotonatpase116kdasubunitaisoform1os= =atp6v0a1pe=2sv=1	GO:0005773	vacuole	C
isotig21801	vpp1_xentrv-typeprotonatpase116kdasubunitaisoform1os= =atp6v0a1pe=2sv=1	GO:0043234	protein complex	C
isotig21801	vpp1_xentrv-typeprotonatpase116kdasubunitaisoform1os= =atp6v0a1pe=2sv=1	GO:0005215	transporter activity	F
isotig21801	vpp1_xentrv-typeprotonatpase116kdasubunitaisoform1os= =atp6v0a1pe=2sv=1	GO:0005623	cell	C
isotig21879	cnpy2_humanproteincanopyhomolog2os= =cnpy2pe=1sv=1	GO:0016043	cellular component organization	P
isotig21879	cnpy2_humanproteincanopyhomolog2os= =cnpy2pe=1sv=1	GO:0050789	regulation of biological process	P
isotig21879	cnpy2_humanproteincanopyhomolog2os= =cnpy2pe=1sv=1	GO:0005886	plasma membrane	C
isotig21879	cnpy2_humanproteincanopyhomolog2os= =cnpy2pe=1sv=1	GO:0005515	protein binding	F
isotig21879	cnpy2_humanproteincanopyhomolog2os= =cnpy2pe=1sv=1	GO:0009058	biosynthetic process	P
isotig21879	cnpy2_humanproteincanopyhomolog2os= =cnpy2pe=1sv=1	GO:0008152	metabolic process	P
isotig21879	cnpy2_humanproteincanopyhomolog2os= =cnpy2pe=1sv=1	GO:0005783	endoplasmic reticulum	C
isotig21894	hg2a_humanhl histocompatibilityantigengammachainos= =cd74pe=1sv=3	GO:0005623	cell	C
isotig21894	hg2a_humanhl histocompatibilityantigengammachainos= =cd74pe=1sv=3	GO:0050789	regulation of biological process	P
isotig21894	hg2a_humanhl histocompatibilityantigengammachainos= =cd74pe=1sv=3	GO:0008283	cell proliferation	P
isotig21894	hg2a_humanhl histocompatibilityantigengammachainos= =cd74pe=1sv=3	GO:0043234	protein complex	C
isotig21894	hg2a_humanhl histocompatibilityantigengammachainos= =cd74pe=1sv=3	GO:0007165	signal transduction	P
isotig21894	hg2a_humanhl histocompatibilityantigengammachainos= =cd74pe=1sv=3	GO:0030154	cell differentiation	P
isotig21894	hg2a_humanhl histocompatibilityantigengammachainos= =cd74pe=1sv=3	GO:0007275	multicellular organismal development	P
isotig21894	hg2a_humanhl histocompatibilityantigengammachainos= =cd74pe=1sv=3	GO:0006464	cellular protein modification process	P
isotig21894	hg2a_humanhl histocompatibilityantigengammachainos= =cd74pe=1sv=3	GO:0005515	protein binding	F
isotig21894	hg2a_humanhl histocompatibilityantigengammachainos= =cd74pe=1sv=3	GO:0005773	vacuole	C
isotig21894	hg2a_humanhl histocompatibilityantigengammachainos= =cd74pe=1sv=3	GO:0006810	transport	P
isotig21894	hg2a_humanhl histocompatibilityantigengammachainos= =cd74pe=1sv=3	GO:0006950	response to stress	P
isotig21894	hg2a_humanhl histocompatibilityantigengammachainos= =cd74pe=1sv=3	GO:0008219	cell death	P
isotig21956	ptmaa_danreprothymosinalpha-aos= =ptmaape=2sv=1	GO:0005634	nucleus	C
isotig22067	ptmaa_danreprothymosinalpha-aos= =ptmaape=2sv=1	GO:0005634	nucleus	C
isotig22425	hif1a_oncmyhypoxia-induciblefactor1-alphaos= =hif1ape=2sv=1	GO:0005737	cytoplasm	C
isotig22425	hif1a_oncmyhypoxia-induciblefactor1-alphaos= =hif1ape=2sv=1	GO:0004871	signal transducer activity	F
isotig22425	hif1a_oncmyhypoxia-induciblefactor1-alphaos= =hif1ape=2sv=1	GO:0003677	DNA binding	F
isotig22425	hif1a_oncmyhypoxia-induciblefactor1-alphaos= =hif1ape=2sv=1	GO:0007165	signal transduction	P
isotig22425	hif1a_oncmyhypoxia-induciblefactor1-alphaos= =hif1ape=2sv=1	GO:0005634	nucleus	C
isotig22425	hif1a_oncmyhypoxia-induciblefactor1-alphaos= =hif1ape=2sv=1	GO:0006350	transcription, DNA-dependent	P
isotig22425	hif1a_oncmyhypoxia-induciblefactor1-alphaos= =hif1ape=2sv=1	GO:0050789	regulation of biological process	P
isotig22492	padi2_humanprotein-argininedeiminasetype-2os= =padi2pe=1sv=2	GO:0005737	cytoplasm	C
isotig22492	padi2_humanprotein-argininedeiminasetype-2os= =padi2pe=1sv=2	GO:0016787	hydrolase activity	F
isotig22492	padi2_humanprotein-argininedeiminasetype-2os= =padi2pe=1sv=2	GO:0005509	calcium ion binding	F
isotig22492	padi2_humanprotein-argininedeiminasetype-2os= =padi2pe=1sv=2	GO:0006464	cellular protein modification process	P
isotig22492	padi2_humanprotein-argininedeiminasetype-2os= =padi2pe=1sv=2	GO:0009058	biosynthetic process	P
isotig22492	padi2_humanprotein-argininedeiminasetype-2os= =padi2pe=1sv=2	GO:0006519	cellular amino acid metabolic process	P
isotig22530	NDUA9_BOVINNADHdehydrogenase	GO:0005739	mitochondrion	C
isotig22530	NDUA9_BOVINNADHdehydrogenase	GO:0005623	cell	C
isotig22530	NDUA9_BOVINNADHdehydrogenase	GO:0000166	nucleotide binding	F
isotig22530	NDUA9_BOVINNADHdehydrogenase	GO:0006091	generation of precursor metabolites and energy	P
isotig22552	med10_danre polymeraseiitranscriptionsubunit10os= =med10pe=2sv=1	GO:0007165	signal transduction	P
isotig22552	med10_danre polymeraseiitranscriptionsubunit10os= =med10pe=2sv=1	GO:0050789	regulation of biological process	P
isotig22552	med10_danre polymeraseiitranscriptionsubunit10os= =med10pe=2sv=1	GO:0006350	transcription, DNA-dependent	P
isotig22552	med10_danre polymeraseiitranscriptionsubunit10os= =med10pe=2sv=1	GO:0007275	multicellular organismal development	P
isotig22552	med10_danre polymeraseiitranscriptionsubunit10os= =med10pe=2sv=1	GO:0005654	nucleoplasm	C
isotig22552	med10_danre polymeraseiitranscriptionsubunit10os= =med10pe=2sv=1	GO:0043234	protein complex	C
isotig22830	calb2_chick = =calb2pe=2sv=3	GO:0005509	calcium ion binding	F
isotig22936	gemi2_humangem-associatedprotein2os= =gemin2pe=1sv=1	GO:0006139	nucleobase-containing compound metabolic process	P
isotig22936	gemi2_humangem-associatedprotein2os= =gemin2pe=1sv=1	GO:0016043	cellular component organization	P
isotig22936	gemi2_humangem-associatedprotein2os= =gemin2pe=1sv=1	GO:0005654	nucleoplasm	C
isotig22936	gemi2_humangem-associatedprotein2os= =gemin2pe=1sv=1	GO:0005634	nucleus	C
isotig22936	gemi2_humangem-associatedprotein2os= =gemin2pe=1sv=1	GO:0005515	protein binding	F
isotig22936	gemi2_humangem-associatedprotein2os= =gemin2pe=1sv=1	GO:0005829	cytosol	C
isotig22944	med10_danre polymeraseiitranscriptionsubunit10os= =med10pe=2sv=1	GO:0007165	signal transduction	P
isotig22944	med10_danre polymeraseiitranscriptionsubunit10os= =med10pe=2sv=1	GO:0006350	transcription, DNA-dependent	P
isotig22944	med10_danre polymeraseiitranscriptionsubunit10os= =med10pe=2sv=1	GO:0050789	regulation of biological process	P
isotig22944	med10_danre polymeraseiitranscriptionsubunit10os= =med10pe=2sv=1	GO:0007275	multicellular organismal development	P
isotig22944	med10_danre polymeraseiitranscriptionsubunit10os= =med10pe=2sv=1	GO:0005654	nucleoplasm	C
isotig22944	med10_danre polymeraseiitranscriptionsubunit10os= =med10pe=2sv=1	GO:0043234	protein complex	C
isotig23048	tm230_ponabtransmembraneprotein230os= =tmem230pe=2sv=1	GO:0005623	cell	C
isotig23495	= = =1sv=3	GO:0005694	chromosome	C
isotig23495	= = =1sv=3	GO:0003677	DNA binding	F
isotig23495	= = =1sv=3	GO:0006996	organelle organization	P
isotig23495	= = =1sv=3	GO:0005634	nucleus	C
isotig23811	cnpy2_humanproteincanopyhomolog2os= =cnpy2pe=1sv=1	GO:0016043	cellular component organization	P
isotig23811	cnpy2_humanproteincanopyhomolog2os= =cnpy2pe=1sv=1	GO:0050789	regulation of biological process	P
isotig23811	cnpy2_humanproteincanopyhomolog2os= =cnpy2pe=1sv=1	GO:0005886	plasma membrane	C
isotig23811	cnpy2_humanproteincanopyhomolog2os= =cnpy2pe=1sv=1	GO:0005515	protein binding	F
isotig23811	cnpy2_humanproteincanopyhomolog2os= =cnpy2pe=1sv=1	GO:0009058	biosynthetic process	P
isotig23811	cnpy2_humanproteincanopyhomolog2os= =cnpy2pe=1sv=1	GO:0008152	metabolic process	P
isotig23811	cnpy2_humanproteincanopyhomolog2os= =cnpy2pe=1sv=1	GO:0005783	endoplasmic reticulum	C
isotig23877	suca_humansuccinyl- ligase	GO:0043234	protein complex	C
isotig23877	suca_humansuccinyl- ligase	GO:0005739	mitochondrion	C
isotig23877	suca_humansuccinyl- ligase	GO:0008152	metabolic process	P
isotig23877	suca_humansuccinyl- ligase	GO:0016740	transferase activity	F
isotig23877	suca_humansuccinyl- ligase	GO:0006091	generation of precursor metabolites and energy	P
isotig23877	suca_humansuccinyl- ligase	GO:0009056	catabolic process	P
isotig23877	suca_humansuccinyl- ligase	GO:0000166	nucleotide binding	F
isotig23877	suca_humansuccinyl- ligase	GO:0003824	catalytic activity	F
isotig23877	suca_humansuccinyl- ligase	GO:0005515	protein binding	F
isotig23877	suca_humansuccinyl- ligase	GO:0005488	binding	F
isotig23877	suca_humansuccinyl- ligase	GO:0005886	plasma membrane	C
isotig23878	bax_mouse = = =1sv=1	GO:0008289	lipid binding	F
isotig23878	bax_mouse = = =1sv=1	GO:0005515	protein binding	F
isotig23878	bax_mouse = = =1sv=1	GO:0016043	cellular component organization	P
isotig23878	bax_mouse = = =1sv=1	GO:0008219	cell death	P
isotig23878	bax_mouse = = =1sv=1	GO:0004872	receptor activity	F
isotig23878	bax_mouse = = =1sv=1	GO:0050789	regulation of biological process	P
isotig23878	bax_mouse = = =1sv=1	GO:0009653	anatomical structure morphogenesis	P
isotig23878	bax_mouse = = =1sv=1	GO:0007005	mitochondrion organization	P
isotig23878	bax_mouse = = =1sv=1	GO:0005102	receptor binding	F
isotig23878	bax_mouse = = =1sv=1	GO:0008152	metabolic process	P
isotig23878	bax_mouse = = =1sv=1	GO:0007165	signal transduction	P
isotig23878	bax_mouse = = =1sv=1	GO:0006811	ion transport	P
isotig23878	bax_mouse = = =1sv=1	GO:0019725	cellular homeostasis	P
isotig23878	bax_mouse = = =1sv=1	GO:0000003	reproduction	P
isotig23878	bax_mouse = = =1sv=1	GO:0007275	multicellular organismal development	P
isotig23878	bax_mouse = = =1sv=1	GO:0009628	response to abiotic stimulus	P
isotig23878	bax_mouse = = =1sv=1	GO:0008283	cell proliferation	P
isotig23878	bax_mouse = = =1sv=1	GO:0006259	DNA metabolic process	P
isotig23878	bax_mouse = = =1sv=1	GO:0006996	organelle organization	P
isotig23878	bax_mouse = = =1sv=1	GO:0009056	catabolic process	P
isotig23878	bax_mouse = = =1sv=1	GO:0030154	cell differentiation	P
isotig23878	bax_mouse = = =1sv=1	GO:0005739	mitochondrion	C
isotig23878	bax_mouse = = =1sv=1	GO:0005783	endoplasmic reticulum	C
isotig23878	bax_mouse = = =1sv=1	GO:0006950	response to stress	P
isotig23878	bax_mouse = = =1sv=1	GO:0008150	biological_process	P
isotig23878	bax_mouse = = =1sv=1	GO:0006091	generation of precursor metabolites and energy	P
isotig23878	bax_mouse = = =1sv=1	GO:0030234	enzyme regulator activity	F
isotig23878	bax_mouse = = =1sv=1	GO:0006350	transcription, DNA-dependent	P
isotig23878	bax_mouse = = =1sv=1	GO:0006629	lipid metabolic process	P
isotig23878	bax_mouse = = =1sv=1	GO:0005829	cytosol	C
isotig23878	bax_mouse = = =1sv=1	GO:0006464	cellular protein modification process	P
isotig23878	bax_mouse = = =1sv=1	GO:0007049	cell cycle	P
isotig23878	bax_mouse = = =1sv=1	GO:0005634	nucleus	C
isotig23878	bax_mouse = = =1sv=1	GO:0009719	response to endogenous stimulus	P
isotig23878	bax_mouse = = =1sv=1	GO:0043234	protein complex	C
isotig23878	bax_mouse = = =1sv=1	GO:0005215	transporter activity	F
isotig23878	bax_mouse = = =1sv=1	GO:0006810	transport	P
isotig23878	bax_mouse = = =1sv=1	GO:0009605	response to external stimulus	P
isotig24037	bola3_mouse -likeprotein3os= =bola3pe=2sv=1	GO:0005576	extracellular region	C
isotig24040	id2_ponabdna-bindingproteininhibitorid-2os= =id2pe=2sv=1	GO:0030154	cell differentiation	P
isotig24040	id2_ponabdna-bindingproteininhibitorid-2os= =id2pe=2sv=1	GO:0050789	regulation of biological process	P
isotig24040	id2_ponabdna-bindingproteininhibitorid-2os= =id2pe=2sv=1	GO:0007275	multicellular organismal development	P
isotig24040	id2_ponabdna-bindingproteininhibitorid-2os= =id2pe=2sv=1	GO:0006350	transcription, DNA-dependent	P
isotig24040	id2_ponabdna-bindingproteininhibitorid-2os= =id2pe=2sv=1	GO:0043234	protein complex	C
isotig24040	id2_ponabdna-bindingproteininhibitorid-2os= =id2pe=2sv=1	GO:0007049	cell cycle	P
isotig24040	id2_ponabdna-bindingproteininhibitorid-2os= =id2pe=2sv=1	GO:0009653	anatomical structure morphogenesis	P
isotig24040	id2_ponabdna-bindingproteininhibitorid-2os= =id2pe=2sv=1	GO:0009790	embryo development	P
isotig24040	id2_ponabdna-bindingproteininhibitorid-2os= =id2pe=2sv=1	GO:0005737	cytoplasm	C
isotig24040	id2_ponabdna-bindingproteininhibitorid-2os= =id2pe=2sv=1	GO:0008150	biological_process	P
isotig24040	id2_ponabdna-bindingproteininhibitorid-2os= =id2pe=2sv=1	GO:0008283	cell proliferation	P
isotig24081	iscu_mouseiron- = = =1sv=1	GO:0009058	biosynthetic process	P
isotig24081	iscu_mouseiron- = = =1sv=1	GO:0005488	binding	F
isotig24081	iscu_mouseiron- = = =1sv=1	GO:0005515	protein binding	F
isotig24081	iscu_mouseiron- = = =1sv=1	GO:0005198	structural molecule activity	F
isotig24081	iscu_mouseiron- = = =1sv=1	GO:0005829	cytosol	C
isotig24081	iscu_mouseiron- = = =1sv=1	GO:0005739	mitochondrion	C
isotig24495	gpr22_mouse -proteincoupledreceptor22os= =gpr22pe=2sv=1	GO:0005623	cell	C
isotig24495	gpr22_mouse -proteincoupledreceptor22os= =gpr22pe=2sv=1	GO:0007165	signal transduction	P
isotig24495	gpr22_mouse -proteincoupledreceptor22os= =gpr22pe=2sv=1	GO:0005886	plasma membrane	C
isotig24495	gpr22_mouse -proteincoupledreceptor22os= =gpr22pe=2sv=1	GO:0004872	receptor activity	F
isotig25998	rs10_ictpu40 10os= =rps10pe=2sv=1	GO:0005840	ribosome	C
isotig26103	id2_ponabdna-bindingproteininhibitorid-2os= =id2pe=2sv=1	GO:0030154	cell differentiation	P
isotig26103	id2_ponabdna-bindingproteininhibitorid-2os= =id2pe=2sv=1	GO:0050789	regulation of biological process	P
isotig26103	id2_ponabdna-bindingproteininhibitorid-2os= =id2pe=2sv=1	GO:0007275	multicellular organismal development	P
isotig26103	id2_ponabdna-bindingproteininhibitorid-2os= =id2pe=2sv=1	GO:0006350	transcription, DNA-dependent	P
isotig26103	id2_ponabdna-bindingproteininhibitorid-2os= =id2pe=2sv=1	GO:0043234	protein complex	C
isotig26103	id2_ponabdna-bindingproteininhibitorid-2os= =id2pe=2sv=1	GO:0007049	cell cycle	P
isotig26103	id2_ponabdna-bindingproteininhibitorid-2os= =id2pe=2sv=1	GO:0009653	anatomical structure morphogenesis	P
isotig26103	id2_ponabdna-bindingproteininhibitorid-2os= =id2pe=2sv=1	GO:0009790	embryo development	P
isotig26103	id2_ponabdna-bindingproteininhibitorid-2os= =id2pe=2sv=1	GO:0005737	cytoplasm	C
isotig26103	id2_ponabdna-bindingproteininhibitorid-2os= =id2pe=2sv=1	GO:0008150	biological_process	P
isotig26103	id2_ponabdna-bindingproteininhibitorid-2os= =id2pe=2sv=1	GO:0008283	cell proliferation	P
isotig26973	cks1_mousecyclin-dependentkinasesregulatorysubunit1os= =cks1bpe=2sv=1	GO:0007049	cell cycle	P
isotig26973	cks1_mousecyclin-dependentkinasesregulatorysubunit1os= =cks1bpe=2sv=1	GO:0008150	biological_process	P
isotig26973	cks1_mousecyclin-dependentkinasesregulatorysubunit1os= =cks1bpe=2sv=1	GO:0030234	enzyme regulator activity	F
isotig27886	btb6b_danrebtb pozdomain-containingprotein6-bos= =btbd6bpe=2sv=1	GO:0030154	cell differentiation	P
isotig27886	btb6b_danrebtb pozdomain-containingprotein6-bos= =btbd6bpe=2sv=1	GO:0005737	cytoplasm	C
isotig27886	btb6b_danrebtb pozdomain-containingprotein6-bos= =btbd6bpe=2sv=1	GO:0007275	multicellular organismal development	P
isotig28709	= =atp5ope=1sv=1	GO:0005488	binding	F
isotig28709	= =atp5ope=1sv=1	GO:0043234	protein complex	C
isotig28709	= =atp5ope=1sv=1	GO:0005739	mitochondrion	C
isotig28709	= =atp5ope=1sv=1	GO:0006139	nucleobase-containing compound metabolic process	P
isotig28709	= =atp5ope=1sv=1	GO:0009056	catabolic process	P
isotig28709	= =atp5ope=1sv=1	GO:0005515	protein binding	F
isotig28709	= =atp5ope=1sv=1	GO:0008289	lipid binding	F
isotig28709	= =atp5ope=1sv=1	GO:0006091	generation of precursor metabolites and energy	P
isotig28709	= =atp5ope=1sv=1	GO:0006811	ion transport	P
isotig28709	= =atp5ope=1sv=1	GO:0009058	biosynthetic process	P
isotig28709	= =atp5ope=1sv=1	GO:0016787	hydrolase activity	F
isotig28709	= =atp5ope=1sv=1	GO:0005886	plasma membrane	C
isotig28874	rlp24_danre 24os= =rsl24d1pe=2sv=1	GO:0005730	nucleolus	C
isotig28874	rlp24_danre 24os= =rsl24d1pe=2sv=1	GO:0008150	biological_process	P
isotig29200	al1l1_xenlacytosolic10-formyltetrahydrofolatedehydrogenaseos= =aldh1l1pe=2sv=1	GO:0005737	cytoplasm	C
isotig29200	al1l1_xenlacytosolic10-formyltetrahydrofolatedehydrogenaseos= =aldh1l1pe=2sv=1	GO:0003824	catalytic activity	F
isotig29200	al1l1_xenlacytosolic10-formyltetrahydrofolatedehydrogenaseos= =aldh1l1pe=2sv=1	GO:0009058	biosynthetic process	P
isotig29200	al1l1_xenlacytosolic10-formyltetrahydrofolatedehydrogenaseos= =aldh1l1pe=2sv=1	GO:0016740	transferase activity	F
isotig29200	al1l1_xenlacytosolic10-formyltetrahydrofolatedehydrogenaseos= =aldh1l1pe=2sv=1	GO:0008152	metabolic process	P
isotig29200	al1l1_xenlacytosolic10-formyltetrahydrofolatedehydrogenaseos= =aldh1l1pe=2sv=1	GO:0009056	catabolic process	P
isotig29409	= =1sv=2	GO:0005739	mitochondrion	C
isotig29409	= =1sv=2	GO:0008152	metabolic process	P
isotig29409	= =1sv=2	GO:0003824	catalytic activity	F
isotig29409	= =1sv=2	GO:0005215	transporter activity	F
isotig29531	= =atp5ope=1sv=1	GO:0005488	binding	F
isotig29531	= =atp5ope=1sv=1	GO:0043234	protein complex	C
isotig29531	= =atp5ope=1sv=1	GO:0005739	mitochondrion	C
isotig29531	= =atp5ope=1sv=1	GO:0006139	nucleobase-containing compound metabolic process	P
isotig29531	= =atp5ope=1sv=1	GO:0009056	catabolic process	P
isotig29531	= =atp5ope=1sv=1	GO:0005515	protein binding	F
isotig29531	= =atp5ope=1sv=1	GO:0008289	lipid binding	F
isotig29531	= =atp5ope=1sv=1	GO:0006091	generation of precursor metabolites and energy	P
isotig29531	= =atp5ope=1sv=1	GO:0006811	ion transport	P
isotig29531	= =atp5ope=1sv=1	GO:0009058	biosynthetic process	P
isotig29531	= =atp5ope=1sv=1	GO:0016787	hydrolase activity	F
isotig29531	= =atp5ope=1sv=1	GO:0005886	plasma membrane	C
isotig30314	rlp24_danre 24os= =rsl24d1pe=2sv=1	GO:0005730	nucleolus	C
isotig30314	rlp24_danre 24os= =rsl24d1pe=2sv=1	GO:0008150	biological_process	P
isotig31147	cks1_mousecyclin-dependentkinasesregulatorysubunit1os= =cks1bpe=2sv=1	GO:0007049	cell cycle	P
isotig31147	cks1_mousecyclin-dependentkinasesregulatorysubunit1os= =cks1bpe=2sv=1	GO:0008150	biological_process	P
isotig31147	cks1_mousecyclin-dependentkinasesregulatorysubunit1os= =cks1bpe=2sv=1	GO:0030234	enzyme regulator activity	F
isotig32679	ruxg_mouse = = =1sv=1	GO:0006139	nucleobase-containing compound metabolic process	P
isotig32679	ruxg_mouse = = =1sv=1	GO:0005634	nucleus	C
isotig32679	ruxg_mouse = = =1sv=1	GO:0003723	RNA binding	F
isotig33859	rl11_ictpu60 11os= =rpl11pe=2sv=3	GO:0005730	nucleolus	C
isotig33859	rl11_ictpu60 11os= =rpl11pe=2sv=3	GO:0005840	ribosome	C
isotig33859	rl11_ictpu60 11os= =rpl11pe=2sv=3	GO:0005198	structural molecule activity	F
isotig33859	rl11_ictpu60 11os= =rpl11pe=2sv=3	GO:0006412	translation	P
isotig33859	rl11_ictpu60 11os= =rpl11pe=2sv=3	GO:0003723	RNA binding	F
isotig33859	rl11_ictpu60 11os= =rpl11pe=2sv=3	GO:0008150	biological_process	P
isotig34082	rl11_ictpu60 11os= =rpl11pe=2sv=3	GO:0005730	nucleolus	C
isotig34082	rl11_ictpu60 11os= =rpl11pe=2sv=3	GO:0005840	ribosome	C
isotig34082	rl11_ictpu60 11os= =rpl11pe=2sv=3	GO:0005198	structural molecule activity	F
isotig34082	rl11_ictpu60 11os= =rpl11pe=2sv=3	GO:0006412	translation	P
isotig34082	rl11_ictpu60 11os= =rpl11pe=2sv=3	GO:0003723	RNA binding	F
isotig34082	rl11_ictpu60 11os= =rpl11pe=2sv=3	GO:0008150	biological_process	P
isotig36295	rlf_human lfos= =rlfpe=1sv=2	GO:0006996	organelle organization	P
isotig36295	rlf_human lfos= =rlfpe=1sv=2	GO:0005515	protein binding	F
isotig36295	rlf_human lfos= =rlfpe=1sv=2	GO:0006350	transcription, DNA-dependent	P
isotig36295	rlf_human lfos= =rlfpe=1sv=2	GO:0006259	DNA metabolic process	P
isotig39570	cx6c1_thuobcytochromecoxidasesubunit6c-1os= =1sv=2	GO:0005739	mitochondrion	C
isotig39570	cx6c1_thuobcytochromecoxidasesubunit6c-1os= =1sv=2	GO:0005623	cell	C
isotig39570	cx6c1_thuobcytochromecoxidasesubunit6c-1os= =1sv=2	GO:0003824	catalytic activity	F
isotig39570	cx6c1_thuobcytochromecoxidasesubunit6c-1os= =1sv=2	GO:0005215	transporter activity	F
isotig40354	ruxg_mouse = = =1sv=1	GO:0006139	nucleobase-containing compound metabolic process	P
isotig40354	ruxg_mouse = = =1sv=1	GO:0005634	nucleus	C
isotig40354	ruxg_mouse = = =1sv=1	GO:0003723	RNA binding	F

## Sheet: whole genome duplications
isotig00787	ndrg3_mouse 3os= =ndrg3pe=1sv=1	GO:0005737	cytoplasm	C
isotig05033	ndrg3_xentr 3os= =ndrg3pe=2sv=1	GO:0008283	cell proliferation	P
isotig05033	ndrg3_xentr 3os= =ndrg3pe=2sv=1	GO:0007275	multicellular organismal development	P
isotig05033	ndrg3_xentr 3os= =ndrg3pe=2sv=1	GO:0040007	growth	P
isotig05033	ndrg3_xentr 3os= =ndrg3pe=2sv=1	GO:0009653	anatomical structure morphogenesis	P
isotig05033	ndrg3_xentr 3os= =ndrg3pe=2sv=1	GO:0005829	cytosol	C
isotig05643	kpra_mousephosphoribosylpyrophosphatesynthase-associatedprotein1os= =prpsap1pe=1sv=1	GO:0005623	cell	C
isotig05643	kpra_mousephosphoribosylpyrophosphatesynthase-associatedprotein1os= =prpsap1pe=1sv=1	GO:0008152	metabolic process	P
isotig05643	kpra_mousephosphoribosylpyrophosphatesynthase-associatedprotein1os= =prpsap1pe=1sv=1	GO:0050789	regulation of biological process	P
isotig05643	kpra_mousephosphoribosylpyrophosphatesynthase-associatedprotein1os= =prpsap1pe=1sv=1	GO:0006139	nucleobase-containing compound metabolic process	P
isotig05643	kpra_mousephosphoribosylpyrophosphatesynthase-associatedprotein1os= =prpsap1pe=1sv=1	GO:0009058	biosynthetic process	P
isotig05643	kpra_mousephosphoribosylpyrophosphatesynthase-associatedprotein1os= =prpsap1pe=1sv=1	GO:0016740	transferase activity	F
isotig05643	kpra_mousephosphoribosylpyrophosphatesynthase-associatedprotein1os= =prpsap1pe=1sv=1	GO:0005488	binding	F
isotig05643	kpra_mousephosphoribosylpyrophosphatesynthase-associatedprotein1os= =prpsap1pe=1sv=1	GO:0030234	enzyme regulator activity	F
isotig05643	kpra_mousephosphoribosylpyrophosphatesynthase-associatedprotein1os= =prpsap1pe=1sv=1	GO:0005515	protein binding	F
isotig05755	pp2ab_ratserine threonine-proteinphosphatase2 = =ppp2cbpe=1sv=1	GO:0019538	protein metabolic process	P
isotig05755	pp2ab_ratserine threonine-proteinphosphatase2 = =ppp2cbpe=1sv=1	GO:0009056	catabolic process	P
isotig05755	pp2ab_ratserine threonine-proteinphosphatase2 = =ppp2cbpe=1sv=1	GO:0006464	cellular protein modification process	P
isotig05755	pp2ab_ratserine threonine-proteinphosphatase2 = =ppp2cbpe=1sv=1	GO:0008150	biological_process	P
isotig05755	pp2ab_ratserine threonine-proteinphosphatase2 = =ppp2cbpe=1sv=1	GO:0005856	cytoskeleton	C
isotig05755	pp2ab_ratserine threonine-proteinphosphatase2 = =ppp2cbpe=1sv=1	GO:0005488	binding	F
isotig05755	pp2ab_ratserine threonine-proteinphosphatase2 = =ppp2cbpe=1sv=1	GO:0008152	metabolic process	P
isotig05755	pp2ab_ratserine threonine-proteinphosphatase2 = =ppp2cbpe=1sv=1	GO:0050789	regulation of biological process	P
isotig05755	pp2ab_ratserine threonine-proteinphosphatase2 = =ppp2cbpe=1sv=1	GO:0005515	protein binding	F
isotig05755	pp2ab_ratserine threonine-proteinphosphatase2 = =ppp2cbpe=1sv=1	GO:0005694	chromosome	C
isotig05755	pp2ab_ratserine threonine-proteinphosphatase2 = =ppp2cbpe=1sv=1	GO:0004721	phosphoprotein phosphatase activity	F
isotig05755	pp2ab_ratserine threonine-proteinphosphatase2 = =ppp2cbpe=1sv=1	GO:0007165	signal transduction	P
isotig05755	pp2ab_ratserine threonine-proteinphosphatase2 = =ppp2cbpe=1sv=1	GO:0005622	intracellular	C
isotig05755	pp2ab_ratserine threonine-proteinphosphatase2 = =ppp2cbpe=1sv=1	GO:0043234	protein complex	C
isotig05755	pp2ab_ratserine threonine-proteinphosphatase2 = =ppp2cbpe=1sv=1	GO:0005737	cytoplasm	C
isotig05755	pp2ab_ratserine threonine-proteinphosphatase2 = =ppp2cbpe=1sv=1	GO:0008219	cell death	P
isotig05755	pp2ab_ratserine threonine-proteinphosphatase2 = =ppp2cbpe=1sv=1	GO:0006950	response to stress	P
isotig05755	pp2ab_ratserine threonine-proteinphosphatase2 = =ppp2cbpe=1sv=1	GO:0005634	nucleus	C
isotig05891	btb6b_danrebtb pozdomain-containingprotein6-bos= =btbd6bpe=2sv=1	GO:0030154	cell differentiation	P
isotig05891	btb6b_danrebtb pozdomain-containingprotein6-bos= =btbd6bpe=2sv=1	GO:0005737	cytoplasm	C
isotig05891	btb6b_danrebtb pozdomain-containingprotein6-bos= =btbd6bpe=2sv=1	GO:0007275	multicellular organismal development	P
isotig06737	cio1b_salsaprobablecytosoliciron-sulfurproteinassemblyproteinciao1-bos= =ciao1bpe=2sv=1	GO:0009058	biosynthetic process	P
isotig06905	vps4b_bovinvacuolarproteinsorting-associatedprotein4bos= =vps4bpe=2sv=1	GO:0008150	biological_process	P
isotig06905	vps4b_bovinvacuolarproteinsorting-associatedprotein4bos= =vps4bpe=2sv=1	GO:0005829	cytosol	C
isotig06905	vps4b_bovinvacuolarproteinsorting-associatedprotein4bos= =vps4bpe=2sv=1	GO:0005764	lysosome	C
isotig06905	vps4b_bovinvacuolarproteinsorting-associatedprotein4bos= =vps4bpe=2sv=1	GO:0007049	cell cycle	P
isotig06905	vps4b_bovinvacuolarproteinsorting-associatedprotein4bos= =vps4bpe=2sv=1	GO:0006811	ion transport	P
isotig06905	vps4b_bovinvacuolarproteinsorting-associatedprotein4bos= =vps4bpe=2sv=1	GO:0006810	transport	P
isotig06905	vps4b_bovinvacuolarproteinsorting-associatedprotein4bos= =vps4bpe=2sv=1	GO:0005515	protein binding	F
isotig06905	vps4b_bovinvacuolarproteinsorting-associatedprotein4bos= =vps4bpe=2sv=1	GO:0005768	endosome	C
isotig06905	vps4b_bovinvacuolarproteinsorting-associatedprotein4bos= =vps4bpe=2sv=1	GO:0005773	vacuole	C
isotig06905	vps4b_bovinvacuolarproteinsorting-associatedprotein4bos= =vps4bpe=2sv=1	GO:0000166	nucleotide binding	F
isotig06905	vps4b_bovinvacuolarproteinsorting-associatedprotein4bos= =vps4bpe=2sv=1	GO:0016787	hydrolase activity	F
isotig06905	vps4b_bovinvacuolarproteinsorting-associatedprotein4bos= =vps4bpe=2sv=1	GO:0006996	organelle organization	P
isotig06905	vps4b_bovinvacuolarproteinsorting-associatedprotein4bos= =vps4bpe=2sv=1	GO:0015031	protein transport	P
isotig06905	vps4b_bovinvacuolarproteinsorting-associatedprotein4bos= =vps4bpe=2sv=1	GO:0005634	nucleus	C
isotig09998	pp2ab_ratserine threonine-proteinphosphatase2 = =ppp2cbpe=1sv=1	GO:0019538	protein metabolic process	P
isotig09998	pp2ab_ratserine threonine-proteinphosphatase2 = =ppp2cbpe=1sv=1	GO:0009056	catabolic process	P
isotig09998	pp2ab_ratserine threonine-proteinphosphatase2 = =ppp2cbpe=1sv=1	GO:0006464	cellular protein modification process	P
isotig09998	pp2ab_ratserine threonine-proteinphosphatase2 = =ppp2cbpe=1sv=1	GO:0008150	biological_process	P
isotig09998	pp2ab_ratserine threonine-proteinphosphatase2 = =ppp2cbpe=1sv=1	GO:0005856	cytoskeleton	C
isotig09998	pp2ab_ratserine threonine-proteinphosphatase2 = =ppp2cbpe=1sv=1	GO:0005488	binding	F
isotig09998	pp2ab_ratserine threonine-proteinphosphatase2 = =ppp2cbpe=1sv=1	GO:0008152	metabolic process	P
isotig09998	pp2ab_ratserine threonine-proteinphosphatase2 = =ppp2cbpe=1sv=1	GO:0050789	regulation of biological process	P
isotig09998	pp2ab_ratserine threonine-proteinphosphatase2 = =ppp2cbpe=1sv=1	GO:0005515	protein binding	F
isotig09998	pp2ab_ratserine threonine-proteinphosphatase2 = =ppp2cbpe=1sv=1	GO:0005694	chromosome	C
isotig09998	pp2ab_ratserine threonine-proteinphosphatase2 = =ppp2cbpe=1sv=1	GO:0004721	phosphoprotein phosphatase activity	F
isotig09998	pp2ab_ratserine threonine-proteinphosphatase2 = =ppp2cbpe=1sv=1	GO:0007165	signal transduction	P
isotig09998	pp2ab_ratserine threonine-proteinphosphatase2 = =ppp2cbpe=1sv=1	GO:0005622	intracellular	C
isotig09998	pp2ab_ratserine threonine-proteinphosphatase2 = =ppp2cbpe=1sv=1	GO:0043234	protein complex	C
isotig09998	pp2ab_ratserine threonine-proteinphosphatase2 = =ppp2cbpe=1sv=1	GO:0005737	cytoplasm	C
isotig09998	pp2ab_ratserine threonine-proteinphosphatase2 = =ppp2cbpe=1sv=1	GO:0008219	cell death	P
isotig09998	pp2ab_ratserine threonine-proteinphosphatase2 = =ppp2cbpe=1sv=1	GO:0006950	response to stress	P
isotig09998	pp2ab_ratserine threonine-proteinphosphatase2 = =ppp2cbpe=1sv=1	GO:0005634	nucleus	C
isotig10228	iscu_humaniron- = =iscupe=1sv=2	GO:0009058	biosynthetic process	P
isotig10228	iscu_humaniron- = =iscupe=1sv=2	GO:0008152	metabolic process	P
isotig10228	iscu_humaniron- = =iscupe=1sv=2	GO:0005488	binding	F
isotig10228	iscu_humaniron- = =iscupe=1sv=2	GO:0005515	protein binding	F
isotig10228	iscu_humaniron- = =iscupe=1sv=2	GO:0005198	structural molecule activity	F
isotig10228	iscu_humaniron- = =iscupe=1sv=2	GO:0005634	nucleus	C
isotig10228	iscu_humaniron- = =iscupe=1sv=2	GO:0005829	cytosol	C
isotig10228	iscu_humaniron- = =iscupe=1sv=2	GO:0005739	mitochondrion	C
isotig10404	nmna2_danrenicotinamidemononucleotideadenylyltransferase2os= =nmnat2pe=2sv=1	GO:0016740	transferase activity	F
isotig10404	nmna2_danrenicotinamidemononucleotideadenylyltransferase2os= =nmnat2pe=2sv=1	GO:0005794	Golgi apparatus	C
isotig10404	nmna2_danrenicotinamidemononucleotideadenylyltransferase2os= =nmnat2pe=2sv=1	GO:0000166	nucleotide binding	F
isotig10404	nmna2_danrenicotinamidemononucleotideadenylyltransferase2os= =nmnat2pe=2sv=1	GO:0006139	nucleobase-containing compound metabolic process	P
isotig10404	nmna2_danrenicotinamidemononucleotideadenylyltransferase2os= =nmnat2pe=2sv=1	GO:0009058	biosynthetic process	P
isotig10404	nmna2_danrenicotinamidemononucleotideadenylyltransferase2os= =nmnat2pe=2sv=1	GO:0019748	secondary metabolic process	P
isotig10572	btbd2_humanbtb pozdomain-containingprotein2os= =btbd2pe=1sv=1	GO:0005737	cytoplasm	C
isotig10572	btbd2_humanbtb pozdomain-containingprotein2os= =btbd2pe=1sv=1	GO:0005515	protein binding	F
isotig10918	rap1b_xentrras-relatedproteinrap-1bos= =rap1bpe=2sv=1	GO:0005829	cytosol	C
isotig10918	rap1b_xentrras-relatedproteinrap-1bos= =rap1bpe=2sv=1	GO:0007165	signal transduction	P
isotig10918	rap1b_xentrras-relatedproteinrap-1bos= =rap1bpe=2sv=1	GO:0006139	nucleobase-containing compound metabolic process	P
isotig10918	rap1b_xentrras-relatedproteinrap-1bos= =rap1bpe=2sv=1	GO:0009056	catabolic process	P
isotig10918	rap1b_xentrras-relatedproteinrap-1bos= =rap1bpe=2sv=1	GO:0016787	hydrolase activity	F
isotig10918	rap1b_xentrras-relatedproteinrap-1bos= =rap1bpe=2sv=1	GO:0000166	nucleotide binding	F
isotig10918	rap1b_xentrras-relatedproteinrap-1bos= =rap1bpe=2sv=1	GO:0005886	plasma membrane	C
isotig10986	rap1b_xentrras-relatedproteinrap-1bos= =rap1bpe=2sv=1	GO:0005829	cytosol	C
isotig10986	rap1b_xentrras-relatedproteinrap-1bos= =rap1bpe=2sv=1	GO:0007165	signal transduction	P
isotig10986	rap1b_xentrras-relatedproteinrap-1bos= =rap1bpe=2sv=1	GO:0006139	nucleobase-containing compound metabolic process	P
isotig10986	rap1b_xentrras-relatedproteinrap-1bos= =rap1bpe=2sv=1	GO:0009056	catabolic process	P
isotig10986	rap1b_xentrras-relatedproteinrap-1bos= =rap1bpe=2sv=1	GO:0016787	hydrolase activity	F
isotig10986	rap1b_xentrras-relatedproteinrap-1bos= =rap1bpe=2sv=1	GO:0000166	nucleotide binding	F
isotig10986	rap1b_xentrras-relatedproteinrap-1bos= =rap1bpe=2sv=1	GO:0005886	plasma membrane	C
isotig12136	ick_humanserine threonine-proteinkinaseickos= =ickpe=1sv=1	GO:0005488	binding	F
isotig12136	ick_humanserine threonine-proteinkinaseickos= =ickpe=1sv=1	GO:0043226	organelle	C
isotig12136	ick_humanserine threonine-proteinkinaseickos= =ickpe=1sv=1	GO:0005622	intracellular	C
isotig12136	ick_humanserine threonine-proteinkinaseickos= =ickpe=1sv=1	GO:0007165	signal transduction	P
isotig12136	ick_humanserine threonine-proteinkinaseickos= =ickpe=1sv=1	GO:0004672	protein kinase activity	F
isotig18180	kif5a_humankinesinheavychainisoform5aos= =kif5ape=1sv=2	GO:0003774	motor activity	F
isotig18180	kif5a_humankinesinheavychainisoform5aos= =kif5ape=1sv=2	GO:0005829	cytosol	C
isotig18180	kif5a_humankinesinheavychainisoform5aos= =kif5ape=1sv=2	GO:0008219	cell death	P
isotig18180	kif5a_humankinesinheavychainisoform5aos= =kif5ape=1sv=2	GO:0005856	cytoskeleton	C
isotig18180	kif5a_humankinesinheavychainisoform5aos= =kif5ape=1sv=2	GO:0043234	protein complex	C
isotig18180	kif5a_humankinesinheavychainisoform5aos= =kif5ape=1sv=2	GO:0005623	cell	C
isotig18180	kif5a_humankinesinheavychainisoform5aos= =kif5ape=1sv=2	GO:0000166	nucleotide binding	F
isotig18180	kif5a_humankinesinheavychainisoform5aos= =kif5ape=1sv=2	GO:0008150	biological_process	P
isotig18180	kif5a_humankinesinheavychainisoform5aos= =kif5ape=1sv=2	GO:0007267	cell-cell signaling	P
isotig18180	kif5a_humankinesinheavychainisoform5aos= =kif5ape=1sv=2	GO:0005515	protein binding	F
isotig18180	kif5a_humankinesinheavychainisoform5aos= =kif5ape=1sv=2	GO:0005737	cytoplasm	C
isotig18180	kif5a_humankinesinheavychainisoform5aos= =kif5ape=1sv=2	GO:0009605	response to external stimulus	P
isotig18180	kif5a_humankinesinheavychainisoform5aos= =kif5ape=1sv=2	GO:0006950	response to stress	P
isotig18354	pisd_crigr = =pisdpe=1sv=2	GO:0009058	biosynthetic process	P
isotig18354	pisd_crigr = =pisdpe=1sv=2	GO:0006519	cellular amino acid metabolic process	P
isotig18354	pisd_crigr = =pisdpe=1sv=2	GO:0006629	lipid metabolic process	P
isotig18354	pisd_crigr = =pisdpe=1sv=2	GO:0003824	catalytic activity	F
isotig18354	pisd_crigr = =pisdpe=1sv=2	GO:0005739	mitochondrion	C
isotig18526	m1i1l_danremid1-interactingprotein1-likeos= =mid1ip1lpe=2sv=1	GO:0005737	cytoplasm	C
isotig18526	m1i1l_danremid1-interactingprotein1-likeos= =mid1ip1lpe=2sv=1	GO:0005856	cytoskeleton	C
isotig18526	m1i1l_danremid1-interactingprotein1-likeos= =mid1ip1lpe=2sv=1	GO:0043234	protein complex	C
isotig18526	m1i1l_danremid1-interactingprotein1-likeos= =mid1ip1lpe=2sv=1	GO:0005634	nucleus	C
isotig18624	kpra_humanphosphoribosylpyrophosphatesynthase-associatedprotein1os= =prpsap1pe=1sv=2	GO:0043234	protein complex	C
isotig18624	kpra_humanphosphoribosylpyrophosphatesynthase-associatedprotein1os= =prpsap1pe=1sv=2	GO:0006139	nucleobase-containing compound metabolic process	P
isotig18624	kpra_humanphosphoribosylpyrophosphatesynthase-associatedprotein1os= =prpsap1pe=1sv=2	GO:0009058	biosynthetic process	P
isotig18624	kpra_humanphosphoribosylpyrophosphatesynthase-associatedprotein1os= =prpsap1pe=1sv=2	GO:0016740	transferase activity	F
isotig18624	kpra_humanphosphoribosylpyrophosphatesynthase-associatedprotein1os= =prpsap1pe=1sv=2	GO:0005488	binding	F
isotig18624	kpra_humanphosphoribosylpyrophosphatesynthase-associatedprotein1os= =prpsap1pe=1sv=2	GO:0030234	enzyme regulator activity	F
isotig18624	kpra_humanphosphoribosylpyrophosphatesynthase-associatedprotein1os= =prpsap1pe=1sv=2	GO:0008150	biological_process	P
isotig18938	= =coq3pe=1sv=3	GO:0005975	carbohydrate metabolic process	P
isotig18938	= =coq3pe=1sv=3	GO:0016740	transferase activity	F
isotig18938	= =coq3pe=1sv=3	GO:0009058	biosynthetic process	P
isotig18938	= =coq3pe=1sv=3	GO:0005739	mitochondrion	C
isotig19021	rs10_ictpu40 10os= =rps10pe=2sv=1	GO:0005840	ribosome	C
isotig19120	rhoa_rat hoaos= = =1sv=1	GO:0005856	cytoskeleton	C
isotig19120	rhoa_rat hoaos= = =1sv=1	GO:0004871	signal transducer activity	F
isotig19120	rhoa_rat hoaos= = =1sv=1	GO:0000166	nucleotide binding	F
isotig19120	rhoa_rat hoaos= = =1sv=1	GO:0050789	regulation of biological process	P
isotig19120	rhoa_rat hoaos= = =1sv=1	GO:0008219	cell death	P
isotig19120	rhoa_rat hoaos= = =1sv=1	GO:0030154	cell differentiation	P
isotig19120	rhoa_rat hoaos= = =1sv=1	GO:0007275	multicellular organismal development	P
isotig19120	rhoa_rat hoaos= = =1sv=1	GO:0005886	plasma membrane	C
isotig19120	rhoa_rat hoaos= = =1sv=1	GO:0007010	cytoskeleton organization	P
isotig19120	rhoa_rat hoaos= = =1sv=1	GO:0007165	signal transduction	P
isotig19120	rhoa_rat hoaos= = =1sv=1	GO:0006350	transcription, DNA-dependent	P
isotig19120	rhoa_rat hoaos= = =1sv=1	GO:0008150	biological_process	P
isotig19120	rhoa_rat hoaos= = =1sv=1	GO:0008092	cytoskeletal protein binding	F
isotig19120	rhoa_rat hoaos= = =1sv=1	GO:0006412	translation	P
isotig19120	rhoa_rat hoaos= = =1sv=1	GO:0016043	cellular component organization	P
isotig19120	rhoa_rat hoaos= = =1sv=1	GO:0005623	cell	C
isotig19120	rhoa_rat hoaos= = =1sv=1	GO:0009605	response to external stimulus	P
isotig19120	rhoa_rat hoaos= = =1sv=1	GO:0009628	response to abiotic stimulus	P
isotig19120	rhoa_rat hoaos= = =1sv=1	GO:0009719	response to endogenous stimulus	P
isotig19120	rhoa_rat hoaos= = =1sv=1	GO:0005829	cytosol	C
isotig19120	rhoa_rat hoaos= = =1sv=1	GO:0008283	cell proliferation	P
isotig19120	rhoa_rat hoaos= = =1sv=1	GO:0006950	response to stress	P
isotig19120	rhoa_rat hoaos= = =1sv=1	GO:0016049	cell growth	P
isotig19120	rhoa_rat hoaos= = =1sv=1	GO:0005515	protein binding	F
isotig19120	rhoa_rat hoaos= = =1sv=1	GO:0005739	mitochondrion	C
isotig19120	rhoa_rat hoaos= = =1sv=1	GO:0009653	anatomical structure morphogenesis	P
isotig19120	rhoa_rat hoaos= = =1sv=1	GO:0016787	hydrolase activity	F
isotig19120	rhoa_rat hoaos= = =1sv=1	GO:0006139	nucleobase-containing compound metabolic process	P
isotig19120	rhoa_rat hoaos= = =1sv=1	GO:0009056	catabolic process	P
isotig19120	rhoa_rat hoaos= = =1sv=1	GO:0005634	nucleus	C
isotig19120	rhoa_rat hoaos= = =1sv=1	GO:0005737	cytoplasm	C
isotig19120	rhoa_rat hoaos= = =1sv=1	GO:0006811	ion transport	P
isotig19325	vatl_humanv-typeprotonatpase16k = =atp6v0cpe=1sv=1	GO:0007165	signal transduction	P
isotig19325	vatl_humanv-typeprotonatpase16k = =atp6v0cpe=1sv=1	GO:0009719	response to endogenous stimulus	P
isotig19325	vatl_humanv-typeprotonatpase16k = =atp6v0cpe=1sv=1	GO:0005215	transporter activity	F
isotig19325	vatl_humanv-typeprotonatpase16k = =atp6v0cpe=1sv=1	GO:0005623	cell	C
isotig19325	vatl_humanv-typeprotonatpase16k = =atp6v0cpe=1sv=1	GO:0043234	protein complex	C
isotig19325	vatl_humanv-typeprotonatpase16k = =atp6v0cpe=1sv=1	GO:0005515	protein binding	F
isotig19325	vatl_humanv-typeprotonatpase16k = =atp6v0cpe=1sv=1	GO:0019725	cellular homeostasis	P
isotig19325	vatl_humanv-typeprotonatpase16k = =atp6v0cpe=1sv=1	GO:0005773	vacuole	C
isotig19325	vatl_humanv-typeprotonatpase16k = =atp6v0cpe=1sv=1	GO:0006811	ion transport	P
isotig19325	vatl_humanv-typeprotonatpase16k = =atp6v0cpe=1sv=1	GO:0015031	protein transport	P
isotig19325	vatl_humanv-typeprotonatpase16k = =atp6v0cpe=1sv=1	GO:0016787	hydrolase activity	F
isotig19325	vatl_humanv-typeprotonatpase16k = =atp6v0cpe=1sv=1	GO:0008150	biological_process	P
isotig19325	vatl_humanv-typeprotonatpase16k = =atp6v0cpe=1sv=1	GO:0005768	endosome	C
isotig19326	rhoa_rat hoaos= = =1sv=1	GO:0005856	cytoskeleton	C
isotig19326	rhoa_rat hoaos= = =1sv=1	GO:0004871	signal transducer activity	F
isotig19326	rhoa_rat hoaos= = =1sv=1	GO:0000166	nucleotide binding	F
isotig19326	rhoa_rat hoaos= = =1sv=1	GO:0050789	regulation of biological process	P
isotig19326	rhoa_rat hoaos= = =1sv=1	GO:0008219	cell death	P
isotig19326	rhoa_rat hoaos= = =1sv=1	GO:0030154	cell differentiation	P
isotig19326	rhoa_rat hoaos= = =1sv=1	GO:0007275	multicellular organismal development	P
isotig19326	rhoa_rat hoaos= = =1sv=1	GO:0005886	plasma membrane	C
isotig19326	rhoa_rat hoaos= = =1sv=1	GO:0007010	cytoskeleton organization	P
isotig19326	rhoa_rat hoaos= = =1sv=1	GO:0007165	signal transduction	P
isotig19326	rhoa_rat hoaos= = =1sv=1	GO:0006350	transcription, DNA-dependent	P
isotig19326	rhoa_rat hoaos= = =1sv=1	GO:0008150	biological_process	P
isotig19326	rhoa_rat hoaos= = =1sv=1	GO:0008092	cytoskeletal protein binding	F
isotig19326	rhoa_rat hoaos= = =1sv=1	GO:0006412	translation	P
isotig19326	rhoa_rat hoaos= = =1sv=1	GO:0016043	cellular component organization	P
isotig19326	rhoa_rat hoaos= = =1sv=1	GO:0005623	cell	C
isotig19326	rhoa_rat hoaos= = =1sv=1	GO:0009605	response to external stimulus	P
isotig19326	rhoa_rat hoaos= = =1sv=1	GO:0009628	response to abiotic stimulus	P
isotig19326	rhoa_rat hoaos= = =1sv=1	GO:0009719	response to endogenous stimulus	P
isotig19326	rhoa_rat hoaos= = =1sv=1	GO:0005829	cytosol	C
isotig19326	rhoa_rat hoaos= = =1sv=1	GO:0008283	cell proliferation	P
isotig19326	rhoa_rat hoaos= = =1sv=1	GO:0006950	response to stress	P
isotig19326	rhoa_rat hoaos= = =1sv=1	GO:0016049	cell growth	P
isotig19326	rhoa_rat hoaos= = =1sv=1	GO:0005515	protein binding	F
isotig19326	rhoa_rat hoaos= = =1sv=1	GO:0005739	mitochondrion	C
isotig19326	rhoa_rat hoaos= = =1sv=1	GO:0009653	anatomical structure morphogenesis	P
isotig19326	rhoa_rat hoaos= = =1sv=1	GO:0016787	hydrolase activity	F
isotig19326	rhoa_rat hoaos= = =1sv=1	GO:0006139	nucleobase-containing compound metabolic process	P
isotig19326	rhoa_rat hoaos= = =1sv=1	GO:0009056	catabolic process	P
isotig19326	rhoa_rat hoaos= = =1sv=1	GO:0005634	nucleus	C
isotig19326	rhoa_rat hoaos= = =1sv=1	GO:0005737	cytoplasm	C
isotig19326	rhoa_rat hoaos= = =1sv=1	GO:0006811	ion transport	P
isotig19627	yipf4_danre 4os= =yipf4pe=2sv=1	GO:0005623	cell	C
isotig19627	yipf4_danre 4os= =yipf4pe=2sv=1	GO:0005794	Golgi apparatus	C
isotig19779	npm_chick = =npm1pe=2sv=1	GO:0007010	cytoskeleton organization	P
isotig19779	npm_chick = =npm1pe=2sv=1	GO:0007049	cell cycle	P
isotig19779	npm_chick = =npm1pe=2sv=1	GO:0006259	DNA metabolic process	P
isotig19779	npm_chick = =npm1pe=2sv=1	GO:0008150	biological_process	P
isotig19779	npm_chick = =npm1pe=2sv=1	GO:0005815	microtubule organizing center	C
isotig19779	npm_chick = =npm1pe=2sv=1	GO:0050789	regulation of biological process	P
isotig19779	npm_chick = =npm1pe=2sv=1	GO:0005515	protein binding	F
isotig19779	npm_chick = =npm1pe=2sv=1	GO:0005634	nucleus	C
isotig19780	vatl_humanv-typeprotonatpase16k = =atp6v0cpe=1sv=1	GO:0009719	response to endogenous stimulus	P
isotig19780	vatl_humanv-typeprotonatpase16k = =atp6v0cpe=1sv=1	GO:0007165	signal transduction	P
isotig19780	vatl_humanv-typeprotonatpase16k = =atp6v0cpe=1sv=1	GO:0005215	transporter activity	F
isotig19780	vatl_humanv-typeprotonatpase16k = =atp6v0cpe=1sv=1	GO:0005623	cell	C
isotig19780	vatl_humanv-typeprotonatpase16k = =atp6v0cpe=1sv=1	GO:0043234	protein complex	C
isotig19780	vatl_humanv-typeprotonatpase16k = =atp6v0cpe=1sv=1	GO:0005515	protein binding	F
isotig19780	vatl_humanv-typeprotonatpase16k = =atp6v0cpe=1sv=1	GO:0019725	cellular homeostasis	P
isotig19780	vatl_humanv-typeprotonatpase16k = =atp6v0cpe=1sv=1	GO:0005773	vacuole	C
isotig19780	vatl_humanv-typeprotonatpase16k = =atp6v0cpe=1sv=1	GO:0006811	ion transport	P
isotig19780	vatl_humanv-typeprotonatpase16k = =atp6v0cpe=1sv=1	GO:0015031	protein transport	P
isotig19780	vatl_humanv-typeprotonatpase16k = =atp6v0cpe=1sv=1	GO:0016787	hydrolase activity	F
isotig19780	vatl_humanv-typeprotonatpase16k = =atp6v0cpe=1sv=1	GO:0008150	biological_process	P
isotig19780	vatl_humanv-typeprotonatpase16k = =atp6v0cpe=1sv=1	GO:0005768	endosome	C
isotig19832	npm_chick = =npm1pe=2sv=1	GO:0007010	cytoskeleton organization	P
isotig19832	npm_chick = =npm1pe=2sv=1	GO:0007049	cell cycle	P
isotig19832	npm_chick = =npm1pe=2sv=1	GO:0006259	DNA metabolic process	P
isotig19832	npm_chick = =npm1pe=2sv=1	GO:0008150	biological_process	P
isotig19832	npm_chick = =npm1pe=2sv=1	GO:0005815	microtubule organizing center	C
isotig19832	npm_chick = =npm1pe=2sv=1	GO:0050789	regulation of biological process	P
isotig19832	npm_chick = =npm1pe=2sv=1	GO:0005515	protein binding	F
isotig19832	npm_chick = =npm1pe=2sv=1	GO:0005634	nucleus	C
isotig19946	calm_xenla = =calm1pe=1sv=2	GO:0005509	calcium ion binding	F
isotig19946	calm_xenla = =calm1pe=1sv=2	GO:0005102	receptor binding	F
isotig20092	tmm35_danretransmembraneprotein35os= =tmem35pe=2sv=1	GO:0016023	cytoplasmic membrane-bounded vesicle	C
isotig20092	tmm35_danretransmembraneprotein35os= =tmem35pe=2sv=1	GO:0005623	cell	C
isotig20092	tmm35_danretransmembraneprotein35os= =tmem35pe=2sv=1	GO:0005777	peroxisome	C
isotig20114	tmm35_danretransmembraneprotein35os= =tmem35pe=2sv=1	GO:0016023	cytoplasmic membrane-bounded vesicle	C
isotig20114	tmm35_danretransmembraneprotein35os= =tmem35pe=2sv=1	GO:0005623	cell	C
isotig20114	tmm35_danretransmembraneprotein35os= =tmem35pe=2sv=1	GO:0005777	peroxisome	C
isotig20202	btbd2_humanbtb pozdomain-containingprotein2os= =btbd2pe=1sv=1	GO:0005737	cytoplasm	C
isotig20202	btbd2_humanbtb pozdomain-containingprotein2os= =btbd2pe=1sv=1	GO:0005515	protein binding	F
isotig20403	calm_xenla = =calm1pe=1sv=2	GO:0005509	calcium ion binding	F
isotig20403	calm_xenla = =calm1pe=1sv=2	GO:0005102	receptor binding	F
isotig20467	tacd2_mousetumor-associatedcalciumsignaltransducer2os= =tacstd2pe=2sv=1	GO:0005886	plasma membrane	C
isotig20467	tacd2_mousetumor-associatedcalciumsignaltransducer2os= =tacstd2pe=2sv=1	GO:0050789	regulation of biological process	P
isotig20467	tacd2_mousetumor-associatedcalciumsignaltransducer2os= =tacstd2pe=2sv=1	GO:0007010	cytoskeleton organization	P
isotig20467	tacd2_mousetumor-associatedcalciumsignaltransducer2os= =tacstd2pe=2sv=1	GO:0009653	anatomical structure morphogenesis	P
isotig20467	tacd2_mousetumor-associatedcalciumsignaltransducer2os= =tacstd2pe=2sv=1	GO:0007275	multicellular organismal development	P
isotig20589	rlf_human lfos= =rlfpe=1sv=2	GO:0005488	binding	F
isotig20589	rlf_human lfos= =rlfpe=1sv=2	GO:0008152	metabolic process	P
isotig20638	tacd2_mousetumor-associatedcalciumsignaltransducer2os= =tacstd2pe=2sv=1	GO:0005886	plasma membrane	C
isotig20638	tacd2_mousetumor-associatedcalciumsignaltransducer2os= =tacstd2pe=2sv=1	GO:0050789	regulation of biological process	P
isotig20638	tacd2_mousetumor-associatedcalciumsignaltransducer2os= =tacstd2pe=2sv=1	GO:0007010	cytoskeleton organization	P
isotig20638	tacd2_mousetumor-associatedcalciumsignaltransducer2os= =tacstd2pe=2sv=1	GO:0009653	anatomical structure morphogenesis	P
isotig20638	tacd2_mousetumor-associatedcalciumsignaltransducer2os= =tacstd2pe=2sv=1	GO:0007275	multicellular organismal development	P
isotig20683	stmn1_chick = =stmn1pe=1sv=1	GO:0050789	regulation of biological process	P
isotig20683	stmn1_chick = =stmn1pe=1sv=1	GO:0007010	cytoskeleton organization	P
isotig20683	stmn1_chick = =stmn1pe=1sv=1	GO:0005829	cytosol	C
isotig20683	stmn1_chick = =stmn1pe=1sv=1	GO:0005856	cytoskeleton	C
isotig20683	stmn1_chick = =stmn1pe=1sv=1	GO:0043234	protein complex	C
isotig20683	stmn1_chick = =stmn1pe=1sv=1	GO:0005623	cell	C
isotig20683	stmn1_chick = =stmn1pe=1sv=1	GO:0005515	protein binding	F
isotig20683	stmn1_chick = =stmn1pe=1sv=1	GO:0009653	anatomical structure morphogenesis	P
isotig20683	stmn1_chick = =stmn1pe=1sv=1	GO:0016043	cellular component organization	P
isotig20683	stmn1_chick = =stmn1pe=1sv=1	GO:0030154	cell differentiation	P
isotig20683	stmn1_chick = =stmn1pe=1sv=1	GO:0007275	multicellular organismal development	P
isotig20786	m1i1l_danremid1-interactingprotein1-likeos= =mid1ip1lpe=2sv=1	GO:0005737	cytoplasm	C
isotig20786	m1i1l_danremid1-interactingprotein1-likeos= =mid1ip1lpe=2sv=1	GO:0005856	cytoskeleton	C
isotig20786	m1i1l_danremid1-interactingprotein1-likeos= =mid1ip1lpe=2sv=1	GO:0043234	protein complex	C
isotig20786	m1i1l_danremid1-interactingprotein1-likeos= =mid1ip1lpe=2sv=1	GO:0005634	nucleus	C
isotig20982	stmn1_chick = =stmn1pe=1sv=1	GO:0050789	regulation of biological process	P
isotig20982	stmn1_chick = =stmn1pe=1sv=1	GO:0007010	cytoskeleton organization	P
isotig20982	stmn1_chick = =stmn1pe=1sv=1	GO:0005829	cytosol	C
isotig20982	stmn1_chick = =stmn1pe=1sv=1	GO:0005856	cytoskeleton	C
isotig20982	stmn1_chick = =stmn1pe=1sv=1	GO:0043234	protein complex	C
isotig20982	stmn1_chick = =stmn1pe=1sv=1	GO:0005623	cell	C
isotig20982	stmn1_chick = =stmn1pe=1sv=1	GO:0005515	protein binding	F
isotig20982	stmn1_chick = =stmn1pe=1sv=1	GO:0009653	anatomical structure morphogenesis	P
isotig20982	stmn1_chick = =stmn1pe=1sv=1	GO:0016043	cellular component organization	P
isotig20982	stmn1_chick = =stmn1pe=1sv=1	GO:0030154	cell differentiation	P
isotig20982	stmn1_chick = =stmn1pe=1sv=1	GO:0007275	multicellular organismal development	P
isotig21127	taf12_human subunit12os= =taf12pe=1sv=1	GO:0050789	regulation of biological process	P
isotig21127	taf12_human subunit12os= =taf12pe=1sv=1	GO:0006350	transcription, DNA-dependent	P
isotig21127	taf12_human subunit12os= =taf12pe=1sv=1	GO:0016043	cellular component organization	P
isotig21127	taf12_human subunit12os= =taf12pe=1sv=1	GO:0005654	nucleoplasm	C
isotig21127	taf12_human subunit12os= =taf12pe=1sv=1	GO:0043234	protein complex	C
isotig21127	taf12_human subunit12os= =taf12pe=1sv=1	GO:0003677	DNA binding	F
isotig21127	taf12_human subunit12os= =taf12pe=1sv=1	GO:0006464	cellular protein modification process	P
isotig21127	taf12_human subunit12os= =taf12pe=1sv=1	GO:0006996	organelle organization	P
isotig21127	taf12_human subunit12os= =taf12pe=1sv=1	GO:0003700	sequence-specific DNA binding transcription factor activity	F
isotig21127	taf12_human subunit12os= =taf12pe=1sv=1	GO:0005515	protein binding	F
isotig21127	taf12_human subunit12os= =taf12pe=1sv=1	GO:0016740	transferase activity	F
isotig21127	taf12_human subunit12os= =taf12pe=1sv=1	GO:0030528	transcription regulator activity	F
isotig21127	taf12_human subunit12os= =taf12pe=1sv=1	GO:0016032	viral process	P
isotig21358	bola3_mouse -likeprotein3os= =bola3pe=2sv=1	GO:0005576	extracellular region	C
isotig21383	taf12_human subunit12os= =taf12pe=1sv=1	GO:0050789	regulation of biological process	P
isotig21383	taf12_human subunit12os= =taf12pe=1sv=1	GO:0006350	transcription, DNA-dependent	P
isotig21383	taf12_human subunit12os= =taf12pe=1sv=1	GO:0016043	cellular component organization	P
isotig21383	taf12_human subunit12os= =taf12pe=1sv=1	GO:0005654	nucleoplasm	C
isotig21383	taf12_human subunit12os= =taf12pe=1sv=1	GO:0043234	protein complex	C
isotig21383	taf12_human subunit12os= =taf12pe=1sv=1	GO:0003677	DNA binding	F
isotig21383	taf12_human subunit12os= =taf12pe=1sv=1	GO:0006464	cellular protein modification process	P
isotig21383	taf12_human subunit12os= =taf12pe=1sv=1	GO:0006996	organelle organization	P
isotig21383	taf12_human subunit12os= =taf12pe=1sv=1	GO:0003700	sequence-specific DNA binding transcription factor activity	F
isotig21383	taf12_human subunit12os= =taf12pe=1sv=1	GO:0005515	protein binding	F
isotig21383	taf12_human subunit12os= =taf12pe=1sv=1	GO:0016740	transferase activity	F
isotig21383	taf12_human subunit12os= =taf12pe=1sv=1	GO:0030528	transcription regulator activity	F
isotig21383	taf12_human subunit12os= =taf12pe=1sv=1	GO:0016032	viral process	P
isotig21524	doc10_humandedicatorofcytokinesisprotein10os= =dock10pe=1sv=3	GO:0008289	lipid binding	F
isotig21524	doc10_humandedicatorofcytokinesisprotein10os= =dock10pe=1sv=3	GO:0005515	protein binding	F
isotig21524	doc10_humandedicatorofcytokinesisprotein10os= =dock10pe=1sv=3	GO:0030234	enzyme regulator activity	F
isotig21524	doc10_humandedicatorofcytokinesisprotein10os= =dock10pe=1sv=3	GO:0000166	nucleotide binding	F
isotig21570	calb2_chick = =calb2pe=2sv=3	GO:0005509	calcium ion binding	F
isotig21801	vpp1_xentrv-typeprotonatpase116kdasubunitaisoform1os= =atp6v0a1pe=2sv=1	GO:0006811	ion transport	P
isotig21801	vpp1_xentrv-typeprotonatpase116kdasubunitaisoform1os= =atp6v0a1pe=2sv=1	GO:0016023	cytoplasmic membrane-bounded vesicle	C
isotig21801	vpp1_xentrv-typeprotonatpase116kdasubunitaisoform1os= =atp6v0a1pe=2sv=1	GO:0005773	vacuole	C
isotig21801	vpp1_xentrv-typeprotonatpase116kdasubunitaisoform1os= =atp6v0a1pe=2sv=1	GO:0043234	protein complex	C
isotig21801	vpp1_xentrv-typeprotonatpase116kdasubunitaisoform1os= =atp6v0a1pe=2sv=1	GO:0005215	transporter activity	F
isotig21801	vpp1_xentrv-typeprotonatpase116kdasubunitaisoform1os= =atp6v0a1pe=2sv=1	GO:0005623	cell	C
isotig21879	cnpy2_humanproteincanopyhomolog2os= =cnpy2pe=1sv=1	GO:0016043	cellular component organization	P
isotig21879	cnpy2_humanproteincanopyhomolog2os= =cnpy2pe=1sv=1	GO:0050789	regulation of biological process	P
isotig21879	cnpy2_humanproteincanopyhomolog2os= =cnpy2pe=1sv=1	GO:0005886	plasma membrane	C
isotig21879	cnpy2_humanproteincanopyhomolog2os= =cnpy2pe=1sv=1	GO:0005515	protein binding	F
isotig21879	cnpy2_humanproteincanopyhomolog2os= =cnpy2pe=1sv=1	GO:0009058	biosynthetic process	P
isotig21879	cnpy2_humanproteincanopyhomolog2os= =cnpy2pe=1sv=1	GO:0008152	metabolic process	P
isotig21879	cnpy2_humanproteincanopyhomolog2os= =cnpy2pe=1sv=1	GO:0005783	endoplasmic reticulum	C
isotig21894	hg2a_humanhl histocompatibilityantigengammachainos= =cd74pe=1sv=3	GO:0005623	cell	C
isotig21894	hg2a_humanhl histocompatibilityantigengammachainos= =cd74pe=1sv=3	GO:0050789	regulation of biological process	P
isotig21894	hg2a_humanhl histocompatibilityantigengammachainos= =cd74pe=1sv=3	GO:0008283	cell proliferation	P
isotig21894	hg2a_humanhl histocompatibilityantigengammachainos= =cd74pe=1sv=3	GO:0043234	protein complex	C
isotig21894	hg2a_humanhl histocompatibilityantigengammachainos= =cd74pe=1sv=3	GO:0007165	signal transduction	P
isotig21894	hg2a_humanhl histocompatibilityantigengammachainos= =cd74pe=1sv=3	GO:0030154	cell differentiation	P
isotig21894	hg2a_humanhl histocompatibilityantigengammachainos= =cd74pe=1sv=3	GO:0007275	multicellular organismal development	P
isotig21894	hg2a_humanhl histocompatibilityantigengammachainos= =cd74pe=1sv=3	GO:0006464	cellular protein modification process	P
isotig21894	hg2a_humanhl histocompatibilityantigengammachainos= =cd74pe=1sv=3	GO:0005515	protein binding	F
isotig21894	hg2a_humanhl histocompatibilityantigengammachainos= =cd74pe=1sv=3	GO:0005773	vacuole	C
isotig21894	hg2a_humanhl histocompatibilityantigengammachainos= =cd74pe=1sv=3	GO:0006810	transport	P
isotig21894	hg2a_humanhl histocompatibilityantigengammachainos= =cd74pe=1sv=3	GO:0006950	response to stress	P
isotig21894	hg2a_humanhl histocompatibilityantigengammachainos= =cd74pe=1sv=3	GO:0008219	cell death	P
isotig22552	med10_danre polymeraseiitranscriptionsubunit10os= =med10pe=2sv=1	GO:0007165	signal transduction	P
isotig22552	med10_danre polymeraseiitranscriptionsubunit10os= =med10pe=2sv=1	GO:0050789	regulation of biological process	P
isotig22552	med10_danre polymeraseiitranscriptionsubunit10os= =med10pe=2sv=1	GO:0006350	transcription, DNA-dependent	P
isotig22552	med10_danre polymeraseiitranscriptionsubunit10os= =med10pe=2sv=1	GO:0007275	multicellular organismal development	P
isotig22552	med10_danre polymeraseiitranscriptionsubunit10os= =med10pe=2sv=1	GO:0005654	nucleoplasm	C
isotig22552	med10_danre polymeraseiitranscriptionsubunit10os= =med10pe=2sv=1	GO:0043234	protein complex	C
isotig22830	calb2_chick = =calb2pe=2sv=3	GO:0005509	calcium ion binding	F
isotig22944	med10_danre polymeraseiitranscriptionsubunit10os= =med10pe=2sv=1	GO:0007165	signal transduction	P
isotig22944	med10_danre polymeraseiitranscriptionsubunit10os= =med10pe=2sv=1	GO:0006350	transcription, DNA-dependent	P
isotig22944	med10_danre polymeraseiitranscriptionsubunit10os= =med10pe=2sv=1	GO:0050789	regulation of biological process	P
isotig22944	med10_danre polymeraseiitranscriptionsubunit10os= =med10pe=2sv=1	GO:0007275	multicellular organismal development	P
isotig22944	med10_danre polymeraseiitranscriptionsubunit10os= =med10pe=2sv=1	GO:0005654	nucleoplasm	C
isotig22944	med10_danre polymeraseiitranscriptionsubunit10os= =med10pe=2sv=1	GO:0043234	protein complex	C
isotig23811	cnpy2_humanproteincanopyhomolog2os= =cnpy2pe=1sv=1	GO:0016043	cellular component organization	P
isotig23811	cnpy2_humanproteincanopyhomolog2os= =cnpy2pe=1sv=1	GO:0050789	regulation of biological process	P
isotig23811	cnpy2_humanproteincanopyhomolog2os= =cnpy2pe=1sv=1	GO:0005886	plasma membrane	C
isotig23811	cnpy2_humanproteincanopyhomolog2os= =cnpy2pe=1sv=1	GO:0005515	protein binding	F
isotig23811	cnpy2_humanproteincanopyhomolog2os= =cnpy2pe=1sv=1	GO:0009058	biosynthetic process	P
isotig23811	cnpy2_humanproteincanopyhomolog2os= =cnpy2pe=1sv=1	GO:0008152	metabolic process	P
isotig23811	cnpy2_humanproteincanopyhomolog2os= =cnpy2pe=1sv=1	GO:0005783	endoplasmic reticulum	C
isotig23877	suca_humansuccinyl- ligase	GO:0043234	protein complex	C
isotig23877	suca_humansuccinyl- ligase	GO:0005739	mitochondrion	C
isotig23877	suca_humansuccinyl- ligase	GO:0008152	metabolic process	P
isotig23877	suca_humansuccinyl- ligase	GO:0016740	transferase activity	F
isotig23877	suca_humansuccinyl- ligase	GO:0006091	generation of precursor metabolites and energy	P
isotig23877	suca_humansuccinyl- ligase	GO:0009056	catabolic process	P
isotig23877	suca_humansuccinyl- ligase	GO:0000166	nucleotide binding	F
isotig23877	suca_humansuccinyl- ligase	GO:0003824	catalytic activity	F
isotig23877	suca_humansuccinyl- ligase	GO:0005515	protein binding	F
isotig23877	suca_humansuccinyl- ligase	GO:0005488	binding	F
isotig23877	suca_humansuccinyl- ligase	GO:0005886	plasma membrane	C
isotig24037	bola3_mouse -likeprotein3os= =bola3pe=2sv=1	GO:0005576	extracellular region	C
isotig24040	id2_ponabdna-bindingproteininhibitorid-2os= =id2pe=2sv=1	GO:0030154	cell differentiation	P
isotig24040	id2_ponabdna-bindingproteininhibitorid-2os= =id2pe=2sv=1	GO:0050789	regulation of biological process	P
isotig24040	id2_ponabdna-bindingproteininhibitorid-2os= =id2pe=2sv=1	GO:0007275	multicellular organismal development	P
isotig24040	id2_ponabdna-bindingproteininhibitorid-2os= =id2pe=2sv=1	GO:0006350	transcription, DNA-dependent	P
isotig24040	id2_ponabdna-bindingproteininhibitorid-2os= =id2pe=2sv=1	GO:0043234	protein complex	C
isotig24040	id2_ponabdna-bindingproteininhibitorid-2os= =id2pe=2sv=1	GO:0007049	cell cycle	P
isotig24040	id2_ponabdna-bindingproteininhibitorid-2os= =id2pe=2sv=1	GO:0009653	anatomical structure morphogenesis	P
isotig24040	id2_ponabdna-bindingproteininhibitorid-2os= =id2pe=2sv=1	GO:0009790	embryo development	P
isotig24040	id2_ponabdna-bindingproteininhibitorid-2os= =id2pe=2sv=1	GO:0005737	cytoplasm	C
isotig24040	id2_ponabdna-bindingproteininhibitorid-2os= =id2pe=2sv=1	GO:0008150	biological_process	P
isotig24040	id2_ponabdna-bindingproteininhibitorid-2os= =id2pe=2sv=1	GO:0008283	cell proliferation	P
isotig24081	iscu_mouseiron- = = =1sv=1	GO:0009058	biosynthetic process	P
isotig24081	iscu_mouseiron- = = =1sv=1	GO:0005488	binding	F
isotig24081	iscu_mouseiron- = = =1sv=1	GO:0005515	protein binding	F
isotig24081	iscu_mouseiron- = = =1sv=1	GO:0005198	structural molecule activity	F
isotig24081	iscu_mouseiron- = = =1sv=1	GO:0005829	cytosol	C
isotig24081	iscu_mouseiron- = = =1sv=1	GO:0005739	mitochondrion	C
isotig25998	rs10_ictpu40 10os= =rps10pe=2sv=1	GO:0005840	ribosome	C
isotig26103	id2_ponabdna-bindingproteininhibitorid-2os= =id2pe=2sv=1	GO:0030154	cell differentiation	P
isotig26103	id2_ponabdna-bindingproteininhibitorid-2os= =id2pe=2sv=1	GO:0050789	regulation of biological process	P
isotig26103	id2_ponabdna-bindingproteininhibitorid-2os= =id2pe=2sv=1	GO:0007275	multicellular organismal development	P
isotig26103	id2_ponabdna-bindingproteininhibitorid-2os= =id2pe=2sv=1	GO:0006350	transcription, DNA-dependent	P
isotig26103	id2_ponabdna-bindingproteininhibitorid-2os= =id2pe=2sv=1	GO:0043234	protein complex	C
isotig26103	id2_ponabdna-bindingproteininhibitorid-2os= =id2pe=2sv=1	GO:0007049	cell cycle	P
isotig26103	id2_ponabdna-bindingproteininhibitorid-2os= =id2pe=2sv=1	GO:0009653	anatomical structure morphogenesis	P
isotig26103	id2_ponabdna-bindingproteininhibitorid-2os= =id2pe=2sv=1	GO:0009790	embryo development	P
isotig26103	id2_ponabdna-bindingproteininhibitorid-2os= =id2pe=2sv=1	GO:0005737	cytoplasm	C
isotig26103	id2_ponabdna-bindingproteininhibitorid-2os= =id2pe=2sv=1	GO:0008150	biological_process	P
isotig26103	id2_ponabdna-bindingproteininhibitorid-2os= =id2pe=2sv=1	GO:0008283	cell proliferation	P
isotig26973	cks1_mousecyclin-dependentkinasesregulatorysubunit1os= =cks1bpe=2sv=1	GO:0007049	cell cycle	P
isotig26973	cks1_mousecyclin-dependentkinasesregulatorysubunit1os= =cks1bpe=2sv=1	GO:0008150	biological_process	P
isotig26973	cks1_mousecyclin-dependentkinasesregulatorysubunit1os= =cks1bpe=2sv=1	GO:0030234	enzyme regulator activity	F
isotig27886	btb6b_danrebtb pozdomain-containingprotein6-bos= =btbd6bpe=2sv=1	GO:0030154	cell differentiation	P
isotig27886	btb6b_danrebtb pozdomain-containingprotein6-bos= =btbd6bpe=2sv=1	GO:0005737	cytoplasm	C
isotig27886	btb6b_danrebtb pozdomain-containingprotein6-bos= =btbd6bpe=2sv=1	GO:0007275	multicellular organismal development	P
isotig31147	cks1_mousecyclin-dependentkinasesregulatorysubunit1os= =cks1bpe=2sv=1	GO:0007049	cell cycle	P
isotig31147	cks1_mousecyclin-dependentkinasesregulatorysubunit1os= =cks1bpe=2sv=1	GO:0008150	biological_process	P
isotig31147	cks1_mousecyclin-dependentkinasesregulatorysubunit1os= =cks1bpe=2sv=1	GO:0030234	enzyme regulator activity	F
isotig32679	ruxg_mouse = = =1sv=1	GO:0006139	nucleobase-containing compound metabolic process	P
isotig32679	ruxg_mouse = = =1sv=1	GO:0005634	nucleus	C
isotig32679	ruxg_mouse = = =1sv=1	GO:0003723	RNA binding	F
isotig33859	rl11_ictpu60 11os= =rpl11pe=2sv=3	GO:0005730	nucleolus	C
isotig33859	rl11_ictpu60 11os= =rpl11pe=2sv=3	GO:0005840	ribosome	C
isotig33859	rl11_ictpu60 11os= =rpl11pe=2sv=3	GO:0005198	structural molecule activity	F
isotig33859	rl11_ictpu60 11os= =rpl11pe=2sv=3	GO:0006412	translation	P
isotig33859	rl11_ictpu60 11os= =rpl11pe=2sv=3	GO:0003723	RNA binding	F
isotig33859	rl11_ictpu60 11os= =rpl11pe=2sv=3	GO:0008150	biological_process	P
isotig34082	rl11_ictpu60 11os= =rpl11pe=2sv=3	GO:0005730	nucleolus	C
isotig34082	rl11_ictpu60 11os= =rpl11pe=2sv=3	GO:0005840	ribosome	C
isotig34082	rl11_ictpu60 11os= =rpl11pe=2sv=3	GO:0005198	structural molecule activity	F
isotig34082	rl11_ictpu60 11os= =rpl11pe=2sv=3	GO:0006412	translation	P
isotig34082	rl11_ictpu60 11os= =rpl11pe=2sv=3	GO:0003723	RNA binding	F
isotig34082	rl11_ictpu60 11os= =rpl11pe=2sv=3	GO:0008150	biological_process	P
isotig36295	rlf_human lfos= =rlfpe=1sv=2	GO:0006996	organelle organization	P
isotig36295	rlf_human lfos= =rlfpe=1sv=2	GO:0005515	protein binding	F
isotig36295	rlf_human lfos= =rlfpe=1sv=2	GO:0006350	transcription, DNA-dependent	P
isotig36295	rlf_human lfos= =rlfpe=1sv=2	GO:0006259	DNA metabolic process	P
isotig40354	ruxg_mouse = = =1sv=1	GO:0006139	nucleobase-containing compound metabolic process	P
isotig40354	ruxg_mouse = = =1sv=1	GO:0005634	nucleus	C
isotig40354	ruxg_mouse = = =1sv=1	GO:0003723	RNA binding	F
