# Supplementary material for: Extensive Local Gene Duplication and Functional Divergence among Paralogs in Atlantic Salmon
Source: Genome Biol Evol. 2014 Jun 19;6(7):1790–805. doi: 10.1093/gbe/evu131 (PMC4122929; doi:10.1093/gbe/evu131)
Supplement: Supplementary Data [file supp_evu131_suppl_data.zip › suppplementarymethod1.r]

#Permutation tests

#Set the working directory

setwd("WKDIR")

#Read the data
Data1 <- read.table("FILENAME", header = TRUE)

attach(Data1)

DataLength <- length(PairType)

#Set the number of repeats for the permutation
Reps <- 100000

sink("OUTFILE")

#Make a new variable called Group, that contains the group assignments of the different variables.
Group <- PairType
#Stores the differences in mean for all the data points
#For simplicity I am going to abbreviate, TruePairs = T, RandomPairs = R, IsoformPairs = I
#I will work out differences between TruePairs and the other two groups, not IsoformPairs vs RandomPairs

TR_Mean.diff <- numeric(Reps)
TI_Mean.diff <- numeric(Reps)

#Set up arrays for the median.
TR_Median.diff <- numeric(Reps)
TI_Median.diff <- numeric(Reps)

#Get the IQR
TR_IQR.diff <- numeric(Reps)
TI_IQR.diff <- numeric(Reps)

for (i in 1:Reps){
  Perm<-rank(rnorm(DataLength,0,1))
  Newgroup<-Group[Perm]
  TR_Mean.diff[i]<-abs(mean(PortraitDiff[Newgroup=="TruePairs"],na.rm = TRUE)-mean(PortraitDiff[Newgroup=="RandomPairs"], na.rm = TRUE))
  TI_Mean.diff[i]<-abs(mean(PortraitDiff[Newgroup=="TruePairs"],na.rm = TRUE)-mean(PortraitDiff[Newgroup=="IsoformPairs"], na.rm = TRUE))
  
  TR_Median.diff[i]<-abs(median(PortraitDiff[Newgroup=="TruePairs"],na.rm = TRUE)-median(PortraitDiff[Newgroup=="RandomPairs"], na.rm = TRUE))
  TI_Median.diff[i]<-abs(median(PortraitDiff[Newgroup=="TruePairs"],na.rm = TRUE)-median(PortraitDiff[Newgroup=="IsoformPairs"], na.rm = TRUE))
  
  TR_IQR.diff[i]<-abs(IQR(PortraitDiff[Newgroup=="TruePairs"],na.rm = TRUE)-IQR(PortraitDiff[Newgroup=="RandomPairs"], na.rm = TRUE))
  TI_IQR.diff[i]<-abs(IQR(PortraitDiff[Newgroup=="TruePairs"],na.rm = TRUE)-IQR(PortraitDiff[Newgroup=="IsoformPairs"], na.rm = TRUE))
}

#Process the results
#These are the means
TR_Observed.mean<-abs(mean(PortraitDiff[Group=="TruePairs"], na.rm = TRUE)-mean(PortraitDiff[Group=="RandomPairs"], na.rm = TRUE))
TR_perm.test.p<-sum(TR_Mean.diff>TR_Observed.mean)/Reps
print("Permunation means: TruePairs vs RandomPairs")
print(TR_perm.test.p)

TI_Observed.mean<-abs(mean(PortraitDiff[Group=="TruePairs"], na.rm = TRUE)-mean(PortraitDiff[Group=="IsoformPairs"], na.rm = TRUE))
TI_perm.test.p<-sum(TI_Mean.diff>TI_Observed.mean)/Reps
print("Permunation means: TruePairs vs IsoformPairs")
print(TI_perm.test.p)

#These are the medians

TR_Observed.median<-abs(median(PortraitDiff[Group=="TruePairs"], na.rm = TRUE)-median(PortraitDiff[Group=="RandomPairs"], na.rm = TRUE))
TR_perm.test.p<-sum(TR_Median.diff>TR_Observed.median)/Reps
print("Permunation medians: TruePairs vs RandomPairs")
print(TR_perm.test.p)

TI_Observed.median<-abs(median(PortraitDiff[Group=="TruePairs"], na.rm = TRUE)-median(PortraitDiff[Group=="IsoformPairs"], na.rm = TRUE))
TI_perm.test.p<-sum(TI_Median.diff>TI_Observed.median)/Reps
print("Permunation medians: TruePairs vs IsoformPairs")
print(TI_perm.test.p)


#These are the differences in the IQRs
TR_Observed.IQR<-abs(IQR(PortraitDiff[Group=="TruePairs"], na.rm = TRUE)-IQR(PortraitDiff[Group=="RandomPairs"], na.rm = TRUE))
TR_perm.test.p<-sum(TR_IQR.diff>TR_Observed.IQR)/Reps
print("Permunation IQR: TruePairs vs RandomPairs")
print(TR_perm.test.p)

TI_Observed.IQR<-abs(IQR(PortraitDiff[Group=="TruePairs"], na.rm = TRUE)-IQR(PortraitDiff[Group=="IsoformPairs"], na.rm = TRUE))
TI_perm.test.p<-sum(TI_Mean.diff>TI_Observed.IQR)/Reps
print("Permunation IQR: TruePairs vs IsoformPairs")
print(TI_perm.test.p)

#Print the medians
print("TruePaurs Median")
print(median(PortraitDiff[Group=="TruePairs"], na.rm = TRUE))
print("RandomPairs Median")
print(median(PortraitDiff[Group=="RandomPairs"], na.rm = TRUE))
print("IsoformPairs Median")
print(median(PortraitDiff[Group=="IsoformPairs"], na.rm = TRUE))

#Print the actual IQRs
print("TruePairs IQR")
print(IQR(PortraitDiff[Group=="TruePairs"], na.rm = TRUE))
print("RandomPairs IQR")
print(IQR(PortraitDiff[Group=="RandomPairs"], na.rm = TRUE))
print("IsoformPairs IQR")
print(IQR(PortraitDiff[Group=="IsoformPairs"], na.rm = TRUE))

sink()
