# Supplementary material for: Extensive Local Gene Duplication and Functional Divergence among Paralogs in Atlantic Salmon
Source: Genome Biol Evol. 2014 Jun 19;6(7):1790–805. doi: 10.1093/gbe/evu131 (PMC4122929; doi:10.1093/gbe/evu131)
Supplement: Supplementary Data [file supp_evu131_suppl_data.zip › supplementarydata1.xlsx]

## Sheet: brain
GO-ID	Term	Category	FDR	P-Value	#Test	#Ref	#notAnnotTest	#notAnnotRef	Over/Under	TestSeqs	RefSeqs
GO:0005524	ATP binding	F	6.79587e-153	4.8594e-155	346	0	3981	7444	over	hyp_isotig06979_gene=isogroup02228_length=1108, hyp_isotig10632_gene=isogroup04482_length=1879, hyp_isotig11353_gene=isogroup05203_length=1527, hyp_isotig12737_gene=isogroup06587_length=1170, hyp_isotig20060_gene=isogroup13910_length=503, hyp_isotig11899_gene=isogroup05749_length=1360, hyp_isotig10780_gene=isogroup04630_length=1783, hyp_isotig06111_gene=isogroup01794_length=1983, hyp_isotig05881_…
GO:0008270	zinc ion binding	F	4.49807e-72	9.27382e-74	166	0	4161	7444	over	hyp_isotig11769_gene=isogroup05619_length=1397, hyp_isotig19571_gene=isogroup13421_length=528, hyp_isotig08761_gene=isogroup03119_length=789, hyp_isotig19240_gene=isogroup13090_length=545, hyp_isotig13647_gene=isogroup07497_length=1013, hyp_isotig18835_gene=isogroup12685_length=566, hyp_isotig14322_gene=isogroup08172_length=925, hyp_isotig07079_gene=isogroup02278_length=1173, hyp_isotig11437_gene…
GO:0005525	GTP binding	F	1.13844e-67	2.61851e-69	156	0	4171	7444	over	hyp_isotig06921_gene=isogroup02199_length=1624, hyp_isotig13523_gene=isogroup07373_length=1031, hyp_isotig12587_gene=isogroup06437_length=1201, hyp_isotig18837_gene=isogroup12687_length=566, hyp_isotig05729_gene=isogroup01603_length=1891, hyp_isotig16600_gene=isogroup10450_length=712, hyp_isotig13357_gene=isogroup07207_length=1054, hyp_isotig12615_gene=isogroup06465_length=1195, hyp_isotig11092_g…
GO:0003735	structural constituent of ribosome	F	4.98182e-65	1.21711e-66	150	0	4177	7444	over	hyp_isotig07217_gene=isogroup02347_length=1023, hyp_isotig15253_gene=isogroup09103_length=831, hyp_isotig17928_gene=isogroup11778_length=623, hyp_isotig02894_gene=isogroup00454_length=947, hyp_isotig20546_gene=isogroup14396_length=478, hyp_isotig22832_gene=isogroup16682_length=162, hyp_isotig15963_gene=isogroup09813_length=765, hyp_isotig19609_gene=isogroup13459_length=524, hyp_isotig08367_gene=i…
GO:0042803	protein homodimerization activity	F	5.87032e-44	2.17575e-45	102	0	4225	7444	over	hyp_isotig18091_gene=isogroup11941_length=612, hyp_isotig11899_gene=isogroup05749_length=1360, hyp_isotig10830_gene=isogroup04680_length=1759, hyp_isotig19185_gene=isogroup13035_length=548, hyp_isotig14433_gene=isogroup08283_length=915, hyp_isotig15581_gene=isogroup09431_length=798, hyp_isotig17955_gene=isogroup11805_length=621, hyp_isotig14777_gene=isogroup08627_length=879, hyp_isotig16006_gene=…
GO:0003924	GTPase activity	F	2.40408e-41	9.62662e-43	96	0	4231	7444	over	hyp_isotig06921_gene=isogroup02199_length=1624, hyp_isotig13523_gene=isogroup07373_length=1031, hyp_isotig05729_gene=isogroup01603_length=1891, hyp_isotig16600_gene=isogroup10450_length=712, hyp_isotig13357_gene=isogroup07207_length=1054, hyp_isotig12615_gene=isogroup06465_length=1195, hyp_isotig11092_gene=isogroup04942_length=1633, hyp_isotig22393_gene=isogroup16243_length=334, hyp_isotig19318_g…
GO:0048471	perinuclear region of cytoplasm	C	2.40408e-41	9.62662e-43	96	0	4231	7444	over	hyp_isotig18429_gene=isogroup12279_length=592, hyp_isotig10255_gene=isogroup04105_length=2237, hyp_isotig11922_gene=isogroup05772_length=1352, hyp_isotig10111_gene=isogroup03961_length=2486, hyp_isotig18311_gene=isogroup12161_length=598, hyp_isotig10455_gene=isogroup04305_length=2019, hyp_isotig12203_gene=isogroup06053_length=1280, hyp_isotig10263_gene=isogroup04113_length=2213, hyp_isotig08153_g…
GO:0005624	membrane fraction	C	5.81563e-24	3.65253e-25	56	0	4271	7444	over	hyp_isotig09909_gene=isogroup03759_length=4004, hyp_isotig05375_gene=isogroup01426_length=3159, hyp_isotig14781_gene=isogroup08631_length=879, hyp_isotig04441_gene=isogroup00931_length=2530, hyp_isotig09950_gene=isogroup03800_length=3189, hyp_isotig03202_gene=isogroup00540_length=2085, hyp_isotig19567_gene=isogroup13417_length=526, hyp_isotig12429_gene=isogroup06279_length=1230, hyp_isotig11744_g…
GO:0051082	unfolded protein binding	F	4.2682e-23	2.74679e-24	54	0	4273	7444	over	hyp_isotig10632_gene=isogroup04482_length=1879, hyp_isotig10780_gene=isogroup04630_length=1783, hyp_isotig12587_gene=isogroup06437_length=1201, hyp_isotig05599_gene=isogroup01538_length=2196, hyp_isotig10978_gene=isogroup04828_length=1689, hyp_isotig09990_gene=isogroup03840_length=2927, hyp_isotig16713_gene=isogroup10563_length=702, hyp_isotig15475_gene=isogroup09325_length=809, hyp_isotig01463_g…
GO:0005625	soluble fraction	C	8.31508e-22	5.65833e-23	51	0	4276	7444	over	hyp_isotig06979_gene=isogroup02228_length=1108, hyp_isotig11899_gene=isogroup05749_length=1360, hyp_isotig10780_gene=isogroup04630_length=1783, hyp_isotig10984_gene=isogroup04834_length=1685, hyp_isotig19733_gene=isogroup13583_length=521, hyp_isotig05863_gene=isogroup01670_length=1782, hyp_isotig08153_gene=isogroup02815_length=758, hyp_isotig16649_gene=isogroup10499_length=708, hyp_isotig10790_ge…
GO:0000287	magnesium ion binding	F	6.03255e-21	4.24889e-22	49	0	4278	7444	over	hyp_isotig19549_gene=isogroup13399_length=530, hyp_isotig08153_gene=isogroup02815_length=758, hyp_isotig15581_gene=isogroup09431_length=798, hyp_isotig10886_gene=isogroup04736_length=1728, hyp_isotig14777_gene=isogroup08627_length=879, hyp_isotig16649_gene=isogroup10499_length=708, hyp_isotig10790_gene=isogroup04640_length=1779, hyp_isotig07147_gene=isogroup02312_length=1210, hyp_isotig15861_gene…
GO:0005792	microsome	C	1.60915e-20	1.16405e-21	48	0	4279	7444	over	hyp_isotig10844_gene=isogroup04694_length=1749, hyp_isotig08153_gene=isogroup02815_length=758, hyp_isotig03769_gene=isogroup00691_length=1996, hyp_isotig02456_gene=isogroup00331_length=3038, hyp_isotig10784_gene=isogroup04634_length=1781, hyp_isotig08641_gene=isogroup03059_length=588, hyp_isotig19711_gene=isogroup13561_length=520, hyp_isotig10202_gene=isogroup04052_length=2314, hyp_isotig18851_ge…
GO:0046982	protein heterodimerization activity	F	3.14534e-19	2.39152e-20	45	0	4282	7444	over	hyp_isotig10830_gene=isogroup04680_length=1759, hyp_isotig18311_gene=isogroup12161_length=598, hyp_isotig14433_gene=isogroup08283_length=915, hyp_isotig17955_gene=isogroup11805_length=621, hyp_isotig03933_gene=isogroup00746_length=1309, hyp_isotig05097_gene=isogroup01265_length=532, hyp_isotig15688_gene=isogroup09538_length=787, hyp_isotig10465_gene=isogroup04315_length=2012, hyp_isotig07781_gene…
GO:0031625	ubiquitin protein ligase binding	F	8.38853e-19	6.54807e-20	44	0	4283	7444	over	hyp_isotig05881_gene=isogroup01679_length=1701, hyp_isotig08761_gene=isogroup03119_length=789, hyp_isotig11265_gene=isogroup05115_length=1559, hyp_isotig11341_gene=isogroup05191_length=1527, hyp_isotig07849_gene=isogroup02663_length=830, hyp_isotig17658_gene=isogroup11508_length=640, hyp_isotig15752_gene=isogroup09602_length=778, hyp_isotig11329_gene=isogroup05179_length=1533, hyp_isotig19174_gen…
GO:0016607	nuclear speck	C	5.98443e-18	4.90679e-19	42	0	4285	7444	over	hyp_isotig07759_gene=isogroup02618_length=991, hyp_isotig15650_gene=isogroup09500_length=790, hyp_isotig22238_gene=isogroup16088_length=357, hyp_isotig18602_gene=isogroup12452_length=582, hyp_isotig05238_gene=isogroup01357_length=2870, hyp_isotig10688_gene=isogroup04538_length=1837, hyp_isotig17507_gene=isogroup11357_length=644, hyp_isotig19558_gene=isogroup13408_length=528, hyp_isotig13533_gene=…
GO:0003743	translation initiation factor activity	F	1.61206e-17	1.3429e-18	41	0	4286	7444	over	hyp_isotig12311_gene=isogroup06161_length=1250, hyp_isotig13994_gene=isogroup07844_length=967, hyp_isotig11860_gene=isogroup05710_length=1372, hyp_isotig11265_gene=isogroup05115_length=1559, hyp_isotig15752_gene=isogroup09602_length=778, hyp_isotig20185_gene=isogroup14035_length=498, hyp_isotig10911_gene=isogroup04761_length=1716, hyp_isotig12579_gene=isogroup06429_length=1207, hyp_isotig13877_ge…
GO:0030496	midbody	C	1.1324e-16	1.00541e-17	39	0	4288	7444	over	hyp_isotig18837_gene=isogroup12687_length=566, hyp_isotig22393_gene=isogroup16243_length=334, hyp_isotig10688_gene=isogroup04538_length=1837, hyp_isotig10263_gene=isogroup04113_length=2213, hyp_isotig04693_gene=isogroup01057_length=1472, hyp_isotig12810_gene=isogroup06660_length=1156, hyp_isotig16571_gene=isogroup10421_length=715, hyp_isotig08919_gene=isogroup03198_length=664, hyp_isotig05186_gen…
GO:0071013	catalytic step 2 spliceosome	C	1.1324e-16	1.00541e-17	39	0	4288	7444	over	hyp_isotig15650_gene=isogroup09500_length=790, hyp_isotig12737_gene=isogroup06587_length=1170, hyp_isotig18602_gene=isogroup12452_length=582, hyp_isotig05238_gene=isogroup01357_length=2870, hyp_isotig12313_gene=isogroup06163_length=1255, hyp_isotig13708_gene=isogroup07558_length=998, hyp_isotig07307_gene=isogroup02392_length=1173, hyp_isotig10690_gene=isogroup04540_length=1832, hyp_isotig17680_ge…
GO:0008022	protein C-terminus binding	F	3.02076e-16	2.7504e-17	38	0	4289	7444	over	hyp_isotig09928_gene=isogroup03778_length=3384, hyp_isotig10263_gene=isogroup04113_length=2213, hyp_isotig19829_gene=isogroup13679_length=516, hyp_isotig10465_gene=isogroup04315_length=2012, hyp_isotig05662_gene=isogroup01569_length=1787, hyp_isotig06623_gene=isogroup02050_length=1246, hyp_isotig05458_gene=isogroup01467_length=2110, hyp_isotig18580_gene=isogroup12430_length=583, hyp_isotig06295_g…
GO:0042470	melanosome	C	7.98034e-16	7.52288e-17	37	0	4290	7444	over	hyp_isotig10361_gene=isogroup04211_length=2109, hyp_isotig09990_gene=isogroup03840_length=2927, hyp_isotig13357_gene=isogroup07207_length=1054, hyp_isotig16571_gene=isogroup10421_length=715, hyp_isotig10465_gene=isogroup04315_length=2012, hyp_isotig05463_gene=isogroup01470_length=2209, hyp_isotig13265_gene=isogroup07115_length=1075, hyp_isotig13066_gene=isogroup06916_length=1108, hyp_isotig01904_…
GO:0005747	mitochondrial respiratory chain complex I	C	1.11086e-13	1.14912e-14	32	0	4295	7444	over	hyp_isotig13583_gene=isogroup07433_length=1022, hyp_isotig17558_gene=isogroup11408_length=646, hyp_isotig19058_gene=isogroup12908_length=554, hyp_isotig06003_gene=isogroup01740_length=1662, hyp_isotig18635_gene=isogroup12485_length=579, hyp_isotig03366_gene=isogroup00581_length=1573, hyp_isotig06477_gene=isogroup01977_length=1311, hyp_isotig02900_gene=isogroup00456_length=820, hyp_isotig18287_gen…
GO:0019717	synaptosome	C	1.11086e-13	1.14912e-14	32	0	4295	7444	over	hyp_isotig10189_gene=isogroup04039_length=2327, hyp_isotig05799_gene=isogroup01638_length=1924, hyp_isotig00833_gene=isogroup00049_length=3643, hyp_isotig10886_gene=isogroup04736_length=1728, hyp_isotig11856_gene=isogroup05706_length=1373, hyp_isotig13110_gene=isogroup06960_length=1098, hyp_isotig05186_gene=isogroup01331_length=4491, hyp_isotig14082_gene=isogroup07932_length=953, hyp_isotig10291_…
GO:0005765	lysosomal membrane	C	2.96736e-13	3.14029e-14	31	0	4296	7444	over	hyp_isotig09909_gene=isogroup03759_length=4004, hyp_isotig18429_gene=isogroup12279_length=592, hyp_isotig13579_gene=isogroup07429_length=1022, hyp_isotig04441_gene=isogroup00931_length=2530, hyp_isotig19498_gene=isogroup13348_length=532, hyp_isotig19909_gene=isogroup13759_length=511, hyp_isotig14901_gene=isogroup08751_length=865, hyp_isotig20722_gene=isogroup14572_length=469, hyp_isotig04402_gene…
GO:0031902	late endosome membrane	C	7.97324e-13	8.58043e-14	30	0	4297	7444	over	hyp_isotig18429_gene=isogroup12279_length=592, hyp_isotig13579_gene=isogroup07429_length=1022, hyp_isotig04441_gene=isogroup00931_length=2530, hyp_isotig19498_gene=isogroup13348_length=532, hyp_isotig07907_gene=isogroup02692_length=1133, hyp_isotig14901_gene=isogroup08751_length=865, hyp_isotig10079_gene=isogroup03929_length=2593, hyp_isotig13895_gene=isogroup07745_length=979, hyp_isotig05651_gen…
GO:0004298	threonine-type endopeptidase activity	F	1.50044e-11	1.74882e-12	27	0	4300	7444	over	hyp_isotig13571_gene=isogroup07421_length=1023, hyp_isotig16090_gene=isogroup09940_length=753, hyp_isotig13423_gene=isogroup07273_length=1046, hyp_isotig07435_gene=isogroup02456_length=975, hyp_isotig14571_gene=isogroup08421_length=900, hyp_isotig14240_gene=isogroup08090_length=936, hyp_isotig07511_gene=isogroup02494_length=934, hyp_isotig13106_gene=isogroup06956_length=1099, hyp_isotig13957_gene…
GO:0005516	calmodulin binding	F	3.9833e-11	4.7756e-12	26	0	4301	7444	over	hyp_isotig08603_gene=isogroup03040_length=596, hyp_isotig10107_gene=isogroup03957_length=2499, hyp_isotig18851_gene=isogroup12701_length=567, hyp_isotig06229_gene=isogroup01853_length=1559, hyp_isotig01255_gene=isogroup00099_length=1789, hyp_isotig16585_gene=isogroup10435_length=715, hyp_isotig05209_gene=isogroup01343_length=3282, hyp_isotig05361_gene=isogroup01419_length=2437, hyp_isotig03613_ge…
GO:0031965	nuclear membrane	C	1.05203e-10	1.30391e-11	25	0	4302	7444	over	hyp_isotig15141_gene=isogroup08991_length=839, hyp_isotig19937_gene=isogroup13787_length=507, hyp_isotig04865_gene=isogroup01145_length=1085, hyp_isotig10838_gene=isogroup04688_length=1753, hyp_isotig10886_gene=isogroup04736_length=1728, hyp_isotig11028_gene=isogroup04878_length=1665, hyp_isotig14278_gene=isogroup08128_length=932, hyp_isotig22234_gene=isogroup16084_length=359, hyp_isotig12836_gen…
GO:0020037	heme binding	F	1.05203e-10	1.30391e-11	25	0	4302	7444	over	hyp_isotig01078_gene=isogroup00076_length=575, hyp_isotig05222_gene=isogroup01349_length=2772, hyp_isotig19185_gene=isogroup13035_length=548, hyp_isotig12194_gene=isogroup06044_length=1284, hyp_isotig14033_gene=isogroup07883_length=962, hyp_isotig22914_gene=isogroup16764_length=116, hyp_isotig22839_gene=isogroup16689_length=157, hyp_isotig15533_gene=isogroup09383_length=800, hyp_isotig01852_gene=…
GO:0047485	protein N-terminus binding	F	2.76306e-10	3.55961e-11	24	0	4303	7444	over	hyp_isotig06043_gene=isogroup01760_length=1588, hyp_isotig12683_gene=isogroup06533_length=1179, hyp_isotig11932_gene=isogroup05782_length=1351, hyp_isotig10465_gene=isogroup04315_length=2012, hyp_isotig15167_gene=isogroup09017_length=838, hyp_isotig11185_gene=isogroup05035_length=1593, hyp_isotig20669_gene=isogroup14519_length=470, hyp_isotig16259_gene=isogroup10109_length=737, hyp_isotig13227_ge…
GO:0005753	mitochondrial proton-transporting ATP synthase complex	C	2.76306e-10	3.55961e-11	24	0	4303	7444	over	hyp_isotig15852_gene=isogroup09702_length=774, hyp_isotig21839_gene=isogroup15689_length=398, hyp_isotig20042_gene=isogroup13892_length=502, hyp_isotig13777_gene=isogroup07627_length=994, hyp_isotig05173_gene=isogroup01308_length=556, hyp_isotig17398_gene=isogroup11248_length=656, hyp_isotig15595_gene=isogroup09445_length=797, hyp_isotig06731_gene=isogroup02104_length=1295, hyp_isotig20558_gene=i…
GO:0030027	lamellipodium	C	2.76306e-10	3.55961e-11	24	0	4303	7444	over	hyp_isotig10455_gene=isogroup04305_length=2019, hyp_isotig06487_gene=isogroup01982_length=2097, hyp_isotig08245_gene=isogroup02861_length=1088, hyp_isotig03118_gene=isogroup00519_length=2680, hyp_isotig20762_gene=isogroup14612_length=468, hyp_isotig05458_gene=isogroup01467_length=2110, hyp_isotig08101_gene=isogroup02789_length=1014, hyp_isotig20507_gene=isogroup14357_length=478, hyp_isotig01904_g…
GO:0003690	double-stranded DNA binding	F	7.27281e-10	9.71615e-11	23	0	4304	7444	over	hyp_isotig09934_gene=isogroup03784_length=3315, hyp_isotig11712_gene=isogroup05562_length=1413, hyp_isotig17955_gene=isogroup11805_length=621, hyp_isotig10012_gene=isogroup03862_length=2832, hyp_isotig04635_gene=isogroup01028_length=1627, hyp_isotig05603_gene=isogroup01540_length=2179, hyp_isotig21733_gene=isogroup15583_length=407, hyp_isotig12972_gene=isogroup06822_length=1125, hyp_isotig16263_g…
GO:0045211	postsynaptic membrane	C	1.89849e-09	2.65169e-10	22	0	4305	7444	over	hyp_isotig20351_gene=isogroup14201_length=486, hyp_isotig03702_gene=isogroup00669_length=2329, hyp_isotig21653_gene=isogroup15503_length=413, hyp_isotig14779_gene=isogroup08629_length=879, hyp_isotig05745_gene=isogroup01611_length=1893, hyp_isotig15211_gene=isogroup09061_length=831, hyp_isotig12647_gene=isogroup06497_length=1186, hyp_isotig05182_gene=isogroup01329_length=5087, hyp_isotig08145_gen…
GO:0003755	peptidyl-prolyl cis-trans isomerase activity	F	1.89849e-09	2.65169e-10	22	0	4305	7444	over	hyp_isotig10004_gene=isogroup03854_length=2868, hyp_isotig17380_gene=isogroup11230_length=653, hyp_isotig12313_gene=isogroup06163_length=1255, hyp_isotig10948_gene=isogroup04798_length=1701, hyp_isotig06213_gene=isogroup01845_length=1479, hyp_isotig10888_gene=isogroup04738_length=1728, hyp_isotig15959_gene=isogroup09809_length=765, hyp_isotig03994_gene=isogroup00767_length=1026, hyp_isotig12988_g…
GO:0022627	cytosolic small ribosomal subunit	C	1.89849e-09	2.65169e-10	22	0	4305	7444	over	hyp_isotig15253_gene=isogroup09103_length=831, hyp_isotig17928_gene=isogroup11778_length=623, hyp_isotig02894_gene=isogroup00454_length=947, hyp_isotig08367_gene=isogroup02922_length=654, hyp_isotig19724_gene=isogroup13574_length=521, hyp_isotig16964_gene=isogroup10814_length=686, hyp_isotig13587_gene=isogroup07437_length=1014, hyp_isotig11447_gene=isogroup05297_length=1502, hyp_isotig20225_gene=…
GO:0008137	NADH dehydrogenase (ubiquinone) activity	F	1.89849e-09	2.65169e-10	22	0	4305	7444	over	hyp_isotig13583_gene=isogroup07433_length=1022, hyp_isotig19058_gene=isogroup12908_length=554, hyp_isotig06003_gene=isogroup01740_length=1662, hyp_isotig03366_gene=isogroup00581_length=1573, hyp_isotig06477_gene=isogroup01977_length=1311, hyp_isotig02900_gene=isogroup00456_length=820, hyp_isotig18287_gene=isogroup12137_length=599, hyp_isotig20051_gene=isogroup13901_length=503, hyp_isotig11159_gen…
GO:0051287	NAD binding	F	1.89849e-09	2.65169e-10	22	0	4305	7444	over	hyp_isotig17582_gene=isogroup11432_length=643, hyp_isotig10756_gene=isogroup04606_length=1794, hyp_isotig11159_gene=isogroup05009_length=1607, hyp_isotig04559_gene=isogroup00990_length=1966, hyp_isotig11856_gene=isogroup05706_length=1373, hyp_isotig22203_gene=isogroup16053_length=363, hyp_isotig08793_gene=isogroup03135_length=656, hyp_isotig05310_gene=isogroup01393_length=1741, hyp_isotig12138_ge…
GO:0016324	apical plasma membrane	C	4.95233e-09	7.23579e-10	21	0	4306	7444	over	hyp_isotig22502_gene=isogroup16352_length=313, hyp_isotig10490_gene=isogroup04340_length=1992, hyp_isotig16046_gene=isogroup09896_length=758, hyp_isotig10534_gene=isogroup04384_length=1947, hyp_isotig15144_gene=isogroup08994_length=841, hyp_isotig20227_gene=isogroup14077_length=494, hyp_isotig18427_gene=isogroup12277_length=592, hyp_isotig14411_gene=isogroup08261_length=917, hyp_isotig11123_gene=…
GO:0022625	cytosolic large ribosomal subunit	C	4.95233e-09	7.23579e-10	21	0	4306	7444	over	hyp_isotig07217_gene=isogroup02347_length=1023, hyp_isotig21427_gene=isogroup15277_length=428, hyp_isotig06673_gene=isogroup02075_length=1496, hyp_isotig21449_gene=isogroup15299_length=426, hyp_isotig12040_gene=isogroup05890_length=1323, hyp_isotig21649_gene=isogroup15499_length=411, hyp_isotig14242_gene=isogroup08092_length=936, hyp_isotig21567_gene=isogroup15417_length=419, hyp_isotig07281_gene…
GO:0030170	pyridoxal phosphate binding	F	4.95233e-09	7.23579e-10	21	0	4306	7444	over	hyp_isotig15178_gene=isogroup09028_length=837, hyp_isotig04575_gene=isogroup00998_length=1933, hyp_isotig06243_gene=isogroup01860_length=1536, hyp_isotig02178_gene=isogroup00257_length=1941, hyp_isotig20431_gene=isogroup14281_length=483, hyp_isotig16787_gene=isogroup10637_length=700, hyp_isotig05373_gene=isogroup01425_length=3726, hyp_isotig10291_gene=isogroup04141_length=2194, hyp_isotig11942_ge…
GO:0031072	heat shock protein binding	F	1.31262e-08	1.97418e-09	20	0	4307	7444	over	hyp_isotig10780_gene=isogroup04630_length=1783, hyp_isotig09990_gene=isogroup03840_length=2927, hyp_isotig16660_gene=isogroup10510_length=706, hyp_isotig15912_gene=isogroup09762_length=767, hyp_isotig15558_gene=isogroup09408_length=800, hyp_isotig10158_gene=isogroup04008_length=2380, hyp_isotig07465_gene=isogroup02471_length=1146, hyp_isotig10925_gene=isogroup04775_length=1712, hyp_isotig10226_ge…
GO:0005758	mitochondrial intermembrane space	C	1.31262e-08	1.97418e-09	20	0	4307	7444	over	hyp_isotig13583_gene=isogroup07433_length=1022, hyp_isotig14110_gene=isogroup07960_length=951, hyp_isotig06003_gene=isogroup01740_length=1662, hyp_isotig02900_gene=isogroup00456_length=820, hyp_isotig20051_gene=isogroup13901_length=503, hyp_isotig14033_gene=isogroup07883_length=962, hyp_isotig15293_gene=isogroup09143_length=826, hyp_isotig14185_gene=isogroup08035_length=942, hyp_isotig12231_gene=…
GO:0004129	cytochrome-c oxidase activity	F	3.45484e-08	5.38545e-09	19	0	4308	7444	over	hyp_isotig04152_gene=isogroup00820_length=660, hyp_isotig22914_gene=isogroup16764_length=116, hyp_isotig07729_gene=isogroup02603_length=1204, hyp_isotig22839_gene=isogroup16689_length=157, hyp_isotig19436_gene=isogroup13286_length=536, hyp_isotig21607_gene=isogroup15457_length=416, hyp_isotig21556_gene=isogroup15406_length=417, hyp_isotig19920_gene=isogroup13770_length=511, hyp_isotig12650_gene=i…
GO:0000777	condensed chromosome kinetochore	C	3.45484e-08	5.38545e-09	19	0	4308	7444	over	hyp_isotig14453_gene=isogroup08303_length=913, hyp_isotig10688_gene=isogroup04538_length=1837, hyp_isotig12810_gene=isogroup06660_length=1156, hyp_isotig04962_gene=isogroup01195_length=934, hyp_isotig22234_gene=isogroup16084_length=359, hyp_isotig03774_gene=isogroup00693_length=2368, hyp_isotig19003_gene=isogroup12853_length=558, hyp_isotig02156_gene=isogroup00252_length=3465, hyp_isotig10707_gen…
GO:0003899	DNA-directed RNA polymerase activity	F	8.89293e-08	1.46891e-08	18	0	4309	7444	over	hyp_isotig18835_gene=isogroup12685_length=566, hyp_isotig14322_gene=isogroup08172_length=925, hyp_isotig13890_gene=isogroup07740_length=981, hyp_isotig18591_gene=isogroup12441_length=583, hyp_isotig16051_gene=isogroup09901_length=756, hyp_isotig10513_gene=isogroup04363_length=1963, hyp_isotig03950_gene=isogroup00752_length=1956, hyp_isotig11978_gene=isogroup05828_length=1338, hyp_isotig04939_gene…
GO:0033116	endoplasmic reticulum-Golgi intermediate compartment membrane	C	8.89293e-08	1.46891e-08	18	0	4309	7444	over	hyp_isotig03769_gene=isogroup00691_length=1996, hyp_isotig03246_gene=isogroup00551_length=1536, hyp_isotig06075_gene=isogroup01776_length=1583, hyp_isotig10287_gene=isogroup04137_length=2203, hyp_isotig20669_gene=isogroup14519_length=470, hyp_isotig05801_gene=isogroup01639_length=1918, hyp_isotig10561_gene=isogroup04411_length=1922, hyp_isotig09954_gene=isogroup03804_length=3139, hyp_isotig17991_…
GO:0071339	MLL1 complex	C	8.89293e-08	1.46891e-08	18	0	4309	7444	over	hyp_isotig14249_gene=isogroup08099_length=935, hyp_isotig18172_gene=isogroup12022_length=605, hyp_isotig14171_gene=isogroup08021_length=943, hyp_isotig19889_gene=isogroup13739_length=513, hyp_isotig20142_gene=isogroup13992_length=499, hyp_isotig06613_gene=isogroup02045_length=1514, hyp_isotig16124_gene=isogroup09974_length=748, hyp_isotig14591_gene=isogroup08441_length=898, hyp_isotig04903_gene=i…
GO:0000786	nucleosome	C	8.89293e-08	1.46891e-08	18	0	4309	7444	over	hyp_isotig05423_gene=isogroup01450_length=2602, hyp_isotig04743_gene=isogroup01082_length=1336, hyp_isotig14393_gene=isogroup08243_length=920, hyp_isotig11912_gene=isogroup05762_length=1357, hyp_isotig05797_gene=isogroup01637_length=1940, hyp_isotig03194_gene=isogroup00538_length=1634, hyp_isotig11880_gene=isogroup05730_length=1366, hyp_isotig06865_gene=isogroup02171_length=1152, hyp_isotig20116_…
GO:0046961	proton-transporting ATPase activity, rotational mechanism	F	2.30073e-07	4.00592e-08	17	0	4310	7444	over	hyp_isotig10490_gene=isogroup04340_length=1992, hyp_isotig11341_gene=isogroup05191_length=1527, hyp_isotig21866_gene=isogroup15716_length=397, hyp_isotig05173_gene=isogroup01308_length=556, hyp_isotig15595_gene=isogroup09445_length=797, hyp_isotig06731_gene=isogroup02104_length=1295, hyp_isotig10531_gene=isogroup04381_length=1946, hyp_isotig17237_gene=isogroup11087_length=669, hyp_isotig01865_gen…
GO:0001664	G-protein coupled receptor binding	F	2.30073e-07	4.00592e-08	17	0	4310	7444	over	hyp_isotig11092_gene=isogroup04942_length=1633, hyp_isotig16507_gene=isogroup10357_length=718, hyp_isotig15688_gene=isogroup09538_length=787, hyp_isotig10465_gene=isogroup04315_length=2012, hyp_isotig14082_gene=isogroup07932_length=953, hyp_isotig05651_gene=isogroup01564_length=1894, hyp_isotig10621_gene=isogroup04471_length=1886, hyp_isotig17452_gene=isogroup11302_length=652, hyp_isotig11195_gen…
GO:0005925	focal adhesion	C	2.30073e-07	4.00592e-08	17	0	4310	7444	over	hyp_isotig10465_gene=isogroup04315_length=2012, hyp_isotig03958_gene=isogroup00755_length=1666, hyp_isotig11387_gene=isogroup05237_length=1515, hyp_isotig19403_gene=isogroup13253_length=536, hyp_isotig16685_gene=isogroup10535_length=704, hyp_isotig06433_gene=isogroup01955_length=1473, hyp_isotig16129_gene=isogroup09979_length=749, hyp_isotig19861_gene=isogroup13711_length=513, hyp_isotig18541_gen…
GO:0008180	COP9 signalosome	C	2.30073e-07	4.00592e-08	17	0	4310	7444	over	hyp_isotig03711_gene=isogroup00672_length=2211, hyp_isotig11956_gene=isogroup05806_length=1345, hyp_isotig10754_gene=isogroup04604_length=1790, hyp_isotig09135_gene=isogroup03306_length=479, hyp_isotig03832_gene=isogroup00712_length=1735, hyp_isotig16571_gene=isogroup10421_length=715, hyp_isotig04691_gene=isogroup01056_length=1496, hyp_isotig19594_gene=isogroup13444_length=521, hyp_isotig12200_ge…
GO:0032154	cleavage furrow	C	2.30073e-07	4.00592e-08	17	0	4310	7444	over	hyp_isotig10688_gene=isogroup04538_length=1837, hyp_isotig12810_gene=isogroup06660_length=1156, hyp_isotig03774_gene=isogroup00693_length=2368, hyp_isotig10498_gene=isogroup04348_length=1987, hyp_isotig10663_gene=isogroup04513_length=1857, hyp_isotig14449_gene=isogroup08299_length=908, hyp_isotig10707_gene=isogroup04557_length=1822, hyp_isotig12903_gene=isogroup06753_length=1140, hyp_isotig10925_…
GO:0051015	actin filament binding	F	2.30073e-07	4.00592e-08	17	0	4310	7444	over	hyp_isotig10200_gene=isogroup04050_length=2318, hyp_isotig09988_gene=isogroup03838_length=2929, hyp_isotig16496_gene=isogroup10346_length=719, hyp_isotig11387_gene=isogroup05237_length=1515, hyp_isotig12968_gene=isogroup06818_length=1126, hyp_isotig05257_gene=isogroup01367_length=2804, hyp_isotig20760_gene=isogroup14610_length=465, hyp_isotig14709_gene=isogroup08559_length=886, hyp_isotig00784_ge…
GO:0014069	postsynaptic density	C	6.03e-07	1.09231e-07	16	0	4311	7444	over	hyp_isotig20351_gene=isogroup14201_length=486, hyp_isotig05799_gene=isogroup01638_length=1924, hyp_isotig14779_gene=isogroup08629_length=879, hyp_isotig15211_gene=isogroup09061_length=831, hyp_isotig12647_gene=isogroup06497_length=1186, hyp_isotig10293_gene=isogroup04143_length=2189, hyp_isotig08145_gene=isogroup02811_length=771, hyp_isotig11152_gene=isogroup05002_length=1601, hyp_isotig09559_gen…
GO:0051539	4 iron, 4 sulfur cluster binding	F	6.03e-07	1.09231e-07	16	0	4311	7444	over	hyp_isotig13583_gene=isogroup07433_length=1022, hyp_isotig06003_gene=isogroup01740_length=1662, hyp_isotig02900_gene=isogroup00456_length=820, hyp_isotig11159_gene=isogroup05009_length=1607, hyp_isotig05947_gene=isogroup01712_length=2392, hyp_isotig03625_gene=isogroup00646_length=751, hyp_isotig12400_gene=isogroup06250_length=1238, hyp_isotig11119_gene=isogroup04969_length=1624, hyp_isotig15480_g…
GO:0030018	Z disc	C	6.03e-07	1.09231e-07	16	0	4311	7444	over	hyp_isotig15912_gene=isogroup09762_length=767, hyp_isotig05825_gene=isogroup01651_length=1756, hyp_isotig12990_gene=isogroup06840_length=1120, hyp_isotig13972_gene=isogroup07822_length=970, hyp_isotig18851_gene=isogroup12701_length=567, hyp_isotig14051_gene=isogroup07901_length=960, hyp_isotig05458_gene=isogroup01467_length=2110, hyp_isotig11690_gene=isogroup05540_length=1421, hyp_isotig05257_gen…
GO:0046933	proton-transporting ATP synthase activity, rotational mechanism	F	1.5657e-06	2.97802e-07	15	0	4312	7444	over	hyp_isotig10490_gene=isogroup04340_length=1992, hyp_isotig11341_gene=isogroup05191_length=1527, hyp_isotig05173_gene=isogroup01308_length=556, hyp_isotig15595_gene=isogroup09445_length=797, hyp_isotig06731_gene=isogroup02104_length=1295, hyp_isotig10531_gene=isogroup04381_length=1946, hyp_isotig17237_gene=isogroup11087_length=669, hyp_isotig03073_gene=isogroup00507_length=1909, hyp_isotig10859_ge…
GO:0005834	heterotrimeric G-protein complex	C	1.5657e-06	2.97802e-07	15	0	4312	7444	over	hyp_isotig04863_gene=isogroup01144_length=1780, hyp_isotig11092_gene=isogroup04942_length=1633, hyp_isotig14082_gene=isogroup07932_length=953, hyp_isotig11744_gene=isogroup05594_length=1405, hyp_isotig10723_gene=isogroup04573_length=1811, hyp_isotig17452_gene=isogroup11302_length=652, hyp_isotig04251_gene=isogroup00857_length=2155, hyp_isotig21048_gene=isogroup14898_length=448, hyp_isotig11707_ge…
GO:0005802	trans-Golgi network	C	1.5657e-06	2.97802e-07	15	0	4312	7444	over	hyp_isotig05283_gene=isogroup01380_length=2816, hyp_isotig10838_gene=isogroup04688_length=1753, hyp_isotig09950_gene=isogroup03800_length=3189, hyp_isotig21159_gene=isogroup15009_length=444, hyp_isotig16425_gene=isogroup10275_length=725, hyp_isotig20542_gene=isogroup14392_length=478, hyp_isotig11430_gene=isogroup05280_length=1504, hyp_isotig10853_gene=isogroup04703_length=1749, hyp_isotig06169_ge…
GO:0032587	ruffle membrane	C	1.5657e-06	2.97802e-07	15	0	4312	7444	over	hyp_isotig06487_gene=isogroup01982_length=2097, hyp_isotig20762_gene=isogroup14612_length=468, hyp_isotig01904_gene=isogroup00204_length=2548, hyp_isotig16685_gene=isogroup10535_length=704, hyp_isotig12903_gene=isogroup06753_length=1140, hyp_isotig10925_gene=isogroup04775_length=1712, hyp_isotig07099_gene=isogroup02288_length=1462, hyp_isotig19925_gene=isogroup13775_length=510, hyp_isotig04437_ge…
GO:0008201	heparin binding	F	1.5657e-06	2.97802e-07	15	0	4312	7444	over	hyp_isotig11381_gene=isogroup05231_length=1518, hyp_isotig15621_gene=isogroup09471_length=794, hyp_isotig14892_gene=isogroup08742_length=867, hyp_isotig10459_gene=isogroup04309_length=2015, hyp_isotig06561_gene=isogroup02019_length=1327, hyp_isotig14129_gene=isogroup07979_length=948, hyp_isotig15013_gene=isogroup08863_length=854, hyp_isotig05877_gene=isogroup01677_length=1758, hyp_isotig12876_gen…
GO:0019773	proteasome core complex, alpha-subunit complex	C	1.5657e-06	2.97802e-07	15	0	4312	7444	over	hyp_isotig13571_gene=isogroup07421_length=1023, hyp_isotig16090_gene=isogroup09940_length=753, hyp_isotig13423_gene=isogroup07273_length=1046, hyp_isotig07511_gene=isogroup02494_length=934, hyp_isotig13106_gene=isogroup06956_length=1099, hyp_isotig13080_gene=isogroup06930_length=1103, hyp_isotig12375_gene=isogroup06225_length=1242, hyp_isotig03326_gene=isogroup00571_length=1685, hyp_isotig03927_g…
GO:0015035	protein disulfide oxidoreductase activity	F	1.5657e-06	2.97802e-07	15	0	4312	7444	over	hyp_isotig05707_gene=isogroup01592_length=2548, hyp_isotig17414_gene=isogroup11264_length=655, hyp_isotig11440_gene=isogroup05290_length=1504, hyp_isotig15764_gene=isogroup09614_length=781, hyp_isotig18554_gene=isogroup12404_length=586, hyp_isotig11570_gene=isogroup05420_length=1457, hyp_isotig16745_gene=isogroup10595_length=698, hyp_isotig15536_gene=isogroup09386_length=802, hyp_isotig05634_gene…
GO:0004722	protein serine/threonine phosphatase activity	F	1.5657e-06	2.97802e-07	15	0	4312	7444	over	hyp_isotig08603_gene=isogroup03040_length=596, hyp_isotig10688_gene=isogroup04538_length=1837, hyp_isotig06419_gene=isogroup01948_length=1594, hyp_isotig18851_gene=isogroup12701_length=567, hyp_isotig05662_gene=isogroup01569_length=1787, hyp_isotig14418_gene=isogroup08268_length=914, hyp_isotig10707_gene=isogroup04557_length=1822, hyp_isotig10228_gene=isogroup04078_length=2280, hyp_isotig12582_ge…
GO:0017124	SH3 domain binding	F	1.5657e-06	2.97802e-07	15	0	4312	7444	over	hyp_isotig19331_gene=isogroup13181_length=539, hyp_isotig15174_gene=isogroup09024_length=836, hyp_isotig02795_gene=isogroup00419_length=3511, hyp_isotig11318_gene=isogroup05168_length=1535, hyp_isotig04328_gene=isogroup00883_length=860, hyp_isotig11957_gene=isogroup05807_length=1347, hyp_isotig05691_gene=isogroup01584_length=2519, hyp_isotig09817_gene=isogroup03667_length=803, hyp_isotig21368_gen…
GO:0005126	cytokine receptor binding	F	4.08134e-06	8.11793e-07	14	0	4313	7444	over	hyp_isotig19937_gene=isogroup13787_length=507, hyp_isotig16620_gene=isogroup10470_length=709, hyp_isotig10465_gene=isogroup04315_length=2012, hyp_isotig17904_gene=isogroup11754_length=624, hyp_isotig04691_gene=isogroup01056_length=1496, hyp_isotig10621_gene=isogroup04471_length=1886, hyp_isotig11195_gene=isogroup05045_length=1588, hyp_isotig16993_gene=isogroup10843_length=685, hyp_isotig16663_gen…
GO:0042826	histone deacetylase binding	F	4.08134e-06	8.11793e-07	14	0	4313	7444	over	hyp_isotig10361_gene=isogroup04211_length=2109, hyp_isotig17955_gene=isogroup11805_length=621, hyp_isotig03202_gene=isogroup00540_length=2085, hyp_isotig12790_gene=isogroup06640_length=1160, hyp_isotig17705_gene=isogroup11555_length=637, hyp_isotig10076_gene=isogroup03926_length=2607, hyp_isotig19143_gene=isogroup12993_length=554, hyp_isotig10791_gene=isogroup04641_length=1778, hyp_isotig10446_ge…
GO:0016363	nuclear matrix	C	4.08134e-06	8.11793e-07	14	0	4313	7444	over	hyp_isotig11899_gene=isogroup05749_length=1360, hyp_isotig16126_gene=isogroup09976_length=751, hyp_isotig10496_gene=isogroup04346_length=1983, hyp_isotig16263_gene=isogroup10113_length=738, hyp_isotig05487_gene=isogroup01482_length=2695, hyp_isotig15653_gene=isogroup09503_length=792, hyp_isotig06019_gene=isogroup01748_length=1618, hyp_isotig21157_gene=isogroup15007_length=440, hyp_isotig03927_gen…
GO:0003746	translation elongation factor activity	F	4.08134e-06	8.11793e-07	14	0	4313	7444	over	hyp_isotig06921_gene=isogroup02199_length=1624, hyp_isotig12615_gene=isogroup06465_length=1195, hyp_isotig10229_gene=isogroup04079_length=2280, hyp_isotig01573_gene=isogroup00141_length=1816, hyp_isotig14928_gene=isogroup08778_length=863, hyp_isotig04826_gene=isogroup01124_length=1189, hyp_isotig15824_gene=isogroup09674_length=774, hyp_isotig01007_gene=isogroup00066_length=2468, hyp_isotig15820_g…
GO:0005852	eukaryotic translation initiation factor 3 complex	C	4.08134e-06	8.11793e-07	14	0	4313	7444	over	hyp_isotig04501_gene=isogroup00961_length=2097, hyp_isotig13994_gene=isogroup07844_length=967, hyp_isotig11327_gene=isogroup05177_length=1536, hyp_isotig11860_gene=isogroup05710_length=1372, hyp_isotig18266_gene=isogroup12116_length=600, hyp_isotig13460_gene=isogroup07310_length=1040, hyp_isotig11705_gene=isogroup05555_length=1417, hyp_isotig11586_gene=isogroup05436_length=1454, hyp_isotig05782_g…
GO:0004930	G-protein coupled receptor activity	F	4.08134e-06	8.11793e-07	14	0	4313	7444	over	hyp_isotig14779_gene=isogroup08629_length=879, hyp_isotig15688_gene=isogroup09538_length=787, hyp_isotig10513_gene=isogroup04363_length=1963, hyp_isotig15977_gene=isogroup09827_length=762, hyp_isotig05445_gene=isogroup01461_length=2242, hyp_isotig14769_gene=isogroup08619_length=880, hyp_isotig14301_gene=isogroup08151_length=929, hyp_isotig15642_gene=isogroup09492_length=790, hyp_isotig14676_gene=…
GO:0005868	cytoplasmic dynein complex	C	1.05367e-05	2.21258e-06	13	0	4314	7444	over	hyp_isotig06141_gene=isogroup01809_length=1971, hyp_isotig04962_gene=isogroup01195_length=934, hyp_isotig15249_gene=isogroup09099_length=830, hyp_isotig11185_gene=isogroup05035_length=1593, hyp_isotig18625_gene=isogroup12475_length=580, hyp_isotig14074_gene=isogroup07924_length=954, hyp_isotig03110_gene=isogroup00517_length=1857, hyp_isotig06609_gene=isogroup02043_length=1585, hyp_isotig13304_gen…
GO:0030175	filopodium	C	1.05367e-05	2.21258e-06	13	0	4314	7444	over	hyp_isotig06183_gene=isogroup01830_length=2151, hyp_isotig11225_gene=isogroup05075_length=1578, hyp_isotig06487_gene=isogroup01982_length=2097, hyp_isotig14952_gene=isogroup08802_length=859, hyp_isotig20762_gene=isogroup14612_length=468, hyp_isotig01255_gene=isogroup00099_length=1789, hyp_isotig14411_gene=isogroup08261_length=917, hyp_isotig02930_gene=isogroup00472_length=3493, hyp_isotig16596_ge…
GO:0050660	flavin adenine dinucleotide binding	F	1.05367e-05	2.21258e-06	13	0	4314	7444	over	hyp_isotig10478_gene=isogroup04328_length=1999, hyp_isotig12196_gene=isogroup06046_length=1281, hyp_isotig15981_gene=isogroup09831_length=761, hyp_isotig05339_gene=isogroup01408_length=2586, hyp_isotig18898_gene=isogroup12748_length=564, hyp_isotig05945_gene=isogroup01711_length=1770, hyp_isotig15452_gene=isogroup09302_length=812, hyp_isotig04533_gene=isogroup00977_length=1993, hyp_isotig10192_ge…
GO:0015030	Cajal body	C	1.05367e-05	2.21258e-06	13	0	4314	7444	over	hyp_isotig10437_gene=isogroup04287_length=2039, hyp_isotig14171_gene=isogroup08021_length=943, hyp_isotig06055_gene=isogroup01766_length=1583, hyp_isotig13975_gene=isogroup07825_length=967, hyp_isotig14591_gene=isogroup08441_length=898, hyp_isotig18497_gene=isogroup12347_length=589, hyp_isotig19597_gene=isogroup13447_length=527, hyp_isotig11548_gene=isogroup05398_length=1465, hyp_isotig14068_gene…
GO:0016605	PML body	C	2.73631e-05	6.02959e-06	12	0	4315	7444	over	hyp_isotig16265_gene=isogroup10115_length=738, hyp_isotig20866_gene=isogroup14716_length=461, hyp_isotig15732_gene=isogroup09582_length=784, hyp_isotig16259_gene=isogroup10109_length=737, hyp_isotig11277_gene=isogroup05127_length=1547, hyp_isotig16212_gene=isogroup10062_length=743, hyp_isotig03306_gene=isogroup00566_length=1508, hyp_isotig03049_gene=isogroup00501_length=1916, hyp_isotig16140_gene…
GO:0016323	basolateral plasma membrane	C	2.73631e-05	6.02959e-06	12	0	4315	7444	over	hyp_isotig12002_gene=isogroup05852_length=1331, hyp_isotig09928_gene=isogroup03778_length=3384, hyp_isotig06379_gene=isogroup01928_length=1922, hyp_isotig05277_gene=isogroup01377_length=2803, hyp_isotig10412_gene=isogroup04262_length=2064, hyp_isotig08195_gene=isogroup02836_length=845, hyp_isotig04256_gene=isogroup00859_length=1825, hyp_isotig04247_gene=isogroup00856_length=2488, hyp_isotig05497_…
GO:0043022	ribosome binding	F	2.73631e-05	6.02959e-06	12	0	4315	7444	over	hyp_isotig06209_gene=isogroup01843_length=1715, hyp_isotig10229_gene=isogroup04079_length=2280, hyp_isotig16571_gene=isogroup10421_length=715, hyp_isotig16733_gene=isogroup10583_length=703, hyp_isotig10911_gene=isogroup04761_length=1716, hyp_isotig12579_gene=isogroup06429_length=1207, hyp_isotig12200_gene=isogroup06050_length=1283, hyp_isotig03664_gene=isogroup00656_length=3312, hyp_isotig07645_g…
GO:0003697	single-stranded DNA binding	F	2.73631e-05	6.02959e-06	12	0	4315	7444	over	hyp_isotig22371_gene=isogroup16221_length=339, hyp_isotig08153_gene=isogroup02815_length=758, hyp_isotig14648_gene=isogroup08498_length=891, hyp_isotig07151_gene=isogroup02314_length=1039, hyp_isotig04635_gene=isogroup01028_length=1627, hyp_isotig16259_gene=isogroup10109_length=737, hyp_isotig06037_gene=isogroup01757_length=1586, hyp_isotig12876_gene=isogroup06726_length=1143, hyp_isotig06367_gen…
GO:0005669	transcription factor TFIID complex	C	2.73631e-05	6.02959e-06	12	0	4315	7444	over	hyp_isotig19240_gene=isogroup13090_length=545, hyp_isotig12683_gene=isogroup06533_length=1179, hyp_isotig04701_gene=isogroup01061_length=1454, hyp_isotig14249_gene=isogroup08099_length=935, hyp_isotig14089_gene=isogroup07939_length=951, hyp_isotig14171_gene=isogroup08021_length=943, hyp_isotig13810_gene=isogroup07660_length=989, hyp_isotig11738_gene=isogroup05588_length=1407, hyp_isotig06295_gene…
GO:0000781	chromosome, telomeric region	C	2.73631e-05	6.02959e-06	12	0	4315	7444	over	hyp_isotig16265_gene=isogroup10115_length=738, hyp_isotig17837_gene=isogroup11687_length=626, hyp_isotig11245_gene=isogroup05095_length=1569, hyp_isotig14220_gene=isogroup08070_length=939, hyp_isotig10784_gene=isogroup04634_length=1781, hyp_isotig15732_gene=isogroup09582_length=784, hyp_isotig10110_gene=isogroup03960_length=2489, hyp_isotig16140_gene=isogroup09990_length=748, hyp_isotig12189_gene…
GO:0051233	spindle midzone	C	2.73631e-05	6.02959e-06	12	0	4315	7444	over	hyp_isotig14453_gene=isogroup08303_length=913, hyp_isotig04693_gene=isogroup01057_length=1472, hyp_isotig10079_gene=isogroup03929_length=2593, hyp_isotig10250_gene=isogroup04100_length=2245, hyp_isotig09902_gene=isogroup03752_length=4772, hyp_isotig20274_gene=isogroup14124_length=492, hyp_isotig11466_gene=isogroup05316_length=1495, hyp_isotig05541_gene=isogroup01509_length=2623, hyp_isotig20539_g…
GO:0004812	aminoacyl-tRNA ligase activity	F	2.73631e-05	6.02959e-06	12	0	4315	7444	over	hyp_isotig06979_gene=isogroup02228_length=1108, hyp_isotig06697_gene=isogroup02087_length=1855, hyp_isotig06787_gene=isogroup02132_length=1206, hyp_isotig07135_gene=isogroup02306_length=1151, hyp_isotig10790_gene=isogroup04640_length=1779, hyp_isotig16722_gene=isogroup10572_length=703, hyp_isotig20232_gene=isogroup14082_length=493, hyp_isotig17094_gene=isogroup10944_length=670, hyp_isotig03029_ge…
GO:0016628	oxidoreductase activity, acting on the CH-CH group of donors, NAD or NADP as acceptor	F	7.04069e-05	1.64291e-05	11	0	4316	7444	over	hyp_isotig10478_gene=isogroup04328_length=1999, hyp_isotig15553_gene=isogroup09403_length=800, hyp_isotig14398_gene=isogroup08248_length=919, hyp_isotig06783_gene=isogroup02130_length=1202, hyp_isotig02495_gene=isogroup00341_length=3376, hyp_isotig06843_gene=isogroup02160_length=1685, hyp_isotig19790_gene=isogroup13640_length=518, hyp_isotig12366_gene=isogroup06216_length=1239, hyp_isotig11733_ge…
GO:0043204	perikaryon	C	7.04069e-05	1.64291e-05	11	0	4316	7444	over	hyp_isotig10293_gene=isogroup04143_length=2189, hyp_isotig10393_gene=isogroup04243_length=2082, hyp_isotig00440_gene=isogroup00027_length=1980, hyp_isotig19925_gene=isogroup13775_length=510, hyp_isotig07333_gene=isogroup02405_length=1032, hyp_isotig11342_gene=isogroup05192_length=1529, hyp_isotig04522_gene=isogroup00971_length=1982, hyp_isotig10144_gene=isogroup03994_length=2401, hyp_isotig07025_…
GO:0042734	presynaptic membrane	C	7.04069e-05	1.64291e-05	11	0	4316	7444	over	hyp_isotig14779_gene=isogroup08629_length=879, hyp_isotig05745_gene=isogroup01611_length=1893, hyp_isotig02795_gene=isogroup00419_length=3511, hyp_isotig10503_gene=isogroup04353_length=1976, hyp_isotig21250_gene=isogroup15100_length=439, hyp_isotig14769_gene=isogroup08619_length=880, hyp_isotig02431_gene=isogroup00325_length=4937, hyp_isotig19275_gene=isogroup13125_length=544, hyp_isotig04605_gen…
GO:0008601	protein phosphatase type 2A regulator activity	F	7.04069e-05	1.64291e-05	11	0	4316	7444	over	hyp_isotig11128_gene=isogroup04978_length=1620, hyp_isotig10888_gene=isogroup04738_length=1728, hyp_isotig10383_gene=isogroup04233_length=2090, hyp_isotig13990_gene=isogroup07840_length=967, hyp_isotig06696_gene=isogroup02086_length=1205, hyp_isotig10659_gene=isogroup04509_length=1860, hyp_isotig06113_gene=isogroup01795_length=1592, hyp_isotig11166_gene=isogroup05016_length=1603, hyp_isotig01215_…
GO:0001540	beta-amyloid binding	F	7.04069e-05	1.64291e-05	11	0	4316	7444	over	hyp_isotig10255_gene=isogroup04105_length=2237, hyp_isotig10111_gene=isogroup03961_length=2486, hyp_isotig11602_gene=isogroup05452_length=1445, hyp_isotig10277_gene=isogroup04127_length=2214, hyp_isotig10698_gene=isogroup04548_length=1827, hyp_isotig12647_gene=isogroup06497_length=1186, hyp_isotig10475_gene=isogroup04325_length=2001, hyp_isotig16432_gene=isogroup10282_length=725, hyp_isotig09559_…
GO:0005762	mitochondrial large ribosomal subunit	C	7.04069e-05	1.64291e-05	11	0	4316	7444	over	hyp_isotig22444_gene=isogroup16294_length=324, hyp_isotig07063_gene=isogroup02270_length=1087, hyp_isotig06397_gene=isogroup01937_length=1388, hyp_isotig12142_gene=isogroup05992_length=1298, hyp_isotig14009_gene=isogroup07859_length=965, hyp_isotig20691_gene=isogroup14541_length=471, hyp_isotig21232_gene=isogroup15082_length=440, hyp_isotig16118_gene=isogroup09968_length=751, hyp_isotig18213_gene…
GO:0005689	U12-type spliceosomal complex	C	7.04069e-05	1.64291e-05	11	0	4316	7444	over	hyp_isotig17680_gene=isogroup11530_length=635, hyp_isotig12343_gene=isogroup06193_length=1250, hyp_isotig17354_gene=isogroup11204_length=661, hyp_isotig18984_gene=isogroup12834_length=559, hyp_isotig21157_gene=isogroup15007_length=440, hyp_isotig22576_gene=isogroup16426_length=290, hyp_isotig09215_gene=isogroup03346_length=462, hyp_isotig21189_gene=isogroup15039_length=440, hyp_isotig05204_gene=i…
GO:0015450	P-P-bond-hydrolysis-driven protein transmembrane transporter activity	F	7.04069e-05	1.64291e-05	11	0	4316	7444	over	hyp_isotig18726_gene=isogroup12576_length=575, hyp_isotig16560_gene=isogroup10410_length=714, hyp_isotig17431_gene=isogroup11281_length=654, hyp_isotig02974_gene=isogroup00483_length=2621, hyp_isotig09475_gene=isogroup03476_length=423, hyp_isotig07421_gene=isogroup02449_length=980, hyp_isotig17243_gene=isogroup11093_length=667, hyp_isotig12634_gene=isogroup06484_length=1191, hyp_isotig06387_gene=…
GO:0005665	DNA-directed RNA polymerase II, core complex	C	7.04069e-05	1.64291e-05	11	0	4316	7444	over	hyp_isotig18835_gene=isogroup12685_length=566, hyp_isotig14322_gene=isogroup08172_length=925, hyp_isotig13890_gene=isogroup07740_length=981, hyp_isotig11978_gene=isogroup05828_length=1338, hyp_isotig04939_gene=isogroup01182_length=936, hyp_isotig13572_gene=isogroup07422_length=1022, hyp_isotig06777_gene=isogroup02127_length=1223, hyp_isotig15514_gene=isogroup09364_length=805, hyp_isotig14421_gene…
GO:0005528	FK506 binding	F	7.04069e-05	1.64291e-05	11	0	4316	7444	over	hyp_isotig10004_gene=isogroup03854_length=2868, hyp_isotig10948_gene=isogroup04798_length=1701, hyp_isotig06213_gene=isogroup01845_length=1479, hyp_isotig03994_gene=isogroup00767_length=1026, hyp_isotig10609_gene=isogroup04459_length=1894, hyp_isotig10757_gene=isogroup04607_length=1794, hyp_isotig15815_gene=isogroup09665_length=774, hyp_isotig12792_gene=isogroup06642_length=1160, hyp_isotig11394_…
GO:0005200	structural constituent of cytoskeleton	F	7.04069e-05	1.64291e-05	11	0	4316	7444	over	hyp_isotig03118_gene=isogroup00519_length=2680, hyp_isotig05277_gene=isogroup01377_length=2803, hyp_isotig03613_gene=isogroup00643_length=684, hyp_isotig04256_gene=isogroup00859_length=1825, hyp_isotig10579_gene=isogroup04429_length=1914, hyp_isotig13175_gene=isogroup07025_length=1086, hyp_isotig05299_gene=isogroup01388_length=2593, hyp_isotig15525_gene=isogroup09375_length=803, hyp_isotig14290_g…
GO:0017091	AU-rich element binding	F	0.000179441	4.47586e-05	10	0	4317	7444	over	hyp_isotig04810_gene=isogroup01116_length=1217, hyp_isotig12261_gene=isogroup06111_length=1265, hyp_isotig19016_gene=isogroup12866_length=556, hyp_isotig02239_gene=isogroup00273_length=2132, hyp_isotig10387_gene=isogroup04237_length=2087, hyp_isotig05901_gene=isogroup01689_length=1786, hyp_isotig16854_gene=isogroup10704_length=694, hyp_isotig09443_gene=isogroup03460_length=434, hyp_isotig15754_ge…
GO:0043178	alcohol binding	F	0.000179441	4.47586e-05	10	0	4317	7444	over	hyp_isotig13963_gene=isogroup07813_length=971, hyp_isotig13930_gene=isogroup07780_length=976, hyp_isotig13369_gene=isogroup07219_length=1052, hyp_isotig15174_gene=isogroup09024_length=836, hyp_isotig10297_gene=isogroup04147_length=2183, hyp_isotig12360_gene=isogroup06210_length=1242, hyp_isotig21368_gene=isogroup15218_length=433, hyp_isotig13478_gene=isogroup07328_length=1038, hyp_isotig14876_gen…
GO:0019003	GDP binding	F	0.000179441	4.47586e-05	10	0	4317	7444	over	hyp_isotig22393_gene=isogroup16243_length=334, hyp_isotig11930_gene=isogroup05780_length=1350, hyp_isotig22265_gene=isogroup16115_length=356, hyp_isotig08919_gene=isogroup03198_length=664, hyp_isotig08969_gene=isogroup03223_length=658, hyp_isotig07095_gene=isogroup02286_length=1094, hyp_isotig10663_gene=isogroup04513_length=1857, hyp_isotig16149_gene=isogroup09999_length=749, hyp_isotig13448_gene…
GO:0042645	mitochondrial nucleoid	C	0.000179441	4.47586e-05	10	0	4317	7444	over	hyp_isotig05599_gene=isogroup01538_length=2196, hyp_isotig12615_gene=isogroup06465_length=1195, hyp_isotig15475_gene=isogroup09325_length=809, hyp_isotig15178_gene=isogroup09028_length=837, hyp_isotig16051_gene=isogroup09901_length=756, hyp_isotig06037_gene=isogroup01757_length=1586, hyp_isotig10805_gene=isogroup04655_length=1771, hyp_isotig10551_gene=isogroup04401_length=1932, hyp_isotig05711_ge…
GO:0001725	stress fiber	C	0.000179441	4.47586e-05	10	0	4317	7444	over	hyp_isotig13972_gene=isogroup07822_length=970, hyp_isotig05257_gene=isogroup01367_length=2804, hyp_isotig11442_gene=isogroup05292_length=1504, hyp_isotig11037_gene=isogroup04887_length=1661, hyp_isotig04681_gene=isogroup01051_length=1518, hyp_isotig12638_gene=isogroup06488_length=1187, hyp_isotig05623_gene=isogroup01550_length=1954, hyp_isotig09085_gene=isogroup03281_length=479, hyp_isotig05206_g…
GO:0002039	p53 binding	F	0.000179441	4.47586e-05	10	0	4317	7444	over	hyp_isotig14794_gene=isogroup08644_length=878, hyp_isotig19240_gene=isogroup13090_length=545, hyp_isotig17837_gene=isogroup11687_length=626, hyp_isotig14171_gene=isogroup08021_length=943, hyp_isotig10867_gene=isogroup04717_length=1740, hyp_isotig14591_gene=isogroup08441_length=898, hyp_isotig17681_gene=isogroup11531_length=635, hyp_isotig19597_gene=isogroup13447_length=527, hyp_isotig15164_gene=i…
GO:0003777	microtubule motor activity	F	0.000179441	4.47586e-05	10	0	4317	7444	over	hyp_isotig06141_gene=isogroup01809_length=1971, hyp_isotig19833_gene=isogroup13683_length=516, hyp_isotig15249_gene=isogroup09099_length=830, hyp_isotig10047_gene=isogroup03897_length=2696, hyp_isotig07101_gene=isogroup02289_length=1265, hyp_isotig04193_gene=isogroup00834_length=733, hyp_isotig17634_gene=isogroup11484_length=642, hyp_isotig03110_gene=isogroup00517_length=1857, hyp_isotig08905_gen…
GO:0005923	tight junction	C	0.000179441	4.47586e-05	10	0	4317	7444	over	hyp_isotig18311_gene=isogroup12161_length=598, hyp_isotig06379_gene=isogroup01928_length=1922, hyp_isotig05277_gene=isogroup01377_length=2803, hyp_isotig04256_gene=isogroup00859_length=1825, hyp_isotig12526_gene=isogroup06376_length=1211, hyp_isotig04247_gene=isogroup00856_length=2488, hyp_isotig04437_gene=isogroup00929_length=2528, hyp_isotig05497_gene=isogroup01487_length=2159, hyp_isotig11505_…
GO:0033017	sarcoplasmic reticulum membrane	C	0.000179441	4.47586e-05	10	0	4317	7444	over	hyp_isotig08603_gene=isogroup03040_length=596, hyp_isotig10004_gene=isogroup03854_length=2868, hyp_isotig10107_gene=isogroup03957_length=2499, hyp_isotig12990_gene=isogroup06840_length=1120, hyp_isotig03994_gene=isogroup00767_length=1026, hyp_isotig10609_gene=isogroup04459_length=1894, hyp_isotig10757_gene=isogroup04607_length=1794, hyp_isotig11590_gene=isogroup05440_length=1450, hyp_isotig13648_…
GO:0004017	adenylate kinase activity	F	0.000179441	4.47586e-05	10	0	4317	7444	over	hyp_isotig10437_gene=isogroup04287_length=2039, hyp_isotig14171_gene=isogroup08021_length=943, hyp_isotig14591_gene=isogroup08441_length=898, hyp_isotig21661_gene=isogroup15511_length=412, hyp_isotig19597_gene=isogroup13447_length=527, hyp_isotig14188_gene=isogroup08038_length=943, hyp_isotig07971_gene=isogroup02724_length=793, hyp_isotig17515_gene=isogroup11365_length=646, hyp_isotig11837_gene=i…
GO:0005763	mitochondrial small ribosomal subunit	C	0.000179441	4.47586e-05	10	0	4317	7444	over	hyp_isotig20546_gene=isogroup14396_length=478, hyp_isotig16822_gene=isogroup10672_length=696, hyp_isotig06669_gene=isogroup02073_length=1339, hyp_isotig11260_gene=isogroup05110_length=1560, hyp_isotig17321_gene=isogroup11171_length=663, hyp_isotig11348_gene=isogroup05198_length=1528, hyp_isotig07457_gene=isogroup02467_length=1272, hyp_isotig14820_gene=isogroup08670_length=870, hyp_isotig15725_gen…
GO:0035064	methylated histone residue binding	F	0.000179441	4.47586e-05	10	0	4317	7444	over	hyp_isotig14260_gene=isogroup08110_length=934, hyp_isotig18172_gene=isogroup12022_length=605, hyp_isotig10131_gene=isogroup03981_length=2435, hyp_isotig06613_gene=isogroup02045_length=1514, hyp_isotig13179_gene=isogroup07029_length=1082, hyp_isotig06989_gene=isogroup02233_length=1183, hyp_isotig07409_gene=isogroup02443_length=982, hyp_isotig10076_gene=isogroup03926_length=2607, hyp_isotig20290_ge…
GO:0031901	early endosome membrane	C	0.000179441	4.47586e-05	10	0	4317	7444	over	hyp_isotig05283_gene=isogroup01380_length=2816, hyp_isotig11034_gene=isogroup04884_length=1663, hyp_isotig09441_gene=isogroup03459_length=427, hyp_isotig12441_gene=isogroup06291_length=1227, hyp_isotig10287_gene=isogroup04137_length=2203, hyp_isotig11360_gene=isogroup05210_length=1524, hyp_isotig13304_gene=isogroup07154_length=1064, hyp_isotig06463_gene=isogroup01970_length=1439, hyp_isotig19466_…
GO:0005680	anaphase-promoting complex	C	0.000179441	4.47586e-05	10	0	4317	7444	over	hyp_isotig16671_gene=isogroup10521_length=707, hyp_isotig21011_gene=isogroup14861_length=448, hyp_isotig15262_gene=isogroup09112_length=830, hyp_isotig09531_gene=isogroup03504_length=369, hyp_isotig05031_gene=isogroup01231_length=717, hyp_isotig14600_gene=isogroup08450_length=897, hyp_isotig18155_gene=isogroup12005_length=608, hyp_isotig21343_gene=isogroup15193_length=434, hyp_isotig08389_gene=is…
GO:0030126	COPI vesicle coat	C	0.000179441	4.47586e-05	10	0	4317	7444	over	hyp_isotig12004_gene=isogroup05854_length=1331, hyp_isotig09151_gene=isogroup03314_length=472, hyp_isotig04787_gene=isogroup01104_length=1255, hyp_isotig06767_gene=isogroup02122_length=1210, hyp_isotig15116_gene=isogroup08966_length=843, hyp_isotig06099_gene=isogroup01788_length=1656, hyp_isotig06571_gene=isogroup02024_length=1288, hyp_isotig12542_gene=isogroup06392_length=1209, hyp_isotig12993_g…
GO:0031519	PcG protein complex	C	0.000179441	4.47586e-05	10	0	4317	7444	over	hyp_isotig10279_gene=isogroup04129_length=2210, hyp_isotig06093_gene=isogroup01785_length=1561, hyp_isotig10131_gene=isogroup03981_length=2435, hyp_isotig06621_gene=isogroup02049_length=1984, hyp_isotig07409_gene=isogroup02443_length=982, hyp_isotig22197_gene=isogroup16047_length=364, hyp_isotig17468_gene=isogroup11318_length=651, hyp_isotig18897_gene=isogroup12747_length=563, hyp_isotig11849_gen…
GO:0050661	NADP binding	F	0.000179441	4.47586e-05	10	0	4317	7444	over	hyp_isotig11165_gene=isogroup05015_length=1603, hyp_isotig11856_gene=isogroup05706_length=1373, hyp_isotig22203_gene=isogroup16053_length=363, hyp_isotig01535_gene=isogroup00134_length=2081, hyp_isotig11740_gene=isogroup05590_length=1406, hyp_isotig12612_gene=isogroup06462_length=1194, hyp_isotig16441_gene=isogroup10291_length=724, hyp_isotig06953_gene=isogroup02215_length=1167, hyp_isotig17537_g…
GO:0005178	integrin binding	F	0.000179441	4.47586e-05	10	0	4317	7444	over	hyp_isotig16685_gene=isogroup10535_length=704, hyp_isotig05499_gene=isogroup01488_length=2155, hyp_isotig13293_gene=isogroup07143_length=1069, hyp_isotig02475_gene=isogroup00336_length=2180, hyp_isotig05285_gene=isogroup01381_length=2981, hyp_isotig03807_gene=isogroup00704_length=2211, hyp_isotig21282_gene=isogroup15132_length=438, hyp_isotig05591_gene=isogroup01534_length=2510, hyp_isotig18002_g…
GO:0004693	cyclin-dependent protein serine/threonine kinase activity	F	0.000457527	0.00012192	9	0	4318	7444	over	hyp_isotig20866_gene=isogroup14716_length=461, hyp_isotig15861_gene=isogroup09711_length=770, hyp_isotig07403_gene=isogroup02440_length=1066, hyp_isotig18248_gene=isogroup12098_length=602, hyp_isotig08091_gene=isogroup02784_length=865, hyp_isotig20614_gene=isogroup14464_length=473, hyp_isotig10144_gene=isogroup03994_length=2401, hyp_isotig05324_gene=isogroup01400_length=2427, hyp_isotig11619_gene…
GO:0000178	exosome (RNase complex)	C	0.000457527	0.00012192	9	0	4318	7444	over	hyp_isotig15110_gene=isogroup08960_length=845, hyp_isotig12261_gene=isogroup06111_length=1265, hyp_isotig19016_gene=isogroup12866_length=556, hyp_isotig20380_gene=isogroup14230_length=487, hyp_isotig15214_gene=isogroup09064_length=834, hyp_isotig17328_gene=isogroup11178_length=661, hyp_isotig11278_gene=isogroup05128_length=1552, hyp_isotig15315_gene=isogroup09165_length=825, hyp_isotig14619_gene=…
GO:0000159	protein phosphatase type 2A complex	C	0.000457527	0.00012192	9	0	4318	7444	over	hyp_isotig10383_gene=isogroup04233_length=2090, hyp_isotig05662_gene=isogroup01569_length=1787, hyp_isotig13990_gene=isogroup07840_length=967, hyp_isotig06696_gene=isogroup02086_length=1205, hyp_isotig06113_gene=isogroup01795_length=1592, hyp_isotig08071_gene=isogroup02774_length=730, hyp_isotig09965_gene=isogroup03815_length=3080, hyp_isotig14519_gene=isogroup08369_length=903, hyp_isotig18777_ge…
GO:0004402	histone acetyltransferase activity	F	0.000457527	0.00012192	9	0	4318	7444	over	hyp_isotig09191_gene=isogroup03334_length=459, hyp_isotig14089_gene=isogroup07939_length=951, hyp_isotig13810_gene=isogroup07660_length=989, hyp_isotig06613_gene=isogroup02045_length=1514, hyp_isotig13074_gene=isogroup06924_length=1105, hyp_isotig14591_gene=isogroup08441_length=898, hyp_isotig19597_gene=isogroup13447_length=527, hyp_isotig16803_gene=isogroup10653_length=695, hyp_isotig06061_gene=…
GO:0030667	secretory granule membrane	C	0.000457527	0.00012192	9	0	4318	7444	over	hyp_isotig10020_gene=isogroup03870_length=2795, hyp_isotig10561_gene=isogroup04411_length=1922, hyp_isotig09954_gene=isogroup03804_length=3139, hyp_isotig11123_gene=isogroup04973_length=1620, hyp_isotig09901_gene=isogroup03751_length=5479, hyp_isotig15651_gene=isogroup09501_length=791, hyp_isotig19275_gene=isogroup13125_length=544, hyp_isotig18821_gene=isogroup12671_length=568, hyp_isotig14121_ge…
GO:0030530	heterogeneous nuclear ribonucleoprotein complex	C	0.000457527	0.00012192	9	0	4318	7444	over	hyp_isotig20637_gene=isogroup14487_length=473, hyp_isotig13708_gene=isogroup07558_length=998, hyp_isotig07343_gene=isogroup02410_length=985, hyp_isotig10387_gene=isogroup04237_length=2087, hyp_isotig13562_gene=isogroup07412_length=1025, hyp_isotig05775_gene=isogroup01626_length=1847, hyp_isotig17030_gene=isogroup10880_length=682, hyp_isotig07287_gene=isogroup02382_length=1224, hyp_isotig04078_gen…
GO:0004222	metalloendopeptidase activity	F	0.000457527	0.00012192	9	0	4318	7444	over	hyp_isotig10668_gene=isogroup04518_length=1852, hyp_isotig10417_gene=isogroup04267_length=2059, hyp_isotig10778_gene=isogroup04628_length=1782, hyp_isotig20815_gene=isogroup14665_length=463, hyp_isotig18576_gene=isogroup12426_length=584, hyp_isotig16844_gene=isogroup10694_length=695, hyp_isotig11178_gene=isogroup05028_length=1593, hyp_isotig07949_gene=isogroup02713_length=780, hyp_isotig11359_gen…
GO:0003725	double-stranded RNA binding	F	0.000457527	0.00012192	9	0	4318	7444	over	hyp_isotig13529_gene=isogroup07379_length=1029, hyp_isotig11587_gene=isogroup05437_length=1445, hyp_isotig04439_gene=isogroup00930_length=2541, hyp_isotig12562_gene=isogroup06412_length=1205, hyp_isotig04045_gene=isogroup00784_length=1153, hyp_isotig07985_gene=isogroup02731_length=983, hyp_isotig10482_gene=isogroup04332_length=2000, hyp_isotig17353_gene=isogroup11203_length=657, hyp_isotig22601_g…
GO:0005884	actin filament	C	0.000457527	0.00012192	9	0	4318	7444	over	hyp_isotig09928_gene=isogroup03778_length=3384, hyp_isotig10200_gene=isogroup04050_length=2318, hyp_isotig05763_gene=isogroup01620_length=1879, hyp_isotig09988_gene=isogroup03838_length=2929, hyp_isotig11152_gene=isogroup05002_length=1601, hyp_isotig20760_gene=isogroup14610_length=465, hyp_isotig19925_gene=isogroup13775_length=510, hyp_isotig15978_gene=isogroup09828_length=755, hyp_isotig21162_ge…
GO:0005881	cytoplasmic microtubule	C	0.000457527	0.00012192	9	0	4318	7444	over	hyp_isotig08761_gene=isogroup03119_length=789, hyp_isotig22393_gene=isogroup16243_length=334, hyp_isotig07887_gene=isogroup02682_length=860, hyp_isotig08919_gene=isogroup03198_length=664, hyp_isotig06381_gene=isogroup01929_length=1790, hyp_isotig03720_gene=isogroup00675_length=2385, hyp_isotig08135_gene=isogroup02806_length=1100, hyp_isotig01728_gene=isogroup00166_length=1578, hyp_isotig20426_gen…
GO:0000932	cytoplasmic mRNA processing body	C	0.000457527	0.00012192	9	0	4318	7444	over	hyp_isotig10085_gene=isogroup03935_length=2576, hyp_isotig04822_gene=isogroup01122_length=1194, hyp_isotig16290_gene=isogroup10140_length=733, hyp_isotig13564_gene=isogroup07414_length=1023, hyp_isotig11342_gene=isogroup05192_length=1529, hyp_isotig06349_gene=isogroup01913_length=1441, hyp_isotig04505_gene=isogroup00963_length=2066, hyp_isotig18424_gene=isogroup12274_length=593, hyp_isotig16444_g…
GO:0008301	DNA binding, bending	F	0.000457527	0.00012192	9	0	4318	7444	over	hyp_isotig11712_gene=isogroup05562_length=1413, hyp_isotig21733_gene=isogroup15583_length=407, hyp_isotig12876_gene=isogroup06726_length=1143, hyp_isotig10252_gene=isogroup04102_length=2246, hyp_isotig06013_gene=isogroup01745_length=2239, hyp_isotig06367_gene=isogroup01922_length=1414, hyp_isotig05839_gene=isogroup01658_length=2174, hyp_isotig11763_gene=isogroup05613_length=1395, hyp_isotig11104_…
GO:0030165	PDZ domain binding	F	0.000457527	0.00012192	9	0	4318	7444	over	hyp_isotig07007_gene=isogroup02242_length=1764, hyp_isotig14881_gene=isogroup08731_length=867, hyp_isotig00184_gene=isogroup00018_length=2678, hyp_isotig16432_gene=isogroup10282_length=725, hyp_isotig14769_gene=isogroup08619_length=880, hyp_isotig03049_gene=isogroup00501_length=1916, hyp_isotig14676_gene=isogroup08526_length=889, hyp_isotig06713_gene=isogroup02095_length=1247, hyp_isotig12817_gen…
GO:0005544	calcium-dependent phospholipid binding	F	0.000457527	0.00012192	9	0	4318	7444	over	hyp_isotig12002_gene=isogroup05852_length=1331, hyp_isotig05741_gene=isogroup01609_length=2598, hyp_isotig10644_gene=isogroup04494_length=1873, hyp_isotig05463_gene=isogroup01470_length=2209, hyp_isotig09901_gene=isogroup03751_length=5479, hyp_isotig11141_gene=isogroup04991_length=1616, hyp_isotig11798_gene=isogroup05648_length=1387, hyp_isotig10178_gene=isogroup04028_length=2342, hyp_isotig05473…
GO:0009897	external side of plasma membrane	C	0.000457527	0.00012192	9	0	4318	7444	over	hyp_isotig05635_gene=isogroup01556_length=1934, hyp_isotig16685_gene=isogroup10535_length=704, hyp_isotig05499_gene=isogroup01488_length=2155, hyp_isotig09946_gene=isogroup03796_length=3200, hyp_isotig11570_gene=isogroup05420_length=1457, hyp_isotig11798_gene=isogroup05648_length=1387, hyp_isotig02475_gene=isogroup00336_length=2180, hyp_isotig03807_gene=isogroup00704_length=2211, hyp_isotig11359_…
GO:0043679	axon terminus	C	0.000457527	0.00012192	9	0	4318	7444	over	hyp_isotig10886_gene=isogroup04736_length=1728, hyp_isotig12810_gene=isogroup06660_length=1156, hyp_isotig11047_gene=isogroup04897_length=1656, hyp_isotig09085_gene=isogroup03281_length=479, hyp_isotig05206_gene=isogroup01341_length=3305, hyp_isotig12346_gene=isogroup06196_length=1239, hyp_isotig10348_gene=isogroup04198_length=2127, hyp_isotig07025_gene=isogroup02251_length=1280, hyp_isotig15985_…
GO:0015179	L-amino acid transmembrane transporter activity	F	0.000457527	0.00012192	9	0	4318	7444	over	hyp_isotig14174_gene=isogroup08024_length=943, hyp_isotig10503_gene=isogroup04353_length=1976, hyp_isotig07831_gene=isogroup02654_length=859, hyp_isotig01475_gene=isogroup00124_length=2249, hyp_isotig15915_gene=isogroup09765_length=768, hyp_isotig02431_gene=isogroup00325_length=4937, hyp_isotig13464_gene=isogroup07314_length=1039, hyp_isotig06769_gene=isogroup02123_length=1522, hyp_isotig19930_ge…
GO:0048487	beta-tubulin binding	F	0.000457527	0.00012192	9	0	4318	7444	over	hyp_isotig05879_gene=isogroup01678_length=1735, hyp_isotig16496_gene=isogroup10346_length=719, hyp_isotig10079_gene=isogroup03929_length=2593, hyp_isotig13337_gene=isogroup07187_length=1056, hyp_isotig10250_gene=isogroup04100_length=2245, hyp_isotig11154_gene=isogroup05004_length=1612, hyp_isotig11466_gene=isogroup05316_length=1495, hyp_isotig12430_gene=isogroup06280_length=1233, hyp_isotig12104_…
GO:0016861	intramolecular oxidoreductase activity, interconverting aldoses and ketoses	F	0.000457527	0.00012192	9	0	4318	7444	over	hyp_isotig19642_gene=isogroup13492_length=525, hyp_isotig17771_gene=isogroup11621_length=633, hyp_isotig13877_gene=isogroup07727_length=983, hyp_isotig09991_gene=isogroup03841_length=2926, hyp_isotig10376_gene=isogroup04226_length=2099, hyp_isotig03166_gene=isogroup00531_length=2018, hyp_isotig02881_gene=isogroup00449_length=1033, hyp_isotig12551_gene=isogroup06401_length=1207, hyp_isotig20848_ge…
GO:0016811	hydrolase activity, acting on carbon-nitrogen (but not peptide) bonds, in linear amides	F	0.000457527	0.00012192	9	0	4318	7444	over	hyp_isotig10634_gene=isogroup04484_length=1878, hyp_isotig19320_gene=isogroup13170_length=541, hyp_isotig17456_gene=isogroup11306_length=653, hyp_isotig17660_gene=isogroup11510_length=637, hyp_isotig18840_gene=isogroup12690_length=567, hyp_isotig21940_gene=isogroup15790_length=392, hyp_isotig08471_gene=isogroup02974_length=625, hyp_isotig02214_gene=isogroup00266_length=1852, hyp_isotig11849_gene=…
GO:0016706	oxidoreductase activity, acting on paired donors, with incorporation or reduction of molecular oxygen, 2-oxoglutarate as one donor, and incorporation of one atom each of oxygen into both donors	F	0.000457527	0.00012192	9	0	4318	7444	over	hyp_isotig13647_gene=isogroup07497_length=1013, hyp_isotig02766_gene=isogroup00409_length=696, hyp_isotig17669_gene=isogroup11519_length=639, hyp_isotig10471_gene=isogroup04321_length=2008, hyp_isotig14369_gene=isogroup08219_length=922, hyp_isotig17707_gene=isogroup11557_length=637, hyp_isotig11764_gene=isogroup05614_length=1395, hyp_isotig22159_gene=isogroup16009_length=370, hyp_isotig19115_gene…
GO:0016702	oxidoreductase activity, acting on single donors with incorporation of molecular oxygen, incorporation of two atoms of oxygen	F	0.000457527	0.00012192	9	0	4318	7444	over	hyp_isotig13647_gene=isogroup07497_length=1013, hyp_isotig17669_gene=isogroup11519_length=639, hyp_isotig10471_gene=isogroup04321_length=2008, hyp_isotig14369_gene=isogroup08219_length=922, hyp_isotig12946_gene=isogroup06796_length=1127, hyp_isotig17707_gene=isogroup11557_length=637, hyp_isotig11764_gene=isogroup05614_length=1395, hyp_isotig19115_gene=isogroup12965_length=552, hyp_isotig05369_gen…
GO:0051087	chaperone binding	F	0.000457527	0.00012192	9	0	4318	7444	over	hyp_isotig17431_gene=isogroup11281_length=654, hyp_isotig14794_gene=isogroup08644_length=878, hyp_isotig15558_gene=isogroup09408_length=800, hyp_isotig05499_gene=isogroup01488_length=2155, hyp_isotig10855_gene=isogroup04705_length=1748, hyp_isotig10007_gene=isogroup03857_length=2857, hyp_isotig05285_gene=isogroup01381_length=2981, hyp_isotig06135_gene=isogroup01806_length=1756, hyp_isotig11298_ge…
GO:0052689	carboxylic ester hydrolase activity	F	0.000901366	0.0002403	12	2	4315	7442	over	hyp_isotig22444_gene=isogroup16294_length=324, hyp_isotig12629_gene=isogroup06479_length=1192, hyp_isotig15435_gene=isogroup09285_length=813, hyp_isotig17531_gene=isogroup11381_length=646, hyp_isotig14058_gene=isogroup07908_length=958, hyp_isotig17962_gene=isogroup11812_length=621, hyp_isotig17361_gene=isogroup11211_length=660, hyp_isotig05621_gene=isogroup01549_length=2116, hyp_isotig10340_gene=…	pool_isotig07646, pool_isotig26607
GO:0005125	cytokine activity	F	0.00115805	0.000332055	8	0	4319	7444	over	hyp_isotig17904_gene=isogroup11754_length=624, hyp_isotig12876_gene=isogroup06726_length=1143, hyp_isotig10621_gene=isogroup04471_length=1886, hyp_isotig11195_gene=isogroup05045_length=1588, hyp_isotig16993_gene=isogroup10843_length=685, hyp_isotig10376_gene=isogroup04226_length=2099, hyp_isotig11104_gene=isogroup04954_length=1625, hyp_isotig16535_gene=isogroup10385_length=717
GO:0005070	SH3/SH2 adaptor activity	F	0.00115805	0.000332055	8	0	4319	7444	over	hyp_isotig03470_gene=isogroup00607_length=1540, hyp_isotig04691_gene=isogroup01056_length=1496, hyp_isotig10212_gene=isogroup04062_length=2298, hyp_isotig12608_gene=isogroup06458_length=1195, hyp_isotig15585_gene=isogroup09435_length=798, hyp_isotig11698_gene=isogroup05548_length=1418, hyp_isotig10543_gene=isogroup04393_length=1941, hyp_isotig12378_gene=isogroup06228_length=1236
GO:0001948	glycoprotein binding	F	0.00115805	0.000332055	8	0	4319	7444	over	hyp_isotig10780_gene=isogroup04630_length=1783, hyp_isotig11381_gene=isogroup05231_length=1518, hyp_isotig10465_gene=isogroup04315_length=2012, hyp_isotig06561_gene=isogroup02019_length=1327, hyp_isotig16663_gene=isogroup10513_length=707, hyp_isotig11474_gene=isogroup05324_length=1495, hyp_isotig10600_gene=isogroup04450_length=1896, hyp_isotig02822_gene=isogroup00428_length=2079
GO:0016581	NuRD complex	C	0.00115805	0.000332055	8	0	4319	7444	over	hyp_isotig13441_gene=isogroup07291_length=1043, hyp_isotig21660_gene=isogroup15510_length=412, hyp_isotig07023_gene=isogroup02250_length=1508, hyp_isotig01988_gene=isogroup00218_length=1680, hyp_isotig17468_gene=isogroup11318_length=651, hyp_isotig02214_gene=isogroup00266_length=1852, hyp_isotig10403_gene=isogroup04253_length=2072, hyp_isotig11849_gene=isogroup05699_length=1375
GO:0032947	protein complex scaffold	F	0.00115805	0.000332055	8	0	4319	7444	over	hyp_isotig13034_gene=isogroup06884_length=1113, hyp_isotig16361_gene=isogroup10211_length=732, hyp_isotig12570_gene=isogroup06420_length=1204, hyp_isotig11638_gene=isogroup05488_length=1434, hyp_isotig09559_gene=isogroup03518_length=393, hyp_isotig21206_gene=isogroup15056_length=441, hyp_isotig13715_gene=isogroup07565_length=1004, hyp_isotig16859_gene=isogroup10709_length=695
GO:0051920	peroxiredoxin activity	F	0.00115805	0.000332055	8	0	4319	7444	over	hyp_isotig13377_gene=isogroup07227_length=1053, hyp_isotig14895_gene=isogroup08745_length=867, hyp_isotig15069_gene=isogroup08919_length=849, hyp_isotig13795_gene=isogroup07645_length=993, hyp_isotig13911_gene=isogroup07761_length=977, hyp_isotig03438_gene=isogroup00599_length=1189, hyp_isotig14370_gene=isogroup08220_length=921, hyp_isotig14552_gene=isogroup08402_length=899
GO:0004221	ubiquitin thiolesterase activity	F	0.00115805	0.000332055	8	0	4319	7444	over	hyp_isotig16507_gene=isogroup10357_length=718, hyp_isotig07849_gene=isogroup02663_length=830, hyp_isotig03668_gene=isogroup00657_length=2149, hyp_isotig03510_gene=isogroup00617_length=1304, hyp_isotig09543_gene=isogroup03510_length=384, hyp_isotig17681_gene=isogroup11531_length=635, hyp_isotig10426_gene=isogroup04276_length=2046, hyp_isotig06947_gene=isogroup02212_length=1136
GO:0003705	RNA polymerase II distal enhancer sequence-specific DNA binding transcription factor activity	F	0.00115805	0.000332055	8	0	4319	7444	over	hyp_isotig17955_gene=isogroup11805_length=621, hyp_isotig18316_gene=isogroup12166_length=599, hyp_isotig21733_gene=isogroup15583_length=407, hyp_isotig03330_gene=isogroup00572_length=1456, hyp_isotig13472_gene=isogroup07322_length=1038, hyp_isotig05839_gene=isogroup01658_length=2174, hyp_isotig17253_gene=isogroup11103_length=667, hyp_isotig15521_gene=isogroup09371_length=802
GO:0004197	cysteine-type endopeptidase activity	F	0.00115805	0.000332055	8	0	4319	7444	over	hyp_isotig05863_gene=isogroup01670_length=1782, hyp_isotig09527_gene=isogroup03502_length=365, hyp_isotig18669_gene=isogroup12519_length=578, hyp_isotig03510_gene=isogroup00617_length=1304, hyp_isotig03282_gene=isogroup00560_length=1912, hyp_isotig17681_gene=isogroup11531_length=635, hyp_isotig15991_gene=isogroup09841_length=762, hyp_isotig10061_gene=isogroup03911_length=2658
GO:0004177	aminopeptidase activity	F	0.00115805	0.000332055	8	0	4319	7444	over	hyp_isotig05863_gene=isogroup01670_length=1782, hyp_isotig04036_gene=isogroup00781_length=981, hyp_isotig06029_gene=isogroup01753_length=1852, hyp_isotig08259_gene=isogroup02868_length=688, hyp_isotig07275_gene=isogroup02376_length=1058, hyp_isotig20612_gene=isogroup14462_length=473, hyp_isotig16382_gene=isogroup10232_length=728, hyp_isotig10622_gene=isogroup04472_length=1881
GO:0005882	intermediate filament	C	0.00115805	0.000332055	8	0	4319	7444	over	hyp_isotig08153_gene=isogroup02815_length=758, hyp_isotig06521_gene=isogroup01999_length=1306, hyp_isotig06019_gene=isogroup01748_length=1618, hyp_isotig10759_gene=isogroup04609_length=1794, hyp_isotig12640_gene=isogroup06490_length=1188, hyp_isotig08135_gene=isogroup02806_length=1100, hyp_isotig08527_gene=isogroup03002_length=686, hyp_isotig10405_gene=isogroup04255_length=2071
GO:0005871	kinesin complex	C	0.00115805	0.000332055	8	0	4319	7444	over	hyp_isotig10361_gene=isogroup04211_length=2109, hyp_isotig06123_gene=isogroup01800_length=1864, hyp_isotig10047_gene=isogroup03897_length=2696, hyp_isotig04193_gene=isogroup00834_length=733, hyp_isotig09929_gene=isogroup03779_length=3379, hyp_isotig10791_gene=isogroup04641_length=1778, hyp_isotig10656_gene=isogroup04506_length=1862, hyp_isotig08905_gene=isogroup03191_length=673
GO:0005844	polysome	C	0.00115805	0.000332055	8	0	4319	7444	over	hyp_isotig04221_gene=isogroup00844_length=360, hyp_isotig05499_gene=isogroup01488_length=2155, hyp_isotig03927_gene=isogroup00744_length=1339, hyp_isotig18865_gene=isogroup12715_length=565, hyp_isotig03664_gene=isogroup00656_length=3312, hyp_isotig02475_gene=isogroup00336_length=2180, hyp_isotig05285_gene=isogroup01381_length=2981, hyp_isotig20730_gene=isogroup14580_length=465
GO:0005814	centriole	C	0.00115805	0.000332055	8	0	4319	7444	over	hyp_isotig13808_gene=isogroup07658_length=989, hyp_isotig15249_gene=isogroup09099_length=830, hyp_isotig17040_gene=isogroup10890_length=681, hyp_isotig07021_gene=isogroup02249_length=1242, hyp_isotig15163_gene=isogroup09013_length=839, hyp_isotig03110_gene=isogroup00517_length=1857, hyp_isotig21519_gene=isogroup15369_length=422, hyp_isotig16260_gene=isogroup10110_length=740
GO:0019905	syntaxin binding	F	0.00115805	0.000332055	8	0	4319	7444	over	hyp_isotig05485_gene=isogroup01481_length=2216, hyp_isotig07043_gene=isogroup02260_length=1124, hyp_isotig00184_gene=isogroup00018_length=2678, hyp_isotig12676_gene=isogroup06526_length=1178, hyp_isotig03062_gene=isogroup00505_length=2053, hyp_isotig14052_gene=isogroup07902_length=960, hyp_isotig02994_gene=isogroup00488_length=2217, hyp_isotig10504_gene=isogroup04354_length=1974
GO:0005742	mitochondrial outer membrane translocase complex	C	0.00115805	0.000332055	8	0	4319	7444	over	hyp_isotig13525_gene=isogroup07375_length=1028, hyp_isotig19924_gene=isogroup13774_length=511, hyp_isotig16480_gene=isogroup10330_length=721, hyp_isotig17831_gene=isogroup11681_length=629, hyp_isotig07421_gene=isogroup02449_length=980, hyp_isotig06505_gene=isogroup01991_length=1677, hyp_isotig06387_gene=isogroup01932_length=1383, hyp_isotig17028_gene=isogroup10878_length=682
GO:0051537	2 iron, 2 sulfur cluster binding	F	0.00115805	0.000332055	8	0	4319	7444	over	hyp_isotig13583_gene=isogroup07433_length=1022, hyp_isotig06003_gene=isogroup01740_length=1662, hyp_isotig02900_gene=isogroup00456_length=820, hyp_isotig11440_gene=isogroup05290_length=1504, hyp_isotig12098_gene=isogroup05948_length=1308, hyp_isotig06105_gene=isogroup01791_length=1839, hyp_isotig14136_gene=isogroup07986_length=948, hyp_isotig17637_gene=isogroup11487_length=642
GO:0008308	voltage-gated anion channel activity	F	0.00115805	0.000332055	8	0	4319	7444	over	hyp_isotig17944_gene=isogroup11794_length=622, hyp_isotig05575_gene=isogroup01526_length=2151, hyp_isotig05711_gene=isogroup01594_length=1883, hyp_isotig05295_gene=isogroup01386_length=2703, hyp_isotig03795_gene=isogroup00700_length=2451, hyp_isotig12592_gene=isogroup06442_length=1202, hyp_isotig10599_gene=isogroup04449_length=1899, hyp_isotig10071_gene=isogroup03921_length=2622
GO:0044325	ion channel binding	F	0.00115805	0.000332055	8	0	4319	7444	over	hyp_isotig05458_gene=isogroup01467_length=2110, hyp_isotig05277_gene=isogroup01377_length=2803, hyp_isotig02795_gene=isogroup00419_length=3511, hyp_isotig16423_gene=isogroup10273_length=724, hyp_isotig13648_gene=isogroup07498_length=1013, hyp_isotig05871_gene=isogroup01674_length=1782, hyp_isotig17026_gene=isogroup10876_length=678, hyp_isotig10332_gene=isogroup04182_length=2140
GO:0030140	trans-Golgi network transport vesicle	C	0.00115805	0.000332055	8	0	4319	7444	over	hyp_isotig09954_gene=isogroup03804_length=3139, hyp_isotig12225_gene=isogroup06075_length=1273, hyp_isotig16867_gene=isogroup10717_length=689, hyp_isotig05593_gene=isogroup01535_length=2025, hyp_isotig10422_gene=isogroup04272_length=2054, hyp_isotig11551_gene=isogroup05401_length=1464, hyp_isotig10920_gene=isogroup04770_length=1714, hyp_isotig11151_gene=isogroup05001_length=1612
GO:0005546	phosphatidylinositol-4,5-bisphosphate binding	F	0.00115805	0.000332055	8	0	4319	7444	over	hyp_isotig13357_gene=isogroup07207_length=1054, hyp_isotig03541_gene=isogroup00625_length=1115, hyp_isotig16432_gene=isogroup10282_length=725, hyp_isotig13528_gene=isogroup07378_length=1025, hyp_isotig11141_gene=isogroup04991_length=1616, hyp_isotig10949_gene=isogroup04799_length=1690, hyp_isotig12517_gene=isogroup06367_length=1212, hyp_isotig11569_gene=isogroup05419_length=1458
GO:0010494	cytoplasmic stress granule	C	0.00115805	0.000332055	8	0	4319	7444	over	hyp_isotig11587_gene=isogroup05437_length=1445, hyp_isotig10911_gene=isogroup04761_length=1716, hyp_isotig12562_gene=isogroup06412_length=1205, hyp_isotig12680_gene=isogroup06530_length=1180, hyp_isotig17896_gene=isogroup11746_length=624, hyp_isotig07985_gene=isogroup02731_length=983, hyp_isotig19066_gene=isogroup12916_length=553, hyp_isotig11050_gene=isogroup04900_length=1648
GO:0070491	repressing transcription factor binding	F	0.00115805	0.000332055	8	0	4319	7444	over	hyp_isotig05458_gene=isogroup01467_length=2110, hyp_isotig12876_gene=isogroup06726_length=1143, hyp_isotig05873_gene=isogroup01675_length=1878, hyp_isotig03390_gene=isogroup00587_length=1307, hyp_isotig10565_gene=isogroup04415_length=1912, hyp_isotig10076_gene=isogroup03926_length=2607, hyp_isotig11104_gene=isogroup04954_length=1625, hyp_isotig07009_gene=isogroup02243_length=1112
GO:0014704	intercalated disc	C	0.00115805	0.000332055	8	0	4319	7444	over	hyp_isotig10413_gene=isogroup04263_length=2064, hyp_isotig14051_gene=isogroup07901_length=960, hyp_isotig05458_gene=isogroup01467_length=2110, hyp_isotig05277_gene=isogroup01377_length=2803, hyp_isotig16685_gene=isogroup10535_length=704, hyp_isotig03807_gene=isogroup00704_length=2211, hyp_isotig14186_gene=isogroup08036_length=940, hyp_isotig19029_gene=isogroup12879_length=556
GO:0005234	extracellular-glutamate-gated ion channel activity	F	0.00115805	0.000332055	8	0	4319	7444	over	hyp_isotig20351_gene=isogroup14201_length=486, hyp_isotig03702_gene=isogroup00669_length=2329, hyp_isotig15211_gene=isogroup09061_length=831, hyp_isotig12429_gene=isogroup06279_length=1230, hyp_isotig06461_gene=isogroup01969_length=1669, hyp_isotig09247_gene=isogroup03362_length=458, hyp_isotig15776_gene=isogroup09626_length=779, hyp_isotig17810_gene=isogroup11660_length=631
GO:0004712	protein serine/threonine/tyrosine kinase activity	F	0.00115805	0.000332055	8	0	4319	7444	over	hyp_isotig12567_gene=isogroup06417_length=1200, hyp_isotig17507_gene=isogroup11357_length=644, hyp_isotig11036_gene=isogroup04886_length=1660, hyp_isotig20072_gene=isogroup13922_length=503, hyp_isotig04328_gene=isogroup00883_length=860, hyp_isotig15869_gene=isogroup09719_length=771, hyp_isotig20086_gene=isogroup13936_length=501, hyp_isotig05565_gene=isogroup01521_length=2176
GO:0043425	bHLH transcription factor binding	F	0.00115805	0.000332055	8	0	4319	7444	over	hyp_isotig17955_gene=isogroup11805_length=621, hyp_isotig03254_gene=isogroup00553_length=1652, hyp_isotig03306_gene=isogroup00566_length=1508, hyp_isotig13862_gene=isogroup07712_length=984, hyp_isotig16763_gene=isogroup10613_length=702, hyp_isotig11863_gene=isogroup05713_length=1372, hyp_isotig17253_gene=isogroup11103_length=667, hyp_isotig14464_gene=isogroup08314_length=911
GO:0051010	microtubule plus-end binding	F	0.00115805	0.000332055	8	0	4319	7444	over	hyp_isotig07887_gene=isogroup02682_length=860, hyp_isotig06381_gene=isogroup01929_length=1790, hyp_isotig03720_gene=isogroup00675_length=2385, hyp_isotig13293_gene=isogroup07143_length=1069, hyp_isotig04437_gene=isogroup00929_length=2528, hyp_isotig08135_gene=isogroup02806_length=1100, hyp_isotig16117_gene=isogroup09967_length=751, hyp_isotig05280_gene=isogroup01378_length=2680
GO:0004683	calmodulin-dependent protein kinase activity	F	0.00290929	0.000904234	7	0	4320	7444	over	hyp_isotig08603_gene=isogroup03040_length=596, hyp_isotig10107_gene=isogroup03957_length=2499, hyp_isotig06229_gene=isogroup01853_length=1559, hyp_isotig05361_gene=isogroup01419_length=2437, hyp_isotig11590_gene=isogroup05440_length=1450, hyp_isotig10318_gene=isogroup04168_length=2161, hyp_isotig10053_gene=isogroup03903_length=2682
GO:0004602	glutathione peroxidase activity	F	0.00290929	0.000904234	7	0	4320	7444	over	hyp_isotig13599_gene=isogroup07449_length=1021, hyp_isotig12780_gene=isogroup06630_length=1161, hyp_isotig14336_gene=isogroup08186_length=924, hyp_isotig13658_gene=isogroup07508_length=1012, hyp_isotig12606_gene=isogroup06456_length=1196, hyp_isotig06963_gene=isogroup02220_length=1117, hyp_isotig18362_gene=isogroup12212_length=596
GO:0005097	Rab GTPase activator activity	F	0.00290929	0.000904234	7	0	4320	7444	over	hyp_isotig10980_gene=isogroup04830_length=1688, hyp_isotig17100_gene=isogroup10950_length=677, hyp_isotig13213_gene=isogroup07063_length=1082, hyp_isotig05302_gene=isogroup01389_length=2557, hyp_isotig06823_gene=isogroup02150_length=1183, hyp_isotig17577_gene=isogroup11427_length=645, hyp_isotig10787_gene=isogroup04637_length=1780
GO:0048188	Set1C/COMPASS complex	C	0.00290929	0.000904234	7	0	4320	7444	over	hyp_isotig18172_gene=isogroup12022_length=605, hyp_isotig21159_gene=isogroup15009_length=444, hyp_isotig10496_gene=isogroup04346_length=1983, hyp_isotig20542_gene=isogroup14392_length=478, hyp_isotig16221_gene=isogroup10071_length=743, hyp_isotig19037_gene=isogroup12887_length=556, hyp_isotig11184_gene=isogroup05034_length=1590
GO:0030864	cortical actin cytoskeleton	C	0.00290929	0.000904234	7	0	4320	7444	over	hyp_isotig06487_gene=isogroup01982_length=2097, hyp_isotig17862_gene=isogroup11712_length=622, hyp_isotig20762_gene=isogroup14612_length=468, hyp_isotig03613_gene=isogroup00643_length=684, hyp_isotig05299_gene=isogroup01388_length=2593, hyp_isotig10190_gene=isogroup04040_length=2327, hyp_isotig11161_gene=isogroup05011_length=1605
GO:0016504	peptidase activator activity	F	0.00290929	0.000904234	7	0	4320	7444	over	hyp_isotig14892_gene=isogroup08742_length=867, hyp_isotig17631_gene=isogroup11481_length=639, hyp_isotig14149_gene=isogroup07999_length=945, hyp_isotig19279_gene=isogroup13129_length=543, hyp_isotig22153_gene=isogroup16003_length=372, hyp_isotig13486_gene=isogroup07336_length=1035, hyp_isotig06947_gene=isogroup02212_length=1136
GO:0016471	vacuolar proton-transporting V-type ATPase complex	C	0.00290929	0.000904234	7	0	4320	7444	over	hyp_isotig21866_gene=isogroup15716_length=397, hyp_isotig01865_gene=isogroup00197_length=1958, hyp_isotig11073_gene=isogroup04923_length=1639, hyp_isotig12392_gene=isogroup06242_length=1239, hyp_isotig11284_gene=isogroup05134_length=1551, hyp_isotig12079_gene=isogroup05929_length=1313, hyp_isotig15079_gene=isogroup08929_length=849
GO:0031105	septin complex	C	0.00290929	0.000904234	7	0	4320	7444	over	hyp_isotig12810_gene=isogroup06660_length=1156, hyp_isotig03774_gene=isogroup00693_length=2368, hyp_isotig02843_gene=isogroup00435_length=2238, hyp_isotig09085_gene=isogroup03281_length=479, hyp_isotig05206_gene=isogroup01341_length=3305, hyp_isotig10348_gene=isogroup04198_length=2127, hyp_isotig02144_gene=isogroup00249_length=3121
GO:0019005	SCF ubiquitin ligase complex	C	0.00290929	0.000904234	7	0	4320	7444	over	hyp_isotig12315_gene=isogroup06165_length=1252, hyp_isotig02188_gene=isogroup00260_length=2557, hyp_isotig10494_gene=isogroup04344_length=1986, hyp_isotig20465_gene=isogroup14315_length=482, hyp_isotig08671_gene=isogroup03074_length=591, hyp_isotig11913_gene=isogroup05763_length=1351, hyp_isotig04610_gene=isogroup01015_length=1712
GO:0045263	proton-transporting ATP synthase complex, coupling factor F(o)	C	0.00290929	0.000904234	7	0	4320	7444	over	hyp_isotig13961_gene=isogroup07811_length=969, hyp_isotig17398_gene=isogroup11248_length=656, hyp_isotig20558_gene=isogroup14408_length=476, hyp_isotig15873_gene=isogroup09723_length=770, hyp_isotig15560_gene=isogroup09410_length=800, hyp_isotig08953_gene=isogroup03215_length=500, hyp_isotig05345_gene=isogroup01411_length=2583
GO:0016281	eukaryotic translation initiation factor 4F complex	C	0.00290929	0.000904234	7	0	4320	7444	over	hyp_isotig12311_gene=isogroup06161_length=1250, hyp_isotig02667_gene=isogroup00384_length=1224, hyp_isotig05677_gene=isogroup01577_length=1921, hyp_isotig05733_gene=isogroup01605_length=1846, hyp_isotig04505_gene=isogroup00963_length=2066, hyp_isotig03757_gene=isogroup00687_length=1469, hyp_isotig05508_gene=isogroup01492_length=2140
GO:0004252	serine-type endopeptidase activity	F	0.00290929	0.000904234	7	0	4320	7444	over	hyp_isotig10984_gene=isogroup04834_length=1685, hyp_isotig10417_gene=isogroup04267_length=2059, hyp_isotig12231_gene=isogroup06081_length=1274, hyp_isotig13764_gene=isogroup07614_length=997, hyp_isotig19008_gene=isogroup12858_length=557, hyp_isotig22010_gene=isogroup15860_length=384, hyp_isotig13268_gene=isogroup07118_length=1075
GO:0033180	proton-transporting V-type ATPase, V1 domain	C	0.00290929	0.000904234	7	0	4320	7444	over	hyp_isotig10490_gene=isogroup04340_length=1992, hyp_isotig21866_gene=isogroup15716_length=397, hyp_isotig00072_gene=isogroup00014_length=2379, hyp_isotig01865_gene=isogroup00197_length=1958, hyp_isotig12392_gene=isogroup06242_length=1239, hyp_isotig12079_gene=isogroup05929_length=1313, hyp_isotig03041_gene=isogroup00499_length=1694
GO:0033179	proton-transporting V-type ATPase, V0 domain	C	0.00290929	0.000904234	7	0	4320	7444	over	hyp_isotig11341_gene=isogroup05191_length=1527, hyp_isotig00774_gene=isogroup00044_length=3196, hyp_isotig10531_gene=isogroup04381_length=1946, hyp_isotig03699_gene=isogroup00668_length=3236, hyp_isotig10859_gene=isogroup04709_length=1742, hyp_isotig11224_gene=isogroup05074_length=1579, hyp_isotig15079_gene=isogroup08929_length=849
GO:0005913	cell-cell adherens junction	C	0.00290929	0.000904234	7	0	4320	7444	over	hyp_isotig14051_gene=isogroup07901_length=960, hyp_isotig05458_gene=isogroup01467_length=2110, hyp_isotig18865_gene=isogroup12715_length=565, hyp_isotig04437_gene=isogroup00929_length=2528, hyp_isotig13715_gene=isogroup07565_length=1004, hyp_isotig05497_gene=isogroup01487_length=2159, hyp_isotig05623_gene=isogroup01550_length=1954
GO:0003730	mRNA 3'-UTR binding	F	0.00290929	0.000904234	7	0	4320	7444	over	hyp_isotig17071_gene=isogroup10921_length=679, hyp_isotig14901_gene=isogroup08751_length=865, hyp_isotig07537_gene=isogroup02507_length=958, hyp_isotig12680_gene=isogroup06530_length=1180, hyp_isotig13542_gene=isogroup07392_length=1027, hyp_isotig05199_gene=isogroup01338_length=3857, hyp_isotig09922_gene=isogroup03772_length=3504
GO:0070851	growth factor receptor binding	F	0.00290929	0.000904234	7	0	4320	7444	over	hyp_isotig10465_gene=isogroup04315_length=2012, hyp_isotig04691_gene=isogroup01056_length=1496, hyp_isotig15013_gene=isogroup08863_length=854, hyp_isotig16663_gene=isogroup10513_length=707, hyp_isotig12256_gene=isogroup06106_length=1266, hyp_isotig10600_gene=isogroup04450_length=1896, hyp_isotig18615_gene=isogroup12465_length=581
GO:0003684	damaged DNA binding	F	0.00290929	0.000904234	7	0	4320	7444	over	hyp_isotig08761_gene=isogroup03119_length=789, hyp_isotig12876_gene=isogroup06726_length=1143, hyp_isotig06367_gene=isogroup01922_length=1414, hyp_isotig07897_gene=isogroup02687_length=793, hyp_isotig11763_gene=isogroup05613_length=1395, hyp_isotig14945_gene=isogroup08795_length=861, hyp_isotig11104_gene=isogroup04954_length=1625
GO:0032580	Golgi cisterna membrane	C	0.00290929	0.000904234	7	0	4320	7444	over	hyp_isotig05651_gene=isogroup01564_length=1894, hyp_isotig10561_gene=isogroup04411_length=1922, hyp_isotig12225_gene=isogroup06075_length=1273, hyp_isotig11957_gene=isogroup05807_length=1347, hyp_isotig12676_gene=isogroup06526_length=1178, hyp_isotig03840_gene=isogroup00715_length=2110, hyp_isotig18426_gene=isogroup12276_length=592
GO:0042288	MHC class I protein binding	F	0.00290929	0.000904234	7	0	4320	7444	over	hyp_isotig16773_gene=isogroup10623_length=700, hyp_isotig20744_gene=isogroup14594_length=468, hyp_isotig13175_gene=isogroup07025_length=1086, hyp_isotig14290_gene=isogroup08140_length=930, hyp_isotig01704_gene=isogroup00162_length=2217, hyp_isotig14694_gene=isogroup08544_length=887, hyp_isotig03165_gene=isogroup00530_length=1718
GO:0005720	nuclear heterochromatin	C	0.00290929	0.000904234	7	0	4320	7444	over	hyp_isotig03792_gene=isogroup00699_length=1826, hyp_isotig15672_gene=isogroup09522_length=789, hyp_isotig10076_gene=isogroup03926_length=2607, hyp_isotig20290_gene=isogroup14140_length=492, hyp_isotig03601_gene=isogroup00640_length=846, hyp_isotig02531_gene=isogroup00350_length=1865, hyp_isotig12565_gene=isogroup06415_length=1204
GO:0008374	O-acyltransferase activity	F	0.00290929	0.000904234	7	0	4320	7444	over	hyp_isotig10844_gene=isogroup04694_length=1749, hyp_isotig07845_gene=isogroup02661_length=846, hyp_isotig18929_gene=isogroup12779_length=562, hyp_isotig18119_gene=isogroup11969_length=610, hyp_isotig09948_gene=isogroup03798_length=3193, hyp_isotig11478_gene=isogroup05328_length=1491, hyp_isotig10096_gene=isogroup03946_length=2548
GO:0042169	SH2 domain binding	F	0.00290929	0.000904234	7	0	4320	7444	over	hyp_isotig21345_gene=isogroup15195_length=432, hyp_isotig12570_gene=isogroup06420_length=1204, hyp_isotig09817_gene=isogroup03667_length=803, hyp_isotig15374_gene=isogroup09224_length=819, hyp_isotig21206_gene=isogroup15056_length=441, hyp_isotig15181_gene=isogroup09031_length=838, hyp_isotig07113_gene=isogroup02295_length=1060
GO:0070566	adenylyltransferase activity	F	0.00290929	0.000904234	7	0	4320	7444	over	hyp_isotig05681_gene=isogroup01579_length=2677, hyp_isotig15073_gene=isogroup08923_length=846, hyp_isotig14790_gene=isogroup08640_length=878, hyp_isotig12381_gene=isogroup06231_length=1241, hyp_isotig18838_gene=isogroup12688_length=567, hyp_isotig04579_gene=isogroup01000_length=1825, hyp_isotig21308_gene=isogroup15158_length=436
GO:0005545	1-phosphatidylinositol binding	F	0.00290929	0.000904234	7	0	4320	7444	over	hyp_isotig16620_gene=isogroup10470_length=709, hyp_isotig05745_gene=isogroup01611_length=1893, hyp_isotig09441_gene=isogroup03459_length=427, hyp_isotig13506_gene=isogroup07356_length=1023, hyp_isotig21250_gene=isogroup15100_length=439, hyp_isotig06463_gene=isogroup01970_length=1439, hyp_isotig20992_gene=isogroup14842_length=454
GO:0005507	copper ion binding	F	0.00290929	0.000904234	7	0	4320	7444	over	hyp_isotig15612_gene=isogroup09462_length=795, hyp_isotig10886_gene=isogroup04736_length=1728, hyp_isotig05879_gene=isogroup01678_length=1735, hyp_isotig12568_gene=isogroup06418_length=1205, hyp_isotig07019_gene=isogroup02248_length=1136, hyp_isotig12176_gene=isogroup06026_length=1288, hyp_isotig22113_gene=isogroup15963_length=378
GO:0044224	juxtaparanode region of axon	C	0.00290929	0.000904234	7	0	4320	7444	over	hyp_isotig07905_gene=isogroup02691_length=1223, hyp_isotig17460_gene=isogroup11310_length=652, hyp_isotig06497_gene=isogroup01987_length=1853, hyp_isotig18427_gene=isogroup12277_length=592, hyp_isotig06713_gene=isogroup02095_length=1247, hyp_isotig16794_gene=isogroup10644_length=699, hyp_isotig18863_gene=isogroup12713_length=565
GO:0072686	mitotic spindle	C	0.00290929	0.000904234	7	0	4320	7444	over	hyp_isotig04693_gene=isogroup01057_length=1472, hyp_isotig20274_gene=isogroup14124_length=492, hyp_isotig05541_gene=isogroup01509_length=2623, hyp_isotig20539_gene=isogroup14389_length=478, hyp_isotig03816_gene=isogroup00707_length=1558, hyp_isotig15132_gene=isogroup08982_length=842, hyp_isotig02397_gene=isogroup00316_length=2161
GO:0015288	porin activity	F	0.00290929	0.000904234	7	0	4320	7444	over	hyp_isotig05575_gene=isogroup01526_length=2151, hyp_isotig08589_gene=isogroup03033_length=609, hyp_isotig05711_gene=isogroup01594_length=1883, hyp_isotig05295_gene=isogroup01386_length=2703, hyp_isotig03795_gene=isogroup00700_length=2451, hyp_isotig12592_gene=isogroup06442_length=1202, hyp_isotig10599_gene=isogroup04449_length=1899
GO:0008083	growth factor activity	F	0.00290929	0.000904234	7	0	4320	7444	over	hyp_isotig11381_gene=isogroup05231_length=1518, hyp_isotig12936_gene=isogroup06786_length=1132, hyp_isotig15013_gene=isogroup08863_length=854, hyp_isotig11474_gene=isogroup05324_length=1495, hyp_isotig12256_gene=isogroup06106_length=1266, hyp_isotig17775_gene=isogroup11625_length=632, hyp_isotig18613_gene=isogroup12463_length=581
GO:0008023	transcription elongation factor complex	C	0.00290929	0.000904234	7	0	4320	7444	over	hyp_isotig14249_gene=isogroup08099_length=935, hyp_isotig07151_gene=isogroup02314_length=1039, hyp_isotig12146_gene=isogroup05996_length=1297, hyp_isotig22412_gene=isogroup16262_length=331, hyp_isotig13109_gene=isogroup06959_length=1098, hyp_isotig16193_gene=isogroup10043_length=745, hyp_isotig22070_gene=isogroup15920_length=379
GO:0008013	beta-catenin binding	F	0.00290929	0.000904234	7	0	4320	7444	over	hyp_isotig19829_gene=isogroup13679_length=516, hyp_isotig10162_gene=isogroup04012_length=2371, hyp_isotig03720_gene=isogroup00675_length=2385, hyp_isotig04437_gene=isogroup00929_length=2528, hyp_isotig17468_gene=isogroup11318_length=651, hyp_isotig13715_gene=isogroup07565_length=1004, hyp_isotig11685_gene=isogroup05535_length=1424
GO:0004867	serine-type endopeptidase inhibitor activity	F	0.00290929	0.000904234	7	0	4320	7444	over	hyp_isotig15715_gene=isogroup09565_length=784, hyp_isotig20036_gene=isogroup13886_length=505, hyp_isotig20034_gene=isogroup13884_length=504, hyp_isotig19147_gene=isogroup12997_length=549, hyp_isotig10923_gene=isogroup04773_length=1714, hyp_isotig10414_gene=isogroup04264_length=2063, hyp_isotig13842_gene=isogroup07692_length=987
GO:0004843	ubiquitin-specific protease activity	F	0.00290929	0.000904234	7	0	4320	7444	over	hyp_isotig16507_gene=isogroup10357_length=718, hyp_isotig07849_gene=isogroup02663_length=830, hyp_isotig16448_gene=isogroup10298_length=722, hyp_isotig17681_gene=isogroup11531_length=635, hyp_isotig10426_gene=isogroup04276_length=2046, hyp_isotig06127_gene=isogroup01802_length=1807, hyp_isotig20912_gene=isogroup14762_length=458
GO:0000421	autophagic vacuole membrane	C	0.00290929	0.000904234	7	0	4320	7444	over	hyp_isotig10310_gene=isogroup04160_length=2164, hyp_isotig11154_gene=isogroup05004_length=1612, hyp_isotig15185_gene=isogroup09035_length=836, hyp_isotig12430_gene=isogroup06280_length=1233, hyp_isotig14559_gene=isogroup08409_length=900, hyp_isotig10311_gene=isogroup04161_length=2161, hyp_isotig12104_gene=isogroup05954_length=1307
GO:0005262	calcium channel activity	F	0.00290929	0.000904234	7	0	4320	7444	over	hyp_isotig02930_gene=isogroup00472_length=3493, hyp_isotig10757_gene=isogroup04607_length=1794, hyp_isotig14769_gene=isogroup08619_length=880, hyp_isotig14206_gene=isogroup08056_length=941, hyp_isotig15346_gene=isogroup09196_length=822, hyp_isotig10035_gene=isogroup03885_length=2711, hyp_isotig05191_gene=isogroup01334_length=3855
GO:0005249	voltage-gated potassium channel activity	F	0.00290929	0.000904234	7	0	4320	7444	over	hyp_isotig22502_gene=isogroup16352_length=313, hyp_isotig16046_gene=isogroup09896_length=758, hyp_isotig17460_gene=isogroup11310_length=652, hyp_isotig18427_gene=isogroup12277_length=592, hyp_isotig18166_gene=isogroup12016_length=605, hyp_isotig06159_gene=isogroup01818_length=1597, hyp_isotig18863_gene=isogroup12713_length=565
GO:0005246	calcium channel regulator activity	F	0.00290929	0.000904234	7	0	4320	7444	over	hyp_isotig06111_gene=isogroup01794_length=1983, hyp_isotig16106_gene=isogroup09956_length=752, hyp_isotig14779_gene=isogroup08629_length=879, hyp_isotig12990_gene=isogroup06840_length=1120, hyp_isotig16423_gene=isogroup10273_length=724, hyp_isotig14769_gene=isogroup08619_length=880, hyp_isotig10569_gene=isogroup04419_length=1919
GO:0004714	transmembrane receptor protein tyrosine kinase activity	F	0.00290929	0.000904234	7	0	4320	7444	over	hyp_isotig09533_gene=isogroup03505_length=376, hyp_isotig11259_gene=isogroup05109_length=1561, hyp_isotig15621_gene=isogroup09471_length=794, hyp_isotig15641_gene=isogroup09491_length=792, hyp_isotig15374_gene=isogroup09224_length=819, hyp_isotig20825_gene=isogroup14675_length=462, hyp_isotig15181_gene=isogroup09031_length=838
GO:0031463	Cul3-RING ubiquitin ligase complex	C	0.00290929	0.000904234	7	0	4320	7444	over	hyp_isotig16006_gene=isogroup09856_length=760, hyp_isotig19174_gene=isogroup13024_length=549, hyp_isotig15606_gene=isogroup09456_length=795, hyp_isotig11676_gene=isogroup05526_length=1425, hyp_isotig18492_gene=isogroup12342_length=586, hyp_isotig08671_gene=isogroup03074_length=591, hyp_isotig20663_gene=isogroup14513_length=471
GO:0017137	Rab GTPase binding	F	0.00290929	0.000904234	7	0	4320	7444	over	hyp_isotig01904_gene=isogroup00204_length=2548, hyp_isotig00184_gene=isogroup00018_length=2678, hyp_isotig18865_gene=isogroup12715_length=565, hyp_isotig10593_gene=isogroup04443_length=1902, hyp_isotig11141_gene=isogroup04991_length=1616, hyp_isotig05907_gene=isogroup01692_length=2356, hyp_isotig12517_gene=isogroup06367_length=1212
GO:0030915	Smc5-Smc6 complex	C	0.00720819	0.002462	6	0	4321	7444	over	hyp_isotig16265_gene=isogroup10115_length=738, hyp_isotig20387_gene=isogroup14237_length=486, hyp_isotig15732_gene=isogroup09582_length=784, hyp_isotig16140_gene=isogroup09990_length=748, hyp_isotig04477_gene=isogroup00949_length=2163, hyp_isotig13344_gene=isogroup07194_length=1056
GO:0016620	oxidoreductase activity, acting on the aldehyde or oxo group of donors, NAD or NADP as acceptor	F	0.00720819	0.002462	6	0	4321	7444	over	hyp_isotig15220_gene=isogroup09070_length=834, hyp_isotig10574_gene=isogroup04424_length=1820, hyp_isotig11740_gene=isogroup05590_length=1406, hyp_isotig11792_gene=isogroup05642_length=1390, hyp_isotig10881_gene=isogroup04731_length=1732, hyp_isotig18785_gene=isogroup12635_length=571
GO:0004634	phosphopyruvate hydratase activity	F	0.00720819	0.002462	6	0	4321	7444	over	hyp_isotig19549_gene=isogroup13399_length=530, hyp_isotig05510_gene=isogroup01493_length=1904, hyp_isotig07333_gene=isogroup02405_length=1032, hyp_isotig10899_gene=isogroup04749_length=1722, hyp_isotig21479_gene=isogroup15329_length=425, hyp_isotig10554_gene=isogroup04404_length=1929
GO:0004620	phospholipase activity	F	0.00720819	0.002462	6	0	4321	7444	over	hyp_isotig15435_gene=isogroup09285_length=813, hyp_isotig12654_gene=isogroup06504_length=1186, hyp_isotig13183_gene=isogroup07033_length=1090, hyp_isotig12959_gene=isogroup06809_length=1128, hyp_isotig10448_gene=isogroup04298_length=2029, hyp_isotig17191_gene=isogroup11041_length=669
GO:0031307	integral to mitochondrial outer membrane	C	0.00720819	0.002462	6	0	4321	7444	over	hyp_isotig14433_gene=isogroup08283_length=915, hyp_isotig06083_gene=isogroup01780_length=1632, hyp_isotig15414_gene=isogroup09264_length=815, hyp_isotig11097_gene=isogroup04947_length=1631, hyp_isotig10065_gene=isogroup03915_length=2639, hyp_isotig10259_gene=isogroup04109_length=2230
GO:0005089	Rho guanyl-nucleotide exchange factor activity	F	0.00720819	0.002462	6	0	4321	7444	over	hyp_isotig18462_gene=isogroup12312_length=591, hyp_isotig04789_gene=isogroup01105_length=1252, hyp_isotig12327_gene=isogroup06177_length=1249, hyp_isotig11486_gene=isogroup05336_length=1490, hyp_isotig03442_gene=isogroup00600_length=1354, hyp_isotig04399_gene=isogroup00910_length=3131
GO:0043202	lysosomal lumen	C	0.00720819	0.002462	6	0	4321	7444	over	hyp_isotig09909_gene=isogroup03759_length=4004, hyp_isotig10634_gene=isogroup04484_length=1878, hyp_isotig20722_gene=isogroup14572_length=469, hyp_isotig19183_gene=isogroup13033_length=549, hyp_isotig20115_gene=isogroup13965_length=501, hyp_isotig10021_gene=isogroup03871_length=2797
GO:0031201	SNARE complex	C	0.00720819	0.002462	6	0	4321	7444	over	hyp_isotig05485_gene=isogroup01481_length=2216, hyp_isotig20669_gene=isogroup14519_length=470, hyp_isotig03062_gene=isogroup00505_length=2053, hyp_isotig14052_gene=isogroup07902_length=960, hyp_isotig02994_gene=isogroup00488_length=2217, hyp_isotig10504_gene=isogroup04354_length=1974
GO:0048038	quinone binding	F	0.00720819	0.002462	6	0	4321	7444	over	hyp_isotig11159_gene=isogroup05009_length=1607, hyp_isotig03625_gene=isogroup00646_length=751, hyp_isotig15480_gene=isogroup09330_length=809, hyp_isotig07019_gene=isogroup02248_length=1136, hyp_isotig12098_gene=isogroup05948_length=1308, hyp_isotig02267_gene=isogroup00280_length=2058
GO:0043194	axon initial segment	C	0.00720819	0.002462	6	0	4321	7444	over	hyp_isotig05277_gene=isogroup01377_length=2803, hyp_isotig11690_gene=isogroup05540_length=1421, hyp_isotig09946_gene=isogroup03796_length=3200, hyp_isotig10074_gene=isogroup03924_length=2620, hyp_isotig19004_gene=isogroup12854_length=557, hyp_isotig10207_gene=isogroup04057_length=2312
GO:0016409	palmitoyltransferase activity	F	0.00720819	0.002462	6	0	4321	7444	over	hyp_isotig10844_gene=isogroup04694_length=1749, hyp_isotig10985_gene=isogroup04835_length=1684, hyp_isotig13780_gene=isogroup07630_length=994, hyp_isotig01649_gene=isogroup00155_length=2061, hyp_isotig10096_gene=isogroup03946_length=2548, hyp_isotig10944_gene=isogroup04794_length=1702
GO:0045335	phagocytic vesicle	C	0.00720819	0.002462	6	0	4321	7444	over	hyp_isotig05463_gene=isogroup01470_length=2209, hyp_isotig12874_gene=isogroup06724_length=1144, hyp_isotig05499_gene=isogroup01488_length=2155, hyp_isotig05285_gene=isogroup01381_length=2981, hyp_isotig14694_gene=isogroup08544_length=887, hyp_isotig11317_gene=isogroup05167_length=1537
GO:0000062	fatty-acyl-CoA binding	F	0.00720819	0.002462	6	0	4321	7444	over	hyp_isotig08463_gene=isogroup02970_length=623, hyp_isotig18785_gene=isogroup12635_length=571, hyp_isotig07107_gene=isogroup02292_length=1359, hyp_isotig12270_gene=isogroup06120_length=1263, hyp_isotig13294_gene=isogroup07144_length=1070, hyp_isotig15186_gene=isogroup09036_length=836
GO:0000015	phosphopyruvate hydratase complex	C	0.00720819	0.002462	6	0	4321	7444	over	hyp_isotig19549_gene=isogroup13399_length=530, hyp_isotig05510_gene=isogroup01493_length=1904, hyp_isotig07333_gene=isogroup02405_length=1032, hyp_isotig10899_gene=isogroup04749_length=1722, hyp_isotig21479_gene=isogroup15329_length=425, hyp_isotig10554_gene=isogroup04404_length=1929
GO:0045296	cadherin binding	F	0.00720819	0.002462	6	0	4321	7444	over	hyp_isotig14051_gene=isogroup07901_length=960, hyp_isotig05458_gene=isogroup01467_length=2110, hyp_isotig05277_gene=isogroup01377_length=2803, hyp_isotig18865_gene=isogroup12715_length=565, hyp_isotig04437_gene=isogroup00929_length=2528, hyp_isotig13424_gene=isogroup07274_length=1045
GO:0016328	lateral plasma membrane	C	0.00720819	0.002462	6	0	4321	7444	over	hyp_isotig09928_gene=isogroup03778_length=3384, hyp_isotig05458_gene=isogroup01467_length=2110, hyp_isotig05277_gene=isogroup01377_length=2803, hyp_isotig04256_gene=isogroup00859_length=1825, hyp_isotig04437_gene=isogroup00929_length=2528, hyp_isotig16149_gene=isogroup09999_length=749
GO:0004364	glutathione transferase activity	F	0.00720819	0.002462	6	0	4321	7444	over	hyp_isotig14336_gene=isogroup08186_length=924, hyp_isotig06143_gene=isogroup01810_length=1527, hyp_isotig12606_gene=isogroup06456_length=1196, hyp_isotig11959_gene=isogroup05809_length=1344, hyp_isotig13117_gene=isogroup06967_length=1096, hyp_isotig06963_gene=isogroup02220_length=1117
GO:0045261	proton-transporting ATP synthase complex, catalytic core F(1)	C	0.00720819	0.002462	6	0	4321	7444	over	hyp_isotig05173_gene=isogroup01308_length=556, hyp_isotig15595_gene=isogroup09445_length=797, hyp_isotig06731_gene=isogroup02104_length=1295, hyp_isotig17237_gene=isogroup11087_length=669, hyp_isotig03073_gene=isogroup00507_length=1909, hyp_isotig15989_gene=isogroup09839_length=763
GO:0055038	recycling endosome membrane	C	0.00720819	0.002462	6	0	4321	7444	over	hyp_isotig18973_gene=isogroup12823_length=560, hyp_isotig10287_gene=isogroup04137_length=2203, hyp_isotig18865_gene=isogroup12715_length=565, hyp_isotig10591_gene=isogroup04441_length=1901, hyp_isotig17912_gene=isogroup11762_length=623, hyp_isotig19466_gene=isogroup13316_length=532
GO:0033276	transcription factor TFTC complex	C	0.00720819	0.002462	6	0	4321	7444	over	hyp_isotig14249_gene=isogroup08099_length=935, hyp_isotig14089_gene=isogroup07939_length=951, hyp_isotig14171_gene=isogroup08021_length=943, hyp_isotig13810_gene=isogroup07660_length=989, hyp_isotig14591_gene=isogroup08441_length=898, hyp_isotig19597_gene=isogroup13447_length=527
GO:0033268	node of Ranvier	C	0.00720819	0.002462	6	0	4321	7444	over	hyp_isotig05277_gene=isogroup01377_length=2803, hyp_isotig11690_gene=isogroup05540_length=1421, hyp_isotig10074_gene=isogroup03924_length=2620, hyp_isotig19004_gene=isogroup12854_length=557, hyp_isotig10207_gene=isogroup04057_length=2312, hyp_isotig19029_gene=isogroup12879_length=556
GO:0016272	prefoldin complex	C	0.00720819	0.002462	6	0	4321	7444	over	hyp_isotig16713_gene=isogroup10563_length=702, hyp_isotig07615_gene=isogroup02546_length=924, hyp_isotig16496_gene=isogroup10346_length=719, hyp_isotig11414_gene=isogroup05264_length=1509, hyp_isotig06135_gene=isogroup01806_length=1756, hyp_isotig16664_gene=isogroup10514_length=705
GO:0003756	protein disulfide isomerase activity	F	0.00720819	0.002462	6	0	4321	7444	over	hyp_isotig03760_gene=isogroup00688_length=1850, hyp_isotig18554_gene=isogroup12404_length=586, hyp_isotig15536_gene=isogroup09386_length=802, hyp_isotig05634_gene=isogroup01555_length=1863, hyp_isotig06611_gene=isogroup02044_length=1260, hyp_isotig06409_gene=isogroup01943_length=1410
GO:0003720	telomerase activity	F	0.00720819	0.002462	6	0	4321	7444	over	hyp_isotig11245_gene=isogroup05095_length=1569, hyp_isotig19019_gene=isogroup12869_length=555, hyp_isotig17650_gene=isogroup11500_length=637, hyp_isotig12189_gene=isogroup06039_length=1285, hyp_isotig10067_gene=isogroup03917_length=2630, hyp_isotig05831_gene=isogroup01654_length=1774
GO:0004190	aspartic-type endopeptidase activity	F	0.00720819	0.002462	6	0	4321	7444	over	hyp_isotig13899_gene=isogroup07749_length=979, hyp_isotig09950_gene=isogroup03800_length=3189, hyp_isotig11445_gene=isogroup05295_length=1499, hyp_isotig14901_gene=isogroup08751_length=865, hyp_isotig09964_gene=isogroup03814_length=3085, hyp_isotig01328_gene=isogroup00107_length=2630
GO:0005885	Arp2/3 protein complex	C	0.00720819	0.002462	6	0	4321	7444	over	hyp_isotig03118_gene=isogroup00519_length=2680, hyp_isotig12968_gene=isogroup06818_length=1126, hyp_isotig17012_gene=isogroup10862_length=682, hyp_isotig15525_gene=isogroup09375_length=803, hyp_isotig16963_gene=isogroup10813_length=686, hyp_isotig01306_gene=isogroup00105_length=1582
GO:0033018	sarcoplasmic reticulum lumen	C	0.00720819	0.002462	6	0	4321	7444	over	hyp_isotig10978_gene=isogroup04828_length=1689, hyp_isotig03054_gene=isogroup00503_length=2127, hyp_isotig05499_gene=isogroup01488_length=2155, hyp_isotig11711_gene=isogroup05561_length=1415, hyp_isotig05815_gene=isogroup01646_length=1920, hyp_isotig02475_gene=isogroup00336_length=2180
GO:0005838	proteasome regulatory particle	C	0.00720819	0.002462	6	0	4321	7444	over	hyp_isotig12153_gene=isogroup06003_length=1295, hyp_isotig03386_gene=isogroup00586_length=1321, hyp_isotig05668_gene=isogroup01572_length=1887, hyp_isotig10989_gene=isogroup04839_length=1683, hyp_isotig03214_gene=isogroup00543_length=1603, hyp_isotig14464_gene=isogroup08314_length=911
GO:0000977	RNA polymerase II regulatory region sequence-specific DNA binding	F	0.00720819	0.002462	6	0	4321	7444	over	hyp_isotig19733_gene=isogroup13583_length=521, hyp_isotig08153_gene=isogroup02815_length=758, hyp_isotig11304_gene=isogroup05154_length=1542, hyp_isotig03134_gene=isogroup00523_length=2614, hyp_isotig07853_gene=isogroup02665_length=1136, hyp_isotig19033_gene=isogroup12883_length=556
GO:0005782	peroxisomal matrix	C	0.00720819	0.002462	6	0	4321	7444	over	hyp_isotig14895_gene=isogroup08745_length=867, hyp_isotig15069_gene=isogroup08919_length=849, hyp_isotig16588_gene=isogroup10438_length=713, hyp_isotig07107_gene=isogroup02292_length=1359, hyp_isotig17537_gene=isogroup11387_length=647, hyp_isotig16537_gene=isogroup10387_length=715
GO:0035085	cilium axoneme	C	0.00720819	0.002462	6	0	4321	7444	over	hyp_isotig13678_gene=isogroup07528_length=1007, hyp_isotig02843_gene=isogroup00435_length=2238, hyp_isotig16526_gene=isogroup10376_length=719, hyp_isotig09085_gene=isogroup03281_length=479, hyp_isotig05206_gene=isogroup01341_length=3305, hyp_isotig10348_gene=isogroup04198_length=2127
GO:0005697	telomerase holoenzyme complex	C	0.00720819	0.002462	6	0	4321	7444	over	hyp_isotig11245_gene=isogroup05095_length=1569, hyp_isotig19019_gene=isogroup12869_length=555, hyp_isotig17650_gene=isogroup11500_length=637, hyp_isotig12189_gene=isogroup06039_length=1285, hyp_isotig10067_gene=isogroup03917_length=2630, hyp_isotig05831_gene=isogroup01654_length=1774
GO:0008266	poly(U) RNA binding	F	0.00720819	0.002462	6	0	4321	7444	over	hyp_isotig04221_gene=isogroup00844_length=360, hyp_isotig05775_gene=isogroup01626_length=1847, hyp_isotig17030_gene=isogroup10880_length=682, hyp_isotig07287_gene=isogroup02382_length=1224, hyp_isotig19066_gene=isogroup12916_length=553, hyp_isotig11278_gene=isogroup05128_length=1552
GO:0042056	chemoattractant activity	F	0.00720819	0.002462	6	0	4321	7444	over	hyp_isotig17904_gene=isogroup11754_length=624, hyp_isotig12876_gene=isogroup06726_length=1143, hyp_isotig16993_gene=isogroup10843_length=685, hyp_isotig06367_gene=isogroup01922_length=1414, hyp_isotig11763_gene=isogroup05613_length=1395, hyp_isotig11104_gene=isogroup04954_length=1625
GO:0034450	ubiquitin-ubiquitin ligase activity	F	0.00720819	0.002462	6	0	4321	7444	over	hyp_isotig05881_gene=isogroup01679_length=1701, hyp_isotig13692_gene=isogroup07542_length=1005, hyp_isotig09415_gene=isogroup03446_length=404, hyp_isotig21128_gene=isogroup14978_length=445, hyp_isotig08907_gene=isogroup03192_length=531, hyp_isotig10570_gene=isogroup04420_length=1920
GO:0032266	phosphatidylinositol-3-phosphate binding	F	0.00720819	0.002462	6	0	4321	7444	over	hyp_isotig17862_gene=isogroup11712_length=622, hyp_isotig11269_gene=isogroup05119_length=1555, hyp_isotig21345_gene=isogroup15195_length=432, hyp_isotig12794_gene=isogroup06644_length=1160, hyp_isotig11470_gene=isogroup05320_length=1495, hyp_isotig11161_gene=isogroup05011_length=1605
GO:0005496	steroid binding	F	0.00720819	0.002462	6	0	4321	7444	over	hyp_isotig13963_gene=isogroup07813_length=971, hyp_isotig15873_gene=isogroup09723_length=770, hyp_isotig10297_gene=isogroup04147_length=2183, hyp_isotig12360_gene=isogroup06210_length=1242, hyp_isotig11553_gene=isogroup05403_length=1463, hyp_isotig10942_gene=isogroup04792_length=1701
GO:0005487	nucleocytoplasmic transporter activity	F	0.00720819	0.002462	6	0	4321	7444	over	hyp_isotig12570_gene=isogroup06420_length=1204, hyp_isotig16856_gene=isogroup10706_length=694, hyp_isotig06679_gene=isogroup02078_length=1521, hyp_isotig15769_gene=isogroup09619_length=779, hyp_isotig21206_gene=isogroup15056_length=441, hyp_isotig19684_gene=isogroup13534_length=523
GO:0001077	RNA polymerase II core promoter proximal region sequence-specific DNA binding transcription factor activity involved in positive regulation of transcription	F	0.00720819	0.002462	6	0	4321	7444	over	hyp_isotig18491_gene=isogroup12341_length=585, hyp_isotig11304_gene=isogroup05154_length=1542, hyp_isotig03134_gene=isogroup00523_length=2614, hyp_isotig07953_gene=isogroup02715_length=783, hyp_isotig19033_gene=isogroup12883_length=556, hyp_isotig16959_gene=isogroup10809_length=686
GO:0031683	G-protein beta/gamma-subunit complex binding	F	0.00720819	0.002462	6	0	4321	7444	over	hyp_isotig11092_gene=isogroup04942_length=1633, hyp_isotig14196_gene=isogroup08046_length=940, hyp_isotig07021_gene=isogroup02249_length=1242, hyp_isotig14082_gene=isogroup07932_length=953, hyp_isotig17452_gene=isogroup11302_length=652, hyp_isotig05451_gene=isogroup01464_length=2491
GO:0005391	sodium:potassium-exchanging ATPase activity	F	0.00720819	0.002462	6	0	4321	7444	over	hyp_isotig05433_gene=isogroup01455_length=2248, hyp_isotig02834_gene=isogroup00432_length=2586, hyp_isotig00791_gene=isogroup00046_length=2581, hyp_isotig10322_gene=isogroup04172_length=2154, hyp_isotig05184_gene=isogroup01330_length=4828, hyp_isotig09920_gene=isogroup03770_length=3522
GO:0016863	intramolecular oxidoreductase activity, transposing C=C bonds	F	0.00720819	0.002462	6	0	4321	7444	over	hyp_isotig17904_gene=isogroup11754_length=624, hyp_isotig11816_gene=isogroup05666_length=1384, hyp_isotig16993_gene=isogroup10843_length=685, hyp_isotig20341_gene=isogroup14191_length=488, hyp_isotig07107_gene=isogroup02292_length=1359, hyp_isotig16537_gene=isogroup10387_length=715
GO:0016814	hydrolase activity, acting on carbon-nitrogen (but not peptide) bonds, in cyclic amidines	F	0.00720819	0.002462	6	0	4321	7444	over	hyp_isotig11142_gene=isogroup04992_length=1613, hyp_isotig21378_gene=isogroup15228_length=432, hyp_isotig17065_gene=isogroup10915_length=679, hyp_isotig04439_gene=isogroup00930_length=2541, hyp_isotig16359_gene=isogroup10209_length=732, hyp_isotig13099_gene=isogroup06949_length=1100
GO:0043596	nuclear replication fork	C	0.00720819	0.002462	6	0	4321	7444	over	hyp_isotig22371_gene=isogroup16221_length=339, hyp_isotig16126_gene=isogroup09976_length=751, hyp_isotig06941_gene=isogroup02209_length=1121, hyp_isotig04635_gene=isogroup01028_length=1627, hyp_isotig16259_gene=isogroup10109_length=737, hyp_isotig11342_gene=isogroup05192_length=1529
GO:0031594	neuromuscular junction	C	0.00720819	0.002462	6	0	4321	7444	over	hyp_isotig10107_gene=isogroup03957_length=2499, hyp_isotig16685_gene=isogroup10535_length=704, hyp_isotig13424_gene=isogroup07274_length=1045, hyp_isotig05623_gene=isogroup01550_length=1954, hyp_isotig03807_gene=isogroup00704_length=2211, hyp_isotig10144_gene=isogroup03994_length=2401
GO:0051117	ATPase binding	F	0.00720819	0.002462	6	0	4321	7444	over	hyp_isotig16585_gene=isogroup10435_length=715, hyp_isotig15551_gene=isogroup09401_length=796, hyp_isotig06635_gene=isogroup02056_length=1270, hyp_isotig14175_gene=isogroup08025_length=944, hyp_isotig19378_gene=isogroup13228_length=539, hyp_isotig19489_gene=isogroup13339_length=531
GO:0005254	chloride channel activity	F	0.00720819	0.002462	6	0	4321	7444	over	hyp_isotig07041_gene=isogroup02259_length=1254, hyp_isotig05182_gene=isogroup01329_length=5087, hyp_isotig17944_gene=isogroup11794_length=622, hyp_isotig19894_gene=isogroup13744_length=512, hyp_isotig10071_gene=isogroup03921_length=2622, hyp_isotig13845_gene=isogroup07695_length=985
GO:0005248	voltage-gated sodium channel activity	F	0.00720819	0.002462	6	0	4321	7444	over	hyp_isotig10413_gene=isogroup04263_length=2064, hyp_isotig11690_gene=isogroup05540_length=1421, hyp_isotig10074_gene=isogroup03924_length=2620, hyp_isotig19004_gene=isogroup12854_length=557, hyp_isotig14186_gene=isogroup08036_length=940, hyp_isotig19029_gene=isogroup12879_length=556
GO:0048306	calcium-dependent protein binding	F	0.00720819	0.002462	6	0	4321	7444	over	hyp_isotig05463_gene=isogroup01470_length=2209, hyp_isotig06453_gene=isogroup01965_length=1387, hyp_isotig02687_gene=isogroup00389_length=1202, hyp_isotig19275_gene=isogroup13125_length=544, hyp_isotig02822_gene=isogroup00428_length=2079, hyp_isotig06711_gene=isogroup02094_length=1230
GO:0004707	MAP kinase activity	F	0.00720819	0.002462	6	0	4321	7444	over	hyp_isotig12567_gene=isogroup06417_length=1200, hyp_isotig21156_gene=isogroup15006_length=444, hyp_isotig14075_gene=isogroup07925_length=955, hyp_isotig07739_gene=isogroup02608_length=860, hyp_isotig04656_gene=isogroup01038_length=1596, hyp_isotig17424_gene=isogroup11274_length=656
GO:0033613	activating transcription factor binding	F	0.00720819	0.002462	6	0	4321	7444	over	hyp_isotig17837_gene=isogroup11687_length=626, hyp_isotig14171_gene=isogroup08021_length=943, hyp_isotig14591_gene=isogroup08441_length=898, hyp_isotig19597_gene=isogroup13447_length=527, hyp_isotig17253_gene=isogroup11103_length=667, hyp_isotig02214_gene=isogroup00266_length=1852
GO:0017119	Golgi transport complex	C	0.00720819	0.002462	6	0	4321	7444	over	hyp_isotig07169_gene=isogroup02323_length=1079, hyp_isotig17838_gene=isogroup11688_length=627, hyp_isotig04685_gene=isogroup01053_length=1503, hyp_isotig12676_gene=isogroup06526_length=1178, hyp_isotig16173_gene=isogroup10023_length=741, hyp_isotig14610_gene=isogroup08460_length=894
GO:0016671	oxidoreductase activity, acting on a sulfur group of donors, disulfide as acceptor	F	0.0175531	0.00670244	5	0	4322	7444	over	hyp_isotig12128_gene=isogroup05978_length=1303, hyp_isotig15452_gene=isogroup09302_length=812, hyp_isotig06483_gene=isogroup01980_length=1319, hyp_isotig10852_gene=isogroup04702_length=1749, hyp_isotig11665_gene=isogroup05515_length=1430
GO:0030914	STAGA complex	C	0.0175531	0.00670244	5	0	4322	7444	over	hyp_isotig14089_gene=isogroup07939_length=951, hyp_isotig14171_gene=isogroup08021_length=943, hyp_isotig13810_gene=isogroup07660_length=989, hyp_isotig14591_gene=isogroup08441_length=898, hyp_isotig19597_gene=isogroup13447_length=527
GO:0016638	oxidoreductase activity, acting on the CH-NH2 group of donors	F	0.0175531	0.00670244	5	0	4322	7444	over	hyp_isotig07825_gene=isogroup02651_length=1145, hyp_isotig07019_gene=isogroup02248_length=1136, hyp_isotig14241_gene=isogroup08091_length=936, hyp_isotig05917_gene=isogroup01697_length=1697, hyp_isotig06771_gene=isogroup02124_length=1491
GO:0016624	oxidoreductase activity, acting on the aldehyde or oxo group of donors, disulfide as acceptor	F	0.0175531	0.00670244	5	0	4322	7444	over	hyp_isotig03687_gene=isogroup00664_length=2362, hyp_isotig10419_gene=isogroup04269_length=2057, hyp_isotig18459_gene=isogroup12309_length=591, hyp_isotig10967_gene=isogroup04817_length=1693, hyp_isotig14927_gene=isogroup08777_length=861
GO:0004659	prenyltransferase activity	F	0.0175531	0.00670244	5	0	4322	7444	over	hyp_isotig10317_gene=isogroup04167_length=2161, hyp_isotig10187_gene=isogroup04037_length=2332, hyp_isotig10613_gene=isogroup04463_length=1891, hyp_isotig10495_gene=isogroup04345_length=1990, hyp_isotig05813_gene=isogroup01645_length=1815
GO:0017070	U6 snRNA binding	F	0.0175531	0.00670244	5	0	4322	7444	over	hyp_isotig17674_gene=isogroup11524_length=639, hyp_isotig16181_gene=isogroup10031_length=746, hyp_isotig15809_gene=isogroup09659_length=777, hyp_isotig13661_gene=isogroup07511_length=1011, hyp_isotig11929_gene=isogroup05779_length=1352
GO:0019239	deaminase activity	F	0.0175531	0.00670244	5	0	4322	7444	over	hyp_isotig19642_gene=isogroup13492_length=525, hyp_isotig21378_gene=isogroup15228_length=432, hyp_isotig04439_gene=isogroup00930_length=2541, hyp_isotig09991_gene=isogroup03841_length=2926, hyp_isotig13099_gene=isogroup06949_length=1100
GO:0017048	Rho GTPase binding	F	0.0175531	0.00670244	5	0	4322	7444	over	hyp_isotig10263_gene=isogroup04113_length=2213, hyp_isotig03832_gene=isogroup00712_length=1735, hyp_isotig04789_gene=isogroup01105_length=1252, hyp_isotig04193_gene=isogroup00834_length=733, hyp_isotig20226_gene=isogroup14076_length=494
GO:0019213	deacetylase activity	F	0.0175531	0.00670244	5	0	4322	7444	over	hyp_isotig12629_gene=isogroup06479_length=1192, hyp_isotig17660_gene=isogroup11510_length=637, hyp_isotig14528_gene=isogroup08378_length=904, hyp_isotig02214_gene=isogroup00266_length=1852, hyp_isotig11849_gene=isogroup05699_length=1375
GO:0030897	HOPS complex	C	0.0175531	0.00670244	5	0	4322	7444	over	hyp_isotig18429_gene=isogroup12279_length=592, hyp_isotig20760_gene=isogroup14610_length=465, hyp_isotig05750_gene=isogroup01613_length=1646, hyp_isotig15978_gene=isogroup09828_length=755, hyp_isotig11885_gene=isogroup05735_length=1364
GO:0005048	signal sequence binding	F	0.0175531	0.00670244	5	0	4322	7444	over	hyp_isotig03322_gene=isogroup00570_length=1894, hyp_isotig07753_gene=isogroup02615_length=983, hyp_isotig19143_gene=isogroup12993_length=554, hyp_isotig10616_gene=isogroup04466_length=1889, hyp_isotig01803_gene=isogroup00181_length=1340
GO:0016592	mediator complex	C	0.0175531	0.00670244	5	0	4322	7444	over	hyp_isotig06837_gene=isogroup02157_length=1190, hyp_isotig17212_gene=isogroup11062_length=671, hyp_isotig07501_gene=isogroup02489_length=1438, hyp_isotig11923_gene=isogroup05773_length=1352, hyp_isotig18401_gene=isogroup12251_length=594
GO:0016580	Sin3 complex	C	0.0175531	0.00670244	5	0	4322	7444	over	hyp_isotig06043_gene=isogroup01760_length=1588, hyp_isotig17468_gene=isogroup11318_length=651, hyp_isotig02214_gene=isogroup00266_length=1852, hyp_isotig11849_gene=isogroup05699_length=1375, hyp_isotig12525_gene=isogroup06375_length=1211
GO:0004579	dolichyl-diphosphooligosaccharide-protein glycotransferase activity	F	0.0175531	0.00670244	5	0	4322	7444	over	hyp_isotig14395_gene=isogroup08245_length=920, hyp_isotig13066_gene=isogroup06916_length=1108, hyp_isotig11356_gene=isogroup05206_length=1526, hyp_isotig13001_gene=isogroup06851_length=1120, hyp_isotig14585_gene=isogroup08435_length=899
GO:0000125	PCAF complex	C	0.0175531	0.00670244	5	0	4322	7444	over	hyp_isotig14089_gene=isogroup07939_length=951, hyp_isotig14171_gene=isogroup08021_length=943, hyp_isotig13810_gene=isogroup07660_length=989, hyp_isotig14591_gene=isogroup08441_length=898, hyp_isotig19597_gene=isogroup13447_length=527
GO:0043209	myelin sheath	C	0.0175531	0.00670244	5	0	4322	7444	over	hyp_isotig16685_gene=isogroup10535_length=704, hyp_isotig11141_gene=isogroup04991_length=1616, hyp_isotig03049_gene=isogroup00501_length=1916, hyp_isotig16497_gene=isogroup10347_length=716, hyp_isotig03807_gene=isogroup00704_length=2211
GO:0004467	long-chain fatty acid-CoA ligase activity	F	0.0175531	0.00670244	5	0	4322	7444	over	hyp_isotig02456_gene=isogroup00331_length=3038, hyp_isotig05511_gene=isogroup01494_length=2885, hyp_isotig11117_gene=isogroup04967_length=1624, hyp_isotig12880_gene=isogroup06730_length=1144, hyp_isotig18108_gene=isogroup11958_length=610
GO:0043198	dendritic shaft	C	0.0175531	0.00670244	5	0	4322	7444	over	hyp_isotig05458_gene=isogroup01467_length=2110, hyp_isotig00184_gene=isogroup00018_length=2678, hyp_isotig10503_gene=isogroup04353_length=1976, hyp_isotig14769_gene=isogroup08619_length=880, hyp_isotig02431_gene=isogroup00325_length=4937
GO:0043197	dendritic spine	C	0.0175531	0.00670244	5	0	4322	7444	over	hyp_isotig10503_gene=isogroup04353_length=1976, hyp_isotig15060_gene=isogroup08910_length=850, hyp_isotig08195_gene=isogroup02836_length=845, hyp_isotig02431_gene=isogroup00325_length=4937, hyp_isotig18062_gene=isogroup11912_length=614
GO:0004448	isocitrate dehydrogenase activity	F	0.0175531	0.00670244	5	0	4322	7444	over	hyp_isotig08793_gene=isogroup03135_length=656, hyp_isotig05310_gene=isogroup01393_length=1741, hyp_isotig03318_gene=isogroup00569_length=1697, hyp_isotig00172_gene=isogroup00007_length=1512, hyp_isotig11831_gene=isogroup05681_length=1381
GO:0000049	tRNA binding	F	0.0175531	0.00670244	5	0	4322	7444	over	hyp_isotig06697_gene=isogroup02087_length=1855, hyp_isotig17094_gene=isogroup10944_length=670, hyp_isotig21308_gene=isogroup15158_length=436, hyp_isotig07917_gene=isogroup02697_length=792, hyp_isotig09117_gene=isogroup03297_length=511
GO:0003995	acyl-CoA dehydrogenase activity	F	0.0175531	0.00670244	5	0	4322	7444	over	hyp_isotig18276_gene=isogroup12126_length=602, hyp_isotig10478_gene=isogroup04328_length=1999, hyp_isotig12196_gene=isogroup06046_length=1281, hyp_isotig04533_gene=isogroup00977_length=1993, hyp_isotig10192_gene=isogroup04042_length=2323
GO:0050220	prostaglandin-E synthase activity	F	0.0175531	0.00670244	5	0	4322	7444	over	hyp_isotig11245_gene=isogroup05095_length=1569, hyp_isotig12189_gene=isogroup06039_length=1285, hyp_isotig08809_gene=isogroup03143_length=781, hyp_isotig10067_gene=isogroup03917_length=2630, hyp_isotig05831_gene=isogroup01654_length=1774
GO:0071556	integral to lumenal side of endoplasmic reticulum membrane	C	0.0175531	0.00670244	5	0	4322	7444	over	hyp_isotig14901_gene=isogroup08751_length=865, hyp_isotig09964_gene=isogroup03814_length=3085, hyp_isotig05499_gene=isogroup01488_length=2155, hyp_isotig01328_gene=isogroup00107_length=2630, hyp_isotig05285_gene=isogroup01381_length=2981
GO:0004351	glutamate decarboxylase activity	F	0.0175531	0.00670244	5	0	4322	7444	over	hyp_isotig10940_gene=isogroup04790_length=1704, hyp_isotig05373_gene=isogroup01425_length=3726, hyp_isotig04304_gene=isogroup00875_length=772, hyp_isotig10519_gene=isogroup04369_length=1958, hyp_isotig10146_gene=isogroup03996_length=2399
GO:0033293	monocarboxylic acid binding	F	0.0175531	0.00670244	5	0	4322	7444	over	hyp_isotig11899_gene=isogroup05749_length=1360, hyp_isotig10736_gene=isogroup04586_length=1805, hyp_isotig16270_gene=isogroup10120_length=739, hyp_isotig15181_gene=isogroup09031_length=838, hyp_isotig13498_gene=isogroup07348_length=1030
GO:0004312	fatty acid synthase activity	F	0.0175531	0.00670244	5	0	4322	7444	over	hyp_isotig02535_gene=isogroup00351_length=2022, hyp_isotig08723_gene=isogroup03100_length=585, hyp_isotig15879_gene=isogroup09729_length=771, hyp_isotig02495_gene=isogroup00341_length=3376, hyp_isotig11059_gene=isogroup04909_length=1650
GO:0043027	cysteine-type endopeptidase inhibitor activity involved in apoptotic process	F	0.0175531	0.00670244	5	0	4322	7444	over	hyp_isotig16571_gene=isogroup10421_length=715, hyp_isotig14895_gene=isogroup08745_length=867, hyp_isotig15069_gene=isogroup08919_length=849, hyp_isotig12200_gene=isogroup06050_length=1283, hyp_isotig13911_gene=isogroup07761_length=977
GO:0043014	alpha-tubulin binding	F	0.0175531	0.00670244	5	0	4322	7444	over	hyp_isotig10079_gene=isogroup03929_length=2593, hyp_isotig10250_gene=isogroup04100_length=2245, hyp_isotig11466_gene=isogroup05316_length=1495, hyp_isotig04747_gene=isogroup01084_length=1328, hyp_isotig05813_gene=isogroup01645_length=1815
GO:0046966	thyroid hormone receptor binding	F	0.0175531	0.00670244	5	0	4322	7444	over	hyp_isotig12683_gene=isogroup06533_length=1179, hyp_isotig14249_gene=isogroup08099_length=935, hyp_isotig12570_gene=isogroup06420_length=1204, hyp_isotig21206_gene=isogroup15056_length=441, hyp_isotig06353_gene=isogroup01915_length=1891
GO:0001669	acrosomal vesicle	C	0.0175531	0.00670244	5	0	4322	7444	over	hyp_isotig10513_gene=isogroup04363_length=1963, hyp_isotig19183_gene=isogroup13033_length=549, hyp_isotig05499_gene=isogroup01488_length=2155, hyp_isotig03705_gene=isogroup00670_length=2841, hyp_isotig02475_gene=isogroup00336_length=2180
GO:0046912	transferase activity, transferring acyl groups, acyl groups converted into alkyl on transfer	F	0.0175531	0.00670244	5	0	4322	7444	over	hyp_isotig03209_gene=isogroup00541_length=1498, hyp_isotig05483_gene=isogroup01480_length=2178, hyp_isotig12720_gene=isogroup06570_length=1174, hyp_isotig10280_gene=isogroup04130_length=2210, hyp_isotig22106_gene=isogroup15956_length=376
GO:0030551	cyclic nucleotide binding	F	0.0175531	0.00670244	5	0	4322	7444	over	hyp_isotig16106_gene=isogroup09956_length=752, hyp_isotig18605_gene=isogroup12455_length=587, hyp_isotig08195_gene=isogroup02836_length=845, hyp_isotig18062_gene=isogroup11912_length=614, hyp_isotig16586_gene=isogroup10436_length=712
GO:0016235	aggresome	C	0.0175531	0.00670244	5	0	4322	7444	over	hyp_isotig15612_gene=isogroup09462_length=795, hyp_isotig10869_gene=isogroup04719_length=1740, hyp_isotig22270_gene=isogroup16120_length=355, hyp_isotig21772_gene=isogroup15622_length=403, hyp_isotig05343_gene=isogroup01410_length=2632
GO:0016229	steroid dehydrogenase activity	F	0.0175531	0.00670244	5	0	4322	7444	over	hyp_isotig21181_gene=isogroup15031_length=443, hyp_isotig21738_gene=isogroup15588_length=407, hyp_isotig17874_gene=isogroup11724_length=626, hyp_isotig19790_gene=isogroup13640_length=518, hyp_isotig19939_gene=isogroup13789_length=510
GO:0045178	basal part of cell	C	0.0175531	0.00670244	5	0	4322	7444	over	hyp_isotig09928_gene=isogroup03778_length=3384, hyp_isotig03832_gene=isogroup00712_length=1735, hyp_isotig05277_gene=isogroup01377_length=2803, hyp_isotig04256_gene=isogroup00859_length=1825, hyp_isotig08931_gene=isogroup03204_length=522
GO:0035371	microtubule plus end	C	0.0175531	0.00670244	5	0	4322	7444	over	hyp_isotig03720_gene=isogroup00675_length=2385, hyp_isotig13293_gene=isogroup07143_length=1069, hyp_isotig05326_gene=isogroup01401_length=2510, hyp_isotig08135_gene=isogroup02806_length=1100, hyp_isotig05280_gene=isogroup01378_length=2680
GO:0045120	pronucleus	C	0.0175531	0.00670244	5	0	4322	7444	over	hyp_isotig03792_gene=isogroup00699_length=1826, hyp_isotig15672_gene=isogroup09522_length=789, hyp_isotig07343_gene=isogroup02410_length=985, hyp_isotig10832_gene=isogroup04682_length=1756, hyp_isotig04078_gene=isogroup00795_length=914
GO:0046875	ephrin receptor binding	F	0.0175531	0.00670244	5	0	4322	7444	over	hyp_isotig03470_gene=isogroup00607_length=1540, hyp_isotig10465_gene=isogroup04315_length=2012, hyp_isotig04691_gene=isogroup01056_length=1496, hyp_isotig16663_gene=isogroup10513_length=707, hyp_isotig10600_gene=isogroup04450_length=1896
GO:0005932	microtubule basal body	C	0.0175531	0.00670244	5	0	4322	7444	over	hyp_isotig19263_gene=isogroup13113_length=543, hyp_isotig07021_gene=isogroup02249_length=1242, hyp_isotig10190_gene=isogroup04040_length=2327, hyp_isotig14448_gene=isogroup08298_length=914, hyp_isotig13876_gene=isogroup07726_length=983
GO:0005902	microvillus	C	0.0175531	0.00670244	5	0	4322	7444	over	hyp_isotig10490_gene=isogroup04340_length=1992, hyp_isotig09928_gene=isogroup03778_length=3384, hyp_isotig05458_gene=isogroup01467_length=2110, hyp_isotig19861_gene=isogroup13711_length=513, hyp_isotig17128_gene=isogroup10978_length=677
GO:0051721	protein phosphatase 2A binding	F	0.0175531	0.00670244	5	0	4322	7444	over	hyp_isotig10888_gene=isogroup04738_length=1728, hyp_isotig05621_gene=isogroup01549_length=2116, hyp_isotig19874_gene=isogroup13724_length=512, hyp_isotig11166_gene=isogroup05016_length=1603, hyp_isotig01215_gene=isogroup00093_length=3035
GO:0070888	E-box binding	F	0.0175531	0.00670244	5	0	4322	7444	over	hyp_isotig13447_gene=isogroup07297_length=1042, hyp_isotig03254_gene=isogroup00553_length=1652, hyp_isotig17253_gene=isogroup11103_length=667, hyp_isotig19033_gene=isogroup12883_length=556, hyp_isotig09515_gene=isogroup03496_length=422
GO:0035254	glutamate receptor binding	F	0.0175531	0.00670244	5	0	4322	7444	over	hyp_isotig13972_gene=isogroup07822_length=970, hyp_isotig05458_gene=isogroup01467_length=2110, hyp_isotig17452_gene=isogroup11302_length=652, hyp_isotig11037_gene=isogroup04887_length=1661, hyp_isotig04399_gene=isogroup00910_length=3131
GO:0004111	creatine kinase activity	F	0.0175531	0.00670244	5	0	4322	7444	over	hyp_isotig11353_gene=isogroup05203_length=1527, hyp_isotig12479_gene=isogroup06329_length=1223, hyp_isotig11834_gene=isogroup05684_length=1379, hyp_isotig05821_gene=isogroup01649_length=2235, hyp_isotig07103_gene=isogroup02290_length=1488
GO:0005849	mRNA cleavage factor complex	C	0.0175531	0.00670244	5	0	4322	7444	over	hyp_isotig04810_gene=isogroup01116_length=1217, hyp_isotig02156_gene=isogroup00252_length=3465, hyp_isotig16854_gene=isogroup10704_length=694, hyp_isotig09443_gene=isogroup03460_length=434, hyp_isotig11221_gene=isogroup05071_length=1580
GO:0034707	chloride channel complex	C	0.0175531	0.00670244	5	0	4322	7444	over	hyp_isotig07041_gene=isogroup02259_length=1254, hyp_isotig05182_gene=isogroup01329_length=5087, hyp_isotig17944_gene=isogroup11794_length=622, hyp_isotig10071_gene=isogroup03921_length=2622, hyp_isotig13845_gene=isogroup07695_length=985
GO:0071203	WASH complex	C	0.0175531	0.00670244	5	0	4322	7444	over	hyp_isotig06416_gene=isogroup01946_length=1324, hyp_isotig10455_gene=isogroup04305_length=2019, hyp_isotig10483_gene=isogroup04333_length=1995, hyp_isotig10384_gene=isogroup04234_length=2087, hyp_isotig02543_gene=isogroup00353_length=1778
GO:0008408	3'-5' exonuclease activity	F	0.0175531	0.00670244	5	0	4322	7444	over	hyp_isotig20380_gene=isogroup14230_length=487, hyp_isotig15214_gene=isogroup09064_length=834, hyp_isotig11949_gene=isogroup05799_length=1346, hyp_isotig11278_gene=isogroup05128_length=1552, hyp_isotig18424_gene=isogroup12274_length=593
GO:0005790	smooth endoplasmic reticulum	C	0.0175531	0.00670244	5	0	4322	7444	over	hyp_isotig11154_gene=isogroup05004_length=1612, hyp_isotig12430_gene=isogroup06280_length=1233, hyp_isotig11186_gene=isogroup05036_length=1595, hyp_isotig07635_gene=isogroup02556_length=1499, hyp_isotig12104_gene=isogroup05954_length=1307
GO:0030295	protein kinase activator activity	F	0.0175531	0.00670244	5	0	4322	7444	over	hyp_isotig10886_gene=isogroup04736_length=1728, hyp_isotig19085_gene=isogroup12935_length=549, hyp_isotig09559_gene=isogroup03518_length=393, hyp_isotig13424_gene=isogroup07274_length=1045, hyp_isotig21260_gene=isogroup15110_length=438
GO:0032451	demethylase activity	F	0.0175531	0.00670244	5	0	4322	7444	over	hyp_isotig13647_gene=isogroup07497_length=1013, hyp_isotig17669_gene=isogroup11519_length=639, hyp_isotig12072_gene=isogroup05922_length=1310, hyp_isotig14281_gene=isogroup08131_length=928, hyp_isotig15789_gene=isogroup09639_length=778
GO:0008375	acetylglucosaminyltransferase activity	F	0.0175531	0.00670244	5	0	4322	7444	over	hyp_isotig07097_gene=isogroup02287_length=1116, hyp_isotig14553_gene=isogroup08403_length=902, hyp_isotig13136_gene=isogroup06986_length=1096, hyp_isotig05757_gene=isogroup01617_length=1818, hyp_isotig15226_gene=isogroup09076_length=833
GO:0008353	RNA polymerase II carboxy-terminal domain kinase activity	F	0.0175531	0.00670244	5	0	4322	7444	over	hyp_isotig20866_gene=isogroup14716_length=461, hyp_isotig18281_gene=isogroup12131_length=601, hyp_isotig06389_gene=isogroup01933_length=1838, hyp_isotig11619_gene=isogroup05469_length=1440, hyp_isotig13639_gene=isogroup07489_length=1014
GO:0019841	retinol binding	F	0.0175531	0.00670244	5	0	4322	7444	over	hyp_isotig14635_gene=isogroup08485_length=893, hyp_isotig18827_gene=isogroup12677_length=567, hyp_isotig07613_gene=isogroup02545_length=885, hyp_isotig13442_gene=isogroup07292_length=1043, hyp_isotig17444_gene=isogroup11294_length=651
GO:0030145	manganese ion binding	F	0.0175531	0.00670244	5	0	4322	7444	over	hyp_isotig10085_gene=isogroup03935_length=2576, hyp_isotig06029_gene=isogroup01753_length=1852, hyp_isotig11143_gene=isogroup04993_length=1614, hyp_isotig20612_gene=isogroup14462_length=473, hyp_isotig10622_gene=isogroup04472_length=1881
GO:0030122	AP-2 adaptor complex	C	0.0175531	0.00670244	5	0	4322	7444	over	hyp_isotig05745_gene=isogroup01611_length=1893, hyp_isotig21250_gene=isogroup15100_length=439, hyp_isotig11318_gene=isogroup05168_length=1535, hyp_isotig05593_gene=isogroup01535_length=2025, hyp_isotig20992_gene=isogroup14842_length=454
GO:0008250	oligosaccharyltransferase complex	C	0.0175531	0.00670244	5	0	4322	7444	over	hyp_isotig14395_gene=isogroup08245_length=920, hyp_isotig12639_gene=isogroup06489_length=1189, hyp_isotig11356_gene=isogroup05206_length=1526, hyp_isotig13001_gene=isogroup06851_length=1120, hyp_isotig14585_gene=isogroup08435_length=899
GO:0009982	pseudouridine synthase activity	F	0.0175531	0.00670244	5	0	4322	7444	over	hyp_isotig19019_gene=isogroup12869_length=555, hyp_isotig16022_gene=isogroup09872_length=753, hyp_isotig17825_gene=isogroup11675_length=629, hyp_isotig17650_gene=isogroup11500_length=637, hyp_isotig17921_gene=isogroup11771_length=619
GO:0001106	RNA polymerase II transcription corepressor activity	F	0.0175531	0.00670244	5	0	4322	7444	over	hyp_isotig16496_gene=isogroup10346_length=719, hyp_isotig05873_gene=isogroup01675_length=1878, hyp_isotig10565_gene=isogroup04415_length=1912, hyp_isotig03134_gene=isogroup00523_length=2614, hyp_isotig02214_gene=isogroup00266_length=1852
GO:0008143	poly(A) RNA binding	F	0.0175531	0.00670244	5	0	4322	7444	over	hyp_isotig16771_gene=isogroup10621_length=699, hyp_isotig07985_gene=isogroup02731_length=983, hyp_isotig19066_gene=isogroup12916_length=553, hyp_isotig11453_gene=isogroup05303_length=1500, hyp_isotig11050_gene=isogroup04900_length=1648
GO:0015295	solute:hydrogen symporter activity	F	0.0175531	0.00670244	5	0	4322	7444	over	hyp_isotig10765_gene=isogroup04615_length=1789, hyp_isotig17670_gene=isogroup11520_length=639, hyp_isotig13232_gene=isogroup07082_length=1081, hyp_isotig06237_gene=isogroup01857_length=1472, hyp_isotig11625_gene=isogroup05475_length=1440
GO:0015277	kainate selective glutamate receptor activity	F	0.0175531	0.00670244	5	0	4322	7444	over	hyp_isotig03702_gene=isogroup00669_length=2329, hyp_isotig15060_gene=isogroup08910_length=850, hyp_isotig06461_gene=isogroup01969_length=1669, hyp_isotig15776_gene=isogroup09626_length=779, hyp_isotig17810_gene=isogroup11660_length=631
GO:0004971	alpha-amino-3-hydroxy-5-methyl-4-isoxazole propionate selective glutamate receptor activity	F	0.0175531	0.00670244	5	0	4322	7444	over	hyp_isotig03702_gene=isogroup00669_length=2329, hyp_isotig15060_gene=isogroup08910_length=850, hyp_isotig06461_gene=isogroup01969_length=1669, hyp_isotig15776_gene=isogroup09626_length=779, hyp_isotig17810_gene=isogroup11660_length=631
GO:0008076	voltage-gated potassium channel complex	C	0.0175531	0.00670244	5	0	4322	7444	over	hyp_isotig22502_gene=isogroup16352_length=313, hyp_isotig16046_gene=isogroup09896_length=758, hyp_isotig16194_gene=isogroup10044_length=745, hyp_isotig18166_gene=isogroup12016_length=605, hyp_isotig18863_gene=isogroup12713_length=565
GO:0060590	ATPase regulator activity	F	0.0175531	0.00670244	5	0	4322	7444	over	hyp_isotig16585_gene=isogroup10435_length=715, hyp_isotig10855_gene=isogroup04705_length=1748, hyp_isotig15551_gene=isogroup09401_length=796, hyp_isotig19378_gene=isogroup13228_length=539, hyp_isotig19489_gene=isogroup13339_length=531
GO:0015175	neutral amino acid transmembrane transporter activity	F	0.0175531	0.00670244	5	0	4322	7444	over	hyp_isotig14174_gene=isogroup08024_length=943, hyp_isotig07831_gene=isogroup02654_length=859, hyp_isotig01475_gene=isogroup00124_length=2249, hyp_isotig15915_gene=isogroup09765_length=768, hyp_isotig13464_gene=isogroup07314_length=1039
GO:0050786	RAGE receptor binding	F	0.0175531	0.00670244	5	0	4322	7444	over	hyp_isotig12203_gene=isogroup06053_length=1280, hyp_isotig12876_gene=isogroup06726_length=1143, hyp_isotig06367_gene=isogroup01922_length=1414, hyp_isotig11763_gene=isogroup05613_length=1395, hyp_isotig11104_gene=isogroup04954_length=1625
GO:0005344	oxygen transporter activity	F	0.0175531	0.00670244	5	0	4322	7444	over	hyp_isotig01078_gene=isogroup00076_length=575, hyp_isotig18860_gene=isogroup12710_length=566, hyp_isotig08535_gene=isogroup03006_length=656, hyp_isotig01050_gene=isogroup00072_length=625, hyp_isotig11523_gene=isogroup05373_length=1474
GO:0016886	ligase activity, forming phosphoric ester bonds	F	0.0175531	0.00670244	5	0	4322	7444	over	hyp_isotig17784_gene=isogroup11634_length=631, hyp_isotig08559_gene=isogroup03018_length=710, hyp_isotig14114_gene=isogroup07964_length=951, hyp_isotig17079_gene=isogroup10929_length=679, hyp_isotig14330_gene=isogroup08180_length=925
GO:0000400	four-way junction DNA binding	F	0.0175531	0.00670244	5	0	4322	7444	over	hyp_isotig16396_gene=isogroup10246_length=730, hyp_isotig10279_gene=isogroup04129_length=2210, hyp_isotig06093_gene=isogroup01785_length=1561, hyp_isotig12876_gene=isogroup06726_length=1143, hyp_isotig11104_gene=isogroup04954_length=1625
GO:0050681	androgen receptor binding	F	0.0175531	0.00670244	5	0	4322	7444	over	hyp_isotig12072_gene=isogroup05922_length=1310, hyp_isotig05499_gene=isogroup01488_length=2155, hyp_isotig02475_gene=isogroup00336_length=2180, hyp_isotig02422_gene=isogroup00322_length=2279, hyp_isotig05285_gene=isogroup01381_length=2981
GO:0080008	Cul4-RING ubiquitin ligase complex	C	0.0175531	0.00670244	5	0	4322	7444	over	hyp_isotig09936_gene=isogroup03786_length=3299, hyp_isotig16122_gene=isogroup09972_length=751, hyp_isotig14855_gene=isogroup08705_length=867, hyp_isotig08671_gene=isogroup03074_length=591, hyp_isotig11067_gene=isogroup04917_length=1644
GO:0016709	oxidoreductase activity, acting on paired donors, with incorporation or reduction of molecular oxygen, NAD(P)H as one donor, and incorporation of one atom of oxygen	F	0.0175531	0.00670244	5	0	4322	7444	over	hyp_isotig01831_gene=isogroup00189_length=1723, hyp_isotig05339_gene=isogroup01408_length=2586, hyp_isotig14281_gene=isogroup08131_length=928, hyp_isotig15789_gene=isogroup09639_length=778, hyp_isotig04525_gene=isogroup00973_length=2007
GO:0051059	NF-kappaB binding	F	0.0175531	0.00670244	5	0	4322	7444	over	hyp_isotig03927_gene=isogroup00744_length=1339, hyp_isotig07897_gene=isogroup02687_length=793, hyp_isotig12773_gene=isogroup06623_length=1164, hyp_isotig14945_gene=isogroup08795_length=861, hyp_isotig20730_gene=isogroup14580_length=465
GO:0004715	non-membrane spanning protein tyrosine kinase activity	F	0.0175531	0.00670244	5	0	4322	7444	over	hyp_isotig19212_gene=isogroup13062_length=543, hyp_isotig03958_gene=isogroup00755_length=1666, hyp_isotig17892_gene=isogroup11742_length=625, hyp_isotig10451_gene=isogroup04301_length=2027, hyp_isotig21089_gene=isogroup14939_length=448
GO:0005185	neurohypophyseal hormone activity	F	0.0175531	0.00670244	5	0	4322	7444	over	hyp_isotig18700_gene=isogroup12550_length=575, hyp_isotig12572_gene=isogroup06422_length=1203, hyp_isotig14548_gene=isogroup08398_length=902, hyp_isotig20706_gene=isogroup14556_length=468, hyp_isotig04114_gene=isogroup00807_length=938
GO:0072546	ER membrane protein complex	C	0.0408221	0.0160098	14	9	4313	7435	over	hyp_isotig06281_gene=isogroup01879_length=1648, hyp_isotig11335_gene=isogroup05185_length=1532, hyp_isotig11183_gene=isogroup05033_length=1592, hyp_isotig12441_gene=isogroup06291_length=1227, hyp_isotig07311_gene=isogroup02394_length=1048, hyp_isotig14027_gene=isogroup07877_length=963, hyp_isotig10422_gene=isogroup04272_length=2054, hyp_isotig15682_gene=isogroup09532_length=788, hyp_isotig11498_g…	pool_isotig03716, pool_isotig20639, pool_isotig25444, pool_isotig04076, pool_isotig11092, pool_isotig19736, pool_isotig04955, pool_isotig26622, pool_isotig03961
GO:0016679	oxidoreductase activity, acting on diphenols and related substances as donors	F	0.0408221	0.0182437	4	0	4323	7444	over	hyp_isotig11175_gene=isogroup05025_length=1598, hyp_isotig20081_gene=isogroup13931_length=503, hyp_isotig16880_gene=isogroup10730_length=692, hyp_isotig11276_gene=isogroup05126_length=1553
GO:0030904	retromer complex	C	0.0408221	0.0182437	4	0	4323	7444	over	hyp_isotig11343_gene=isogroup05193_length=1529, hyp_isotig06041_gene=isogroup01759_length=1997, hyp_isotig09395_gene=isogroup03436_length=405, hyp_isotig16092_gene=isogroup09942_length=752
GO:0016646	oxidoreductase activity, acting on the CH-NH group of donors, NAD or NADP as acceptor	F	0.0408221	0.0182437	4	0	4323	7444	over	hyp_isotig11142_gene=isogroup04992_length=1613, hyp_isotig11856_gene=isogroup05706_length=1373, hyp_isotig06783_gene=isogroup02130_length=1202, hyp_isotig17065_gene=isogroup10915_length=679
GO:0004619	phosphoglycerate mutase activity	F	0.0408221	0.0182437	4	0	4323	7444	over	hyp_isotig02847_gene=isogroup00437_length=1828, hyp_isotig06163_gene=isogroup01820_length=1510, hyp_isotig11875_gene=isogroup05725_length=1368, hyp_isotig10002_gene=isogroup03852_length=2872
GO:0031304	intrinsic to mitochondrial inner membrane	C	0.0408221	0.0182437	4	0	4323	7444	over	hyp_isotig03625_gene=isogroup00646_length=751, hyp_isotig11997_gene=isogroup05847_length=1331, hyp_isotig17218_gene=isogroup11068_length=669, hyp_isotig11465_gene=isogroup05315_length=1496
GO:0005095	GTPase inhibitor activity	F	0.0408221	0.0182437	4	0	4323	7444	over	hyp_isotig13627_gene=isogroup07477_length=1020, hyp_isotig16149_gene=isogroup09999_length=749, hyp_isotig19784_gene=isogroup13634_length=518, hyp_isotig07531_gene=isogroup02504_length=991
GO:0005093	Rab GDP-dissociation inhibitor activity	F	0.0408221	0.0182437	4	0	4323	7444	over	hyp_isotig17100_gene=isogroup10950_length=677, hyp_isotig05186_gene=isogroup01331_length=4491, hyp_isotig05302_gene=isogroup01389_length=2557, hyp_isotig10787_gene=isogroup04637_length=1780
GO:0017046	peptide hormone binding	F	0.0408221	0.0182437	4	0	4323	7444	over	hyp_isotig16620_gene=isogroup10470_length=709, hyp_isotig15374_gene=isogroup09224_length=819, hyp_isotig15181_gene=isogroup09031_length=838, hyp_isotig07025_gene=isogroup02251_length=1280
GO:0017022	myosin binding	F	0.0408221	0.0182437	4	0	4323	7444	over	hyp_isotig11123_gene=isogroup04973_length=1620, hyp_isotig12903_gene=isogroup06753_length=1140, hyp_isotig07099_gene=isogroup02288_length=1462, hyp_isotig05619_gene=isogroup01548_length=1985
GO:0042824	MHC class I peptide loading complex	C	0.0408221	0.0182437	4	0	4323	7444	over	hyp_isotig05499_gene=isogroup01488_length=2155, hyp_isotig02475_gene=isogroup00336_length=2180, hyp_isotig05285_gene=isogroup01381_length=2981, hyp_isotig14694_gene=isogroup08544_length=887
GO:0042800	histone methyltransferase activity (H3-K4 specific)	F	0.0408221	0.0182437	4	0	4323	7444	over	hyp_isotig18172_gene=isogroup12022_length=605, hyp_isotig16221_gene=isogroup10071_length=743, hyp_isotig11184_gene=isogroup05034_length=1590, hyp_isotig19015_gene=isogroup12865_length=557
GO:0005001	transmembrane receptor protein tyrosine phosphatase activity	F	0.0408221	0.0182437	4	0	4323	7444	over	hyp_isotig20420_gene=isogroup14270_length=485, hyp_isotig18971_gene=isogroup12821_length=558, hyp_isotig16767_gene=isogroup10617_length=699, hyp_isotig09817_gene=isogroup03667_length=803
GO:0016589	NURF complex	C	0.0408221	0.0182437	4	0	4323	7444	over	hyp_isotig06941_gene=isogroup02209_length=1121, hyp_isotig19889_gene=isogroup13739_length=513, hyp_isotig19193_gene=isogroup13043_length=547, hyp_isotig06663_gene=isogroup02070_length=1356
GO:0016538	cyclin-dependent protein serine/threonine kinase regulator activity	F	0.0408221	0.0182437	4	0	4323	7444	over	hyp_isotig19503_gene=isogroup13353_length=528, hyp_isotig20574_gene=isogroup14424_length=477, hyp_isotig04981_gene=isogroup01205_length=817, hyp_isotig16797_gene=isogroup10647_length=699
GO:0008934	inositol monophosphate 1-phosphatase activity	F	0.0408221	0.0182437	4	0	4323	7444	over	hyp_isotig13933_gene=isogroup07783_length=979, hyp_isotig10700_gene=isogroup04550_length=1827, hyp_isotig10997_gene=isogroup04847_length=1678, hyp_isotig20153_gene=isogroup14003_length=499
GO:0043295	glutathione binding	F	0.0408221	0.0182437	4	0	4323	7444	over	hyp_isotig15313_gene=isogroup09163_length=819, hyp_isotig17081_gene=isogroup10931_length=679, hyp_isotig04331_gene=isogroup00884_length=594, hyp_isotig18879_gene=isogroup12729_length=564
GO:0004550	nucleoside diphosphate kinase activity	F	0.0408221	0.0182437	4	0	4323	7444	over	hyp_isotig08153_gene=isogroup02815_length=758, hyp_isotig14340_gene=isogroup08190_length=921, hyp_isotig08199_gene=isogroup02838_length=722, hyp_isotig13042_gene=isogroup06892_length=1113
GO:0031225	anchored to membrane	C	0.0408221	0.0182437	4	0	4323	7444	over	hyp_isotig14602_gene=isogroup08452_length=896, hyp_isotig11264_gene=isogroup05114_length=1559, hyp_isotig16865_gene=isogroup10715_length=690, hyp_isotig10610_gene=isogroup04460_length=1892
GO:0060170	cilium membrane	C	0.0408221	0.0182437	4	0	4323	7444	over	hyp_isotig03774_gene=isogroup00693_length=2368, hyp_isotig18392_gene=isogroup12242_length=595, hyp_isotig14949_gene=isogroup08799_length=859, hyp_isotig10618_gene=isogroup04468_length=1887
GO:0016460	myosin II complex	C	0.0408221	0.0182437	4	0	4323	7444	over	hyp_isotig13972_gene=isogroup07822_length=970, hyp_isotig11037_gene=isogroup04887_length=1661, hyp_isotig04681_gene=isogroup01051_length=1518, hyp_isotig05623_gene=isogroup01550_length=1954
GO:0016421	CoA carboxylase activity	F	0.0408221	0.0182437	4	0	4323	7444	over	hyp_isotig10736_gene=isogroup04586_length=1805, hyp_isotig06355_gene=isogroup01916_length=2052, hyp_isotig14024_gene=isogroup07874_length=964, hyp_isotig14639_gene=isogroup08489_length=893
GO:0000030	mannosyltransferase activity	F	0.0408221	0.0182437	4	0	4323	7444	over	hyp_isotig09043_gene=isogroup03260_length=496, hyp_isotig17696_gene=isogroup11546_length=638, hyp_isotig14380_gene=isogroup08230_length=921, hyp_isotig14876_gene=isogroup08726_length=868
GO:0003988	acetyl-CoA C-acyltransferase activity	F	0.0408221	0.0182437	4	0	4323	7444	over	hyp_isotig20578_gene=isogroup14428_length=476, hyp_isotig10551_gene=isogroup04401_length=1932, hyp_isotig13294_gene=isogroup07144_length=1070, hyp_isotig11132_gene=isogroup04982_length=1619
GO:0015929	hexosaminidase activity	F	0.0408221	0.0182437	4	0	4323	7444	over	hyp_isotig19183_gene=isogroup13033_length=549, hyp_isotig13074_gene=isogroup06924_length=1105, hyp_isotig07561_gene=isogroup02519_length=1032, hyp_isotig18122_gene=isogroup11972_length=610
GO:0003950	NAD+ ADP-ribosyltransferase activity	F	0.0408221	0.0182437	4	0	4323	7444	over	hyp_isotig10756_gene=isogroup04606_length=1794, hyp_isotig10784_gene=isogroup04634_length=1781, hyp_isotig10110_gene=isogroup03960_length=2489, hyp_isotig05261_gene=isogroup01369_length=3149
GO:0001750	photoreceptor outer segment	C	0.0408221	0.0182437	4	0	4323	7444	over	hyp_isotig11123_gene=isogroup04973_length=1620, hyp_isotig08195_gene=isogroup02836_length=845, hyp_isotig18062_gene=isogroup11912_length=614, hyp_isotig11685_gene=isogroup05535_length=1424
GO:0001741	XY body	C	0.0408221	0.0182437	4	0	4323	7444	over	hyp_isotig11329_gene=isogroup05179_length=1533, hyp_isotig16212_gene=isogroup10062_length=743, hyp_isotig06537_gene=isogroup02007_length=1335, hyp_isotig14856_gene=isogroup08706_length=871
GO:0042605	peptide antigen binding	F	0.0408221	0.0182437	4	0	4323	7444	over	hyp_isotig16205_gene=isogroup10055_length=744, hyp_isotig20227_gene=isogroup14077_length=494, hyp_isotig14174_gene=isogroup08024_length=943, hyp_isotig14694_gene=isogroup08544_length=887
GO:0047429	nucleoside-triphosphate diphosphatase activity	F	0.0408221	0.0182437	4	0	4323	7444	over	hyp_isotig19482_gene=isogroup13332_length=533, hyp_isotig13088_gene=isogroup06938_length=1102, hyp_isotig15507_gene=isogroup09357_length=805, hyp_isotig12632_gene=isogroup06482_length=1191
GO:0004322	ferroxidase activity	F	0.0408221	0.0182437	4	0	4323	7444	over	hyp_isotig00939_gene=isogroup00061_length=1064, hyp_isotig13750_gene=isogroup07600_length=1000, hyp_isotig11953_gene=isogroup05803_length=1353, hyp_isotig11244_gene=isogroup05094_length=1568
GO:0031083	BLOC-1 complex	C	0.0408221	0.0182437	4	0	4323	7444	over	hyp_isotig07043_gene=isogroup02260_length=1124, hyp_isotig08145_gene=isogroup02811_length=771, hyp_isotig06427_gene=isogroup01952_length=1554, hyp_isotig11835_gene=isogroup05685_length=1380
GO:0031080	nuclear pore outer ring	C	0.0408221	0.0182437	4	0	4323	7444	over	hyp_isotig11395_gene=isogroup05245_length=1515, hyp_isotig22234_gene=isogroup16084_length=359, hyp_isotig19684_gene=isogroup13534_length=523, hyp_isotig12729_gene=isogroup06579_length=1171
GO:0043015	gamma-tubulin binding	F	0.0408221	0.0182437	4	0	4323	7444	over	hyp_isotig08153_gene=isogroup02815_length=758, hyp_isotig18865_gene=isogroup12715_length=565, hyp_isotig12346_gene=isogroup06196_length=1239, hyp_isotig15985_gene=isogroup09835_length=756
GO:0031011	Ino80 complex	C	0.0408221	0.0182437	4	0	4323	7444	over	hyp_isotig10279_gene=isogroup04129_length=2210, hyp_isotig06093_gene=isogroup01785_length=1561, hyp_isotig10426_gene=isogroup04276_length=2046, hyp_isotig16803_gene=isogroup10653_length=695
GO:0003857	3-hydroxyacyl-CoA dehydrogenase activity	F	0.0408221	0.0182437	4	0	4323	7444	over	hyp_isotig06933_gene=isogroup02205_length=1138, hyp_isotig14931_gene=isogroup08781_length=861, hyp_isotig13294_gene=isogroup07144_length=1070, hyp_isotig12845_gene=isogroup06695_length=1149
GO:0050115	myosin-light-chain-phosphatase activity	F	0.0408221	0.0182437	4	0	4323	7444	over	hyp_isotig09942_gene=isogroup03792_length=3232, hyp_isotig21827_gene=isogroup15677_length=400, hyp_isotig11428_gene=isogroup05278_length=1506, hyp_isotig04507_gene=isogroup00964_length=2070
GO:0030545	receptor regulator activity	F	0.0408221	0.0182437	4	0	4323	7444	over	hyp_isotig15174_gene=isogroup09024_length=836, hyp_isotig21368_gene=isogroup15218_length=433, hyp_isotig05255_gene=isogroup01366_length=3199, hyp_isotig10144_gene=isogroup03994_length=2401
GO:0016289	CoA hydrolase activity	F	0.0408221	0.0182437	4	0	4323	7444	over	hyp_isotig05375_gene=isogroup01426_length=3159, hyp_isotig10879_gene=isogroup04729_length=1734, hyp_isotig12494_gene=isogroup06344_length=1219, hyp_isotig20688_gene=isogroup14538_length=471
GO:0030506	ankyrin binding	F	0.0408221	0.0182437	4	0	4323	7444	over	hyp_isotig03613_gene=isogroup00643_length=684, hyp_isotig09946_gene=isogroup03796_length=3200, hyp_isotig10579_gene=isogroup04429_length=1914, hyp_isotig05299_gene=isogroup01388_length=2593
GO:0008641	small protein activating enzyme activity	F	0.0408221	0.0182437	4	0	4323	7444	over	hyp_isotig06623_gene=isogroup02050_length=1246, hyp_isotig04562_gene=isogroup00991_length=1874, hyp_isotig10755_gene=isogroup04605_length=1794, hyp_isotig05343_gene=isogroup01410_length=2632
GO:0035370	UBC13-UEV1A complex	C	0.0408221	0.0182437	4	0	4323	7444	over	hyp_isotig05739_gene=isogroup01608_length=1912, hyp_isotig05869_gene=isogroup01673_length=1829, hyp_isotig04593_gene=isogroup01007_length=1785, hyp_isotig10766_gene=isogroup04616_length=1789
GO:0002020	protease binding	F	0.0408221	0.0182437	4	0	4323	7444	over	hyp_isotig07801_gene=isogroup02639_length=928, hyp_isotig20036_gene=isogroup13886_length=505, hyp_isotig16719_gene=isogroup10569_length=706, hyp_isotig14206_gene=isogroup08056_length=941
GO:0005954	calcium- and calmodulin-dependent protein kinase complex	C	0.0408221	0.0182437	4	0	4323	7444	over	hyp_isotig08603_gene=isogroup03040_length=596, hyp_isotig10107_gene=isogroup03957_length=2499, hyp_isotig11590_gene=isogroup05440_length=1450, hyp_isotig05401_gene=isogroup01439_length=2962
GO:0005901	caveola	C	0.0408221	0.0182437	4	0	4323	7444	over	hyp_isotig22502_gene=isogroup16352_length=313, hyp_isotig15374_gene=isogroup09224_length=819, hyp_isotig12488_gene=isogroup06338_length=1218, hyp_isotig15181_gene=isogroup09031_length=838
GO:0001518	voltage-gated sodium channel complex	C	0.0408221	0.0182437	4	0	4323	7444	over	hyp_isotig11690_gene=isogroup05540_length=1421, hyp_isotig10074_gene=isogroup03924_length=2620, hyp_isotig19004_gene=isogroup12854_length=557, hyp_isotig19029_gene=isogroup12879_length=556
GO:0004181	metallocarboxypeptidase activity	F	0.0408221	0.0182437	4	0	4323	7444	over	hyp_isotig08667_gene=isogroup03072_length=699, hyp_isotig10644_gene=isogroup04494_length=1873, hyp_isotig10622_gene=isogroup04472_length=1881, hyp_isotig02356_gene=isogroup00304_length=2047
GO:0035267	NuA4 histone acetyltransferase complex	C	0.0408221	0.0182437	4	0	4323	7444	over	hyp_isotig06043_gene=isogroup01760_length=1588, hyp_isotig07115_gene=isogroup02296_length=1067, hyp_isotig22132_gene=isogroup15982_length=371, hyp_isotig01976_gene=isogroup00216_length=1530
GO:0004114	3',5'-cyclic-nucleotide phosphodiesterase activity	F	0.0408221	0.0182437	4	0	4323	7444	over	hyp_isotig13627_gene=isogroup07477_length=1020, hyp_isotig10393_gene=isogroup04243_length=2082, hyp_isotig18605_gene=isogroup12455_length=587, hyp_isotig04522_gene=isogroup00971_length=1982
GO:0005851	eukaryotic translation initiation factor 2B complex	C	0.0408221	0.0182437	4	0	4323	7444	over	hyp_isotig10911_gene=isogroup04761_length=1716, hyp_isotig13877_gene=isogroup07727_length=983, hyp_isotig15020_gene=isogroup08870_length=853, hyp_isotig12551_gene=isogroup06401_length=1207
GO:0005845	mRNA cap binding complex	C	0.0408221	0.0182437	4	0	4323	7444	over	hyp_isotig11265_gene=isogroup05115_length=1559, hyp_isotig15752_gene=isogroup09602_length=778, hyp_isotig04505_gene=isogroup00963_length=2066, hyp_isotig12837_gene=isogroup06687_length=1152
GO:0005833	hemoglobin complex	C	0.0408221	0.0182437	4	0	4323	7444	over	hyp_isotig01078_gene=isogroup00076_length=575, hyp_isotig18860_gene=isogroup12710_length=566, hyp_isotig08535_gene=isogroup03006_length=656, hyp_isotig01050_gene=isogroup00072_length=625
GO:0005832	chaperonin-containing T-complex	C	0.0408221	0.0182437	4	0	4323	7444	over	hyp_isotig10632_gene=isogroup04482_length=1879, hyp_isotig05560_gene=isogroup01518_length=2023, hyp_isotig05628_gene=isogroup01552_length=1903, hyp_isotig08117_gene=isogroup02797_length=869
GO:0005827	polar microtubule	C	0.0408221	0.0182437	4	0	4323	7444	over	hyp_isotig19174_gene=isogroup13024_length=549, hyp_isotig15606_gene=isogroup09456_length=795, hyp_isotig18492_gene=isogroup12342_length=586, hyp_isotig20663_gene=isogroup14513_length=471
GO:0042382	paraspeckles	C	0.0408221	0.0182437	4	0	4323	7444	over	hyp_isotig04810_gene=isogroup01116_length=1217, hyp_isotig05487_gene=isogroup01482_length=2695, hyp_isotig16854_gene=isogroup10704_length=694, hyp_isotig09443_gene=isogroup03460_length=434
GO:0030374	ligand-dependent nuclear receptor transcription coactivator activity	F	0.0408221	0.0182437	4	0	4323	7444	over	hyp_isotig08233_gene=isogroup02855_length=974, hyp_isotig10512_gene=isogroup04362_length=1965, hyp_isotig10500_gene=isogroup04350_length=1979, hyp_isotig17921_gene=isogroup11771_length=619
GO:0030371	translation repressor activity	F	0.0408221	0.0182437	4	0	4323	7444	over	hyp_isotig04635_gene=isogroup01028_length=1627, hyp_isotig12680_gene=isogroup06530_length=1180, hyp_isotig02595_gene=isogroup00366_length=1514, hyp_isotig02160_gene=isogroup00253_length=2375
GO:0030332	cyclin binding	F	0.0408221	0.0182437	4	0	4323	7444	over	hyp_isotig07849_gene=isogroup02663_length=830, hyp_isotig18492_gene=isogroup12342_length=586, hyp_isotig20663_gene=isogroup14513_length=471, hyp_isotig01880_gene=isogroup00200_length=3153
GO:0030331	estrogen receptor binding	F	0.0408221	0.0182437	4	0	4323	7444	over	hyp_isotig14089_gene=isogroup07939_length=951, hyp_isotig13810_gene=isogroup07660_length=989, hyp_isotig05458_gene=isogroup01467_length=2110, hyp_isotig02422_gene=isogroup00322_length=2279
GO:0008474	palmitoyl-(protein) hydrolase activity	F	0.0408221	0.0182437	4	0	4323	7444	over	hyp_isotig05375_gene=isogroup01426_length=3159, hyp_isotig07487_gene=isogroup02482_length=1226, hyp_isotig12494_gene=isogroup06344_length=1219, hyp_isotig13336_gene=isogroup07186_length=1059
GO:0000993	RNA polymerase II core binding	F	0.0408221	0.0182437	4	0	4323	7444	over	hyp_isotig07121_gene=isogroup02299_length=1078, hyp_isotig15833_gene=isogroup09683_length=774, hyp_isotig19555_gene=isogroup13405_length=529, hyp_isotig15006_gene=isogroup08856_length=852
GO:0008469	histone-arginine N-methyltransferase activity	F	0.0408221	0.0182437	4	0	4323	7444	over	hyp_isotig06345_gene=isogroup01911_length=1733, hyp_isotig12212_gene=isogroup06062_length=1280, hyp_isotig10500_gene=isogroup04350_length=1979, hyp_isotig16626_gene=isogroup10476_length=704
GO:0030315	T-tubule	C	0.0408221	0.0182437	4	0	4323	7444	over	hyp_isotig10107_gene=isogroup03957_length=2499, hyp_isotig05277_gene=isogroup01377_length=2803, hyp_isotig14206_gene=isogroup08056_length=941, hyp_isotig19029_gene=isogroup12879_length=556
GO:0008443	phosphofructokinase activity	F	0.0408221	0.0182437	4	0	4323	7444	over	hyp_isotig03906_gene=isogroup00737_length=1691, hyp_isotig03828_gene=isogroup00711_length=1988, hyp_isotig05351_gene=isogroup01414_length=3252, hyp_isotig20130_gene=isogroup13980_length=498
GO:0004083	bisphosphoglycerate 2-phosphatase activity	F	0.0408221	0.0182437	4	0	4323	7444	over	hyp_isotig02847_gene=isogroup00437_length=1828, hyp_isotig06163_gene=isogroup01820_length=1510, hyp_isotig11875_gene=isogroup05725_length=1368, hyp_isotig10002_gene=isogroup03852_length=2872
GO:0004082	bisphosphoglycerate mutase activity	F	0.0408221	0.0182437	4	0	4323	7444	over	hyp_isotig02847_gene=isogroup00437_length=1828, hyp_isotig06163_gene=isogroup01820_length=1510, hyp_isotig11875_gene=isogroup05725_length=1368, hyp_isotig10002_gene=isogroup03852_length=2872
GO:0004069	L-aspartate:2-oxoglutarate aminotransferase activity	F	0.0408221	0.0182437	4	0	4323	7444	over	hyp_isotig04575_gene=isogroup00998_length=1933, hyp_isotig14060_gene=isogroup07910_length=959, hyp_isotig05332_gene=isogroup01404_length=2191, hyp_isotig05341_gene=isogroup01409_length=3261
GO:0016018	cyclosporin A binding	F	0.0408221	0.0182437	4	0	4323	7444	over	hyp_isotig12313_gene=isogroup06163_length=1255, hyp_isotig15653_gene=isogroup09503_length=792, hyp_isotig12576_gene=isogroup06426_length=1203, hyp_isotig12119_gene=isogroup05969_length=1304
GO:0004004	ATP-dependent RNA helicase activity	F	0.0408221	0.0182437	4	0	4323	7444	over	hyp_isotig10690_gene=isogroup04540_length=1832, hyp_isotig08151_gene=isogroup02814_length=822, hyp_isotig05330_gene=isogroup01403_length=2490, hyp_isotig11929_gene=isogroup05779_length=1352
GO:0004003	ATP-dependent DNA helicase activity	F	0.0408221	0.0182437	4	0	4323	7444	over	hyp_isotig13441_gene=isogroup07291_length=1043, hyp_isotig08059_gene=isogroup02768_length=882, hyp_isotig06389_gene=isogroup01933_length=1838, hyp_isotig21244_gene=isogroup15094_length=440
GO:0070742	C2H2 zinc finger domain binding	F	0.0408221	0.0182437	4	0	4323	7444	over	hyp_isotig14171_gene=isogroup08021_length=943, hyp_isotig14591_gene=isogroup08441_length=898, hyp_isotig18497_gene=isogroup12347_length=589, hyp_isotig19597_gene=isogroup13447_length=527
GO:0005784	Sec61 translocon complex	C	0.0408221	0.0182437	4	0	4323	7444	over	hyp_isotig16139_gene=isogroup09989_length=750, hyp_isotig10247_gene=isogroup04097_length=2255, hyp_isotig11664_gene=isogroup05514_length=1430, hyp_isotig12059_gene=isogroup05909_length=1317
GO:0005779	integral to peroxisomal membrane	C	0.0408221	0.0182437	4	0	4323	7444	over	hyp_isotig10738_gene=isogroup04588_length=1804, hyp_isotig06083_gene=isogroup01780_length=1632, hyp_isotig18108_gene=isogroup11958_length=610, hyp_isotig15414_gene=isogroup09264_length=815
GO:0005771	multivesicular body	C	0.0408221	0.0182437	4	0	4323	7444	over	hyp_isotig16425_gene=isogroup10275_length=725, hyp_isotig05651_gene=isogroup01564_length=1894, hyp_isotig11123_gene=isogroup04973_length=1620, hyp_isotig07025_gene=isogroup02251_length=1280
GO:0005749	mitochondrial respiratory chain complex II	C	0.0408221	0.0182437	4	0	4323	7444	over	hyp_isotig12194_gene=isogroup06044_length=1284, hyp_isotig12098_gene=isogroup05948_length=1308, hyp_isotig17269_gene=isogroup11119_length=666, hyp_isotig02267_gene=isogroup00280_length=2058
GO:0005744	mitochondrial inner membrane presequence translocase complex	C	0.0408221	0.0182437	4	0	4323	7444	over	hyp_isotig17431_gene=isogroup11281_length=654, hyp_isotig02974_gene=isogroup00483_length=2621, hyp_isotig12634_gene=isogroup06484_length=1191, hyp_isotig11465_gene=isogroup05315_length=1496
GO:0005721	centromeric heterochromatin	C	0.0408221	0.0182437	4	0	4323	7444	over	hyp_isotig03792_gene=isogroup00699_length=1826, hyp_isotig15672_gene=isogroup09522_length=789, hyp_isotig19512_gene=isogroup13362_length=533, hyp_isotig02531_gene=isogroup00350_length=1865
GO:0030285	integral to synaptic vesicle membrane	C	0.0408221	0.0182437	4	0	4323	7444	over	hyp_isotig01982_gene=isogroup00217_length=1680, hyp_isotig13384_gene=isogroup07234_length=1047, hyp_isotig10035_gene=isogroup03885_length=2711, hyp_isotig13845_gene=isogroup07695_length=985
GO:0030275	LRR domain binding	F	0.0408221	0.0182437	4	0	4323	7444	over	hyp_isotig15274_gene=isogroup09124_length=828, hyp_isotig10132_gene=isogroup03982_length=2431, hyp_isotig18306_gene=isogroup12156_length=598, hyp_isotig15514_gene=isogroup09364_length=805
GO:0008373	sialyltransferase activity	F	0.0408221	0.0182437	4	0	4323	7444	over	hyp_isotig11088_gene=isogroup04938_length=1636, hyp_isotig12111_gene=isogroup05961_length=1303, hyp_isotig05535_gene=isogroup01506_length=2298, hyp_isotig04407_gene=isogroup00914_length=2932
GO:0019894	kinesin binding	F	0.0408221	0.0182437	4	0	4323	7444	over	hyp_isotig06123_gene=isogroup01800_length=1864, hyp_isotig10047_gene=isogroup03897_length=2696, hyp_isotig09559_gene=isogroup03518_length=393, hyp_isotig16859_gene=isogroup10709_length=695
GO:0008305	integrin complex	C	0.0408221	0.0182437	4	0	4323	7444	over	hyp_isotig13265_gene=isogroup07115_length=1075, hyp_isotig16685_gene=isogroup10535_length=704, hyp_isotig05623_gene=isogroup01550_length=1954, hyp_isotig03807_gene=isogroup00704_length=2211
GO:0019861	flagellum	C	0.0408221	0.0182437	4	0	4323	7444	over	hyp_isotig04054_gene=isogroup00787_length=1035, hyp_isotig12138_gene=isogroup05988_length=1299, hyp_isotig16264_gene=isogroup10114_length=739, hyp_isotig14448_gene=isogroup08298_length=914
GO:0005683	U7 snRNP	C	0.0408221	0.0182437	4	0	4323	7444	over	hyp_isotig17680_gene=isogroup11530_length=635, hyp_isotig22576_gene=isogroup16426_length=290, hyp_isotig09215_gene=isogroup03346_length=462, hyp_isotig21189_gene=isogroup15039_length=440
GO:0015459	potassium channel regulator activity	F	0.0408221	0.0182437	4	0	4323	7444	over	hyp_isotig06111_gene=isogroup01794_length=1983, hyp_isotig10467_gene=isogroup04317_length=2011, hyp_isotig11166_gene=isogroup05016_length=1603, hyp_isotig01215_gene=isogroup00093_length=3035
GO:0005675	holo TFIIH complex	C	0.0408221	0.0182437	4	0	4323	7444	over	hyp_isotig18281_gene=isogroup12131_length=601, hyp_isotig06389_gene=isogroup01933_length=1838, hyp_isotig19741_gene=isogroup13591_length=520, hyp_isotig13639_gene=isogroup07489_length=1014
GO:0005663	DNA replication factor C complex	C	0.0408221	0.0182437	4	0	4323	7444	over	hyp_isotig07233_gene=isogroup02355_length=1060, hyp_isotig21995_gene=isogroup15845_length=386, hyp_isotig11905_gene=isogroup05755_length=1357, hyp_isotig06863_gene=isogroup02170_length=1593
GO:0034593	phosphatidylinositol bisphosphate phosphatase activity	F	0.0408221	0.0182437	4	0	4323	7444	over	hyp_isotig14478_gene=isogroup08328_length=910, hyp_isotig04905_gene=isogroup01165_length=1010, hyp_isotig18960_gene=isogroup12810_length=557, hyp_isotig03049_gene=isogroup00501_length=1916
GO:0032391	photoreceptor connecting cilium	C	0.0408221	0.0182437	4	0	4323	7444	over	hyp_isotig22393_gene=isogroup16243_length=334, hyp_isotig14196_gene=isogroup08046_length=940, hyp_isotig08919_gene=isogroup03198_length=664, hyp_isotig07021_gene=isogroup02249_length=1242
GO:0005605	basal lamina	C	0.0408221	0.0182437	4	0	4323	7444	over	hyp_isotig15151_gene=isogroup09001_length=841, hyp_isotig19585_gene=isogroup13435_length=528, hyp_isotig05255_gene=isogroup01366_length=3199, hyp_isotig18653_gene=isogroup12503_length=575
GO:0008290	F-actin capping protein complex	C	0.0408221	0.0182437	4	0	4323	7444	over	hyp_isotig10455_gene=isogroup04305_length=2019, hyp_isotig05825_gene=isogroup01651_length=1756, hyp_isotig10483_gene=isogroup04333_length=1995, hyp_isotig10384_gene=isogroup04234_length=2087
GO:0030127	COPII vesicle coat	C	0.0408221	0.0182437	4	0	4323	7444	over	hyp_isotig15607_gene=isogroup09457_length=796, hyp_isotig11186_gene=isogroup05036_length=1595, hyp_isotig08605_gene=isogroup03041_length=599, hyp_isotig07635_gene=isogroup02556_length=1499
GO:0000794	condensed nuclear chromosome	C	0.0408221	0.0182437	4	0	4323	7444	over	hyp_isotig06123_gene=isogroup01800_length=1864, hyp_isotig16396_gene=isogroup10246_length=730, hyp_isotig16293_gene=isogroup10143_length=737, hyp_isotig10832_gene=isogroup04682_length=1756
GO:0051425	PTB domain binding	F	0.0408221	0.0182437	4	0	4323	7444	over	hyp_isotig12570_gene=isogroup06420_length=1204, hyp_isotig15374_gene=isogroup09224_length=819, hyp_isotig21206_gene=isogroup15056_length=441, hyp_isotig15181_gene=isogroup09031_length=838
GO:0005581	collagen	C	0.0408221	0.0182437	4	0	4323	7444	over	hyp_isotig17551_gene=isogroup11401_length=643, hyp_isotig01547_gene=isogroup00136_length=1605, hyp_isotig13370_gene=isogroup07220_length=1054, hyp_isotig11120_gene=isogroup04970_length=1621
GO:0044295	axonal growth cone	C	0.0408221	0.0182437	4	0	4323	7444	over	hyp_isotig02930_gene=isogroup00472_length=3493, hyp_isotig03720_gene=isogroup00675_length=2385, hyp_isotig11394_gene=isogroup05244_length=1516, hyp_isotig16859_gene=isogroup10709_length=695
GO:0005520	insulin-like growth factor binding	F	0.0408221	0.0182437	4	0	4323	7444	over	hyp_isotig20034_gene=isogroup13884_length=504, hyp_isotig15374_gene=isogroup09224_length=819, hyp_isotig15181_gene=isogroup09031_length=838, hyp_isotig13268_gene=isogroup07118_length=1075
GO:0032281	alpha-amino-3-hydroxy-5-methyl-4-isoxazolepropionic acid selective glutamate receptor complex	C	0.0408221	0.0182437	4	0	4323	7444	over	hyp_isotig03702_gene=isogroup00669_length=2329, hyp_isotig06461_gene=isogroup01969_length=1669, hyp_isotig15776_gene=isogroup09626_length=779, hyp_isotig17810_gene=isogroup11660_length=631
GO:0030060	L-malate dehydrogenase activity	F	0.0408221	0.0182437	4	0	4323	7444	over	hyp_isotig10776_gene=isogroup04626_length=1781, hyp_isotig11547_gene=isogroup05397_length=1460, hyp_isotig01940_gene=isogroup00210_length=1706, hyp_isotig10857_gene=isogroup04707_length=1746
GO:0008199	ferric iron binding	F	0.0408221	0.0182437	4	0	4323	7444	over	hyp_isotig00939_gene=isogroup00061_length=1064, hyp_isotig13750_gene=isogroup07600_length=1000, hyp_isotig11953_gene=isogroup05803_length=1353, hyp_isotig11244_gene=isogroup05094_length=1568
GO:0008171	O-methyltransferase activity	F	0.0408221	0.0182437	4	0	4323	7444	over	hyp_isotig13955_gene=isogroup07805_length=968, hyp_isotig10040_gene=isogroup03890_length=2707, hyp_isotig11821_gene=isogroup05671_length=1377, hyp_isotig17139_gene=isogroup10989_length=676
GO:0008138	protein tyrosine/serine/threonine phosphatase activity	F	0.0408221	0.0182437	4	0	4323	7444	over	hyp_isotig07111_gene=isogroup02294_length=1312, hyp_isotig03049_gene=isogroup00501_length=1916, hyp_isotig16710_gene=isogroup10560_length=704, hyp_isotig10926_gene=isogroup04776_length=1712
GO:0090079	translation regulator activity, nucleic acid binding	F	0.0408221	0.0182437	4	0	4323	7444	over	hyp_isotig04635_gene=isogroup01028_length=1627, hyp_isotig03664_gene=isogroup00656_length=3312, hyp_isotig12364_gene=isogroup06214_length=1243, hyp_isotig02595_gene=isogroup00366_length=1514
GO:0072669	tRNA-splicing ligase complex	C	0.0408221	0.0182437	4	0	4323	7444	over	hyp_isotig07121_gene=isogroup02299_length=1078, hyp_isotig07985_gene=isogroup02731_length=983, hyp_isotig17079_gene=isogroup10929_length=679, hyp_isotig19555_gene=isogroup13405_length=529
GO:0005484	SNAP receptor activity	F	0.0408221	0.0182437	4	0	4323	7444	over	hyp_isotig20669_gene=isogroup14519_length=470, hyp_isotig12429_gene=isogroup06279_length=1230, hyp_isotig12540_gene=isogroup06390_length=1210, hyp_isotig13141_gene=isogroup06991_length=1095
GO:0050840	extracellular matrix binding	F	0.0408221	0.0182437	4	0	4323	7444	over	hyp_isotig14972_gene=isogroup08822_length=857, hyp_isotig05255_gene=isogroup01366_length=3199, hyp_isotig10758_gene=isogroup04608_length=1795, hyp_isotig04529_gene=isogroup00975_length=1995
GO:0001085	RNA polymerase II transcription factor binding	F	0.0408221	0.0182437	4	0	4323	7444	over	hyp_isotig17837_gene=isogroup11687_length=626, hyp_isotig06149_gene=isogroup01813_length=1544, hyp_isotig17253_gene=isogroup11103_length=667, hyp_isotig19033_gene=isogroup12883_length=556
GO:0015215	nucleotide transmembrane transporter activity	F	0.0408221	0.0182437	4	0	4323	7444	over	hyp_isotig07733_gene=isogroup02605_length=1141, hyp_isotig14702_gene=isogroup08552_length=883, hyp_isotig17670_gene=isogroup11520_length=639, hyp_isotig13232_gene=isogroup07082_length=1081
GO:0001078	RNA polymerase II core promoter proximal region sequence-specific DNA binding transcription factor activity involved in negative regulation of transcription	F	0.0408221	0.0182437	4	0	4323	7444	over	hyp_isotig03134_gene=isogroup00523_length=2614, hyp_isotig17253_gene=isogroup11103_length=667, hyp_isotig19617_gene=isogroup13467_length=526, hyp_isotig07313_gene=isogroup02395_length=1220
GO:0050815	phosphoserine binding	F	0.0408221	0.0182437	4	0	4323	7444	over	hyp_isotig10361_gene=isogroup04211_length=2109, hyp_isotig10791_gene=isogroup04641_length=1778, hyp_isotig10446_gene=isogroup04296_length=2032, hyp_isotig10656_gene=isogroup04506_length=1862
GO:0046332	SMAD binding	F	0.0408221	0.0182437	4	0	4323	7444	over	hyp_isotig20418_gene=isogroup14268_length=484, hyp_isotig04635_gene=isogroup01028_length=1627, hyp_isotig05458_gene=isogroup01467_length=2110, hyp_isotig10570_gene=isogroup04420_length=1920
GO:0001047	core promoter binding	F	0.0408221	0.0182437	4	0	4323	7444	over	hyp_isotig18491_gene=isogroup12341_length=585, hyp_isotig03134_gene=isogroup00523_length=2614, hyp_isotig07853_gene=isogroup02665_length=1136, hyp_isotig02214_gene=isogroup00266_length=1852
GO:0008097	5S rRNA binding	F	0.0408221	0.0182437	4	0	4323	7444	over	hyp_isotig07217_gene=isogroup02347_length=1023, hyp_isotig06673_gene=isogroup02075_length=1496, hyp_isotig12876_gene=isogroup06726_length=1143, hyp_isotig11104_gene=isogroup04954_length=1625
GO:0032116	SMC loading complex	C	0.0408221	0.0182437	4	0	4323	7444	over	hyp_isotig13813_gene=isogroup07663_length=990, hyp_isotig12790_gene=isogroup06640_length=1160, hyp_isotig17705_gene=isogroup11555_length=637, hyp_isotig16344_gene=isogroup10194_length=733
GO:0016918	retinal binding	F	0.0408221	0.0182437	4	0	4323	7444	over	hyp_isotig14635_gene=isogroup08485_length=893, hyp_isotig18827_gene=isogroup12677_length=567, hyp_isotig13442_gene=isogroup07292_length=1043, hyp_isotig17444_gene=isogroup11294_length=651
GO:0014731	spectrin-associated cytoskeleton	C	0.0408221	0.0182437	4	0	4323	7444	over	hyp_isotig05277_gene=isogroup01377_length=2803, hyp_isotig03613_gene=isogroup00643_length=684, hyp_isotig10579_gene=isogroup04429_length=1914, hyp_isotig05299_gene=isogroup01388_length=2593
GO:0008073	ornithine decarboxylase inhibitor activity	F	0.0408221	0.0182437	4	0	4323	7444	over	hyp_isotig12350_gene=isogroup06200_length=1246, hyp_isotig10400_gene=isogroup04250_length=2077, hyp_isotig20266_gene=isogroup14116_length=493, hyp_isotig12598_gene=isogroup06448_length=1195
GO:0080130	L-phenylalanine:2-oxoglutarate aminotransferase activity	F	0.0408221	0.0182437	4	0	4323	7444	over	hyp_isotig04575_gene=isogroup00998_length=1933, hyp_isotig14060_gene=isogroup07910_length=959, hyp_isotig05332_gene=isogroup01404_length=2191, hyp_isotig05341_gene=isogroup01409_length=3261
GO:0015172	acidic amino acid transmembrane transporter activity	F	0.0408221	0.0182437	4	0	4323	7444	over	hyp_isotig10503_gene=isogroup04353_length=1976, hyp_isotig02431_gene=isogroup00325_length=4937, hyp_isotig06769_gene=isogroup02123_length=1522, hyp_isotig19930_gene=isogroup13780_length=511
GO:0070330	aromatase activity	F	0.0408221	0.0182437	4	0	4323	7444	over	hyp_isotig15533_gene=isogroup09383_length=800, hyp_isotig01852_gene=isogroup00195_length=1316, hyp_isotig19694_gene=isogroup13544_length=521, hyp_isotig10042_gene=isogroup03892_length=2703
GO:0070325	lipoprotein particle receptor binding	F	0.0408221	0.0182437	4	0	4323	7444	over	hyp_isotig11036_gene=isogroup04886_length=1660, hyp_isotig20072_gene=isogroup13922_length=503, hyp_isotig09985_gene=isogroup03835_length=2963, hyp_isotig19275_gene=isogroup13125_length=544
GO:0015144	carbohydrate transmembrane transporter activity	F	0.0408221	0.0182437	4	0	4323	7444	over	hyp_isotig19567_gene=isogroup13417_length=526, hyp_isotig11971_gene=isogroup05821_length=1339, hyp_isotig17670_gene=isogroup11520_length=639, hyp_isotig13232_gene=isogroup07082_length=1081
GO:1901505	carbohydrate derivative transporter activity	F	0.0408221	0.0182437	4	0	4323	7444	over	hyp_isotig14702_gene=isogroup08552_length=883, hyp_isotig17670_gene=isogroup11520_length=639, hyp_isotig13232_gene=isogroup07082_length=1081, hyp_isotig02822_gene=isogroup00428_length=2079
GO:0005319	lipid transporter activity	F	0.0408221	0.0182437	4	0	4323	7444	over	hyp_isotig11211_gene=isogroup05061_length=1581, hyp_isotig10020_gene=isogroup03870_length=2795, hyp_isotig10297_gene=isogroup04147_length=2183, hyp_isotig10820_gene=isogroup04670_length=1763
GO:0016896	exoribonuclease activity, producing 5'-phosphomonoesters	F	0.0408221	0.0182437	4	0	4323	7444	over	hyp_isotig10085_gene=isogroup03935_length=2576, hyp_isotig15214_gene=isogroup09064_length=834, hyp_isotig11278_gene=isogroup05128_length=1552, hyp_isotig18424_gene=isogroup12274_length=593
GO:0016891	endoribonuclease activity, producing 5'-phosphomonoesters	F	0.0408221	0.0182437	4	0	4323	7444	over	hyp_isotig15510_gene=isogroup09360_length=804, hyp_isotig13529_gene=isogroup07379_length=1029, hyp_isotig17627_gene=isogroup11477_length=642, hyp_isotig11010_gene=isogroup04860_length=1671
GO:0032039	integrator complex	C	0.0408221	0.0182437	4	0	4323	7444	over	hyp_isotig12487_gene=isogroup06337_length=1219, hyp_isotig18157_gene=isogroup12007_length=604, hyp_isotig21236_gene=isogroup15086_length=440, hyp_isotig18656_gene=isogroup12506_length=578
GO:0016832	aldehyde-lyase activity	F	0.0408221	0.0182437	4	0	4323	7444	over	hyp_isotig16400_gene=isogroup10250_length=726, hyp_isotig05617_gene=isogroup01547_length=1959, hyp_isotig06997_gene=isogroup02237_length=1298, hyp_isotig20084_gene=isogroup13934_length=499
GO:0004864	protein phosphatase inhibitor activity	F	0.0408221	0.0182437	4	0	4323	7444	over	hyp_isotig10659_gene=isogroup04509_length=1860, hyp_isotig11166_gene=isogroup05016_length=1603, hyp_isotig01215_gene=isogroup00093_length=3035, hyp_isotig03098_gene=isogroup00514_length=1859
GO:0016812	hydrolase activity, acting on carbon-nitrogen (but not peptide) bonds, in cyclic amides	F	0.0408221	0.0182437	4	0	4323	7444	over	hyp_isotig13064_gene=isogroup06914_length=1109, hyp_isotig10097_gene=isogroup03947_length=2542, hyp_isotig05234_gene=isogroup01355_length=2871, hyp_isotig02369_gene=isogroup00310_length=2894
GO:0016805	dipeptidase activity	F	0.0408221	0.0182437	4	0	4323	7444	over	hyp_isotig15202_gene=isogroup09052_length=835, hyp_isotig14176_gene=isogroup08026_length=943, hyp_isotig10622_gene=isogroup04472_length=1881, hyp_isotig17706_gene=isogroup11556_length=632
GO:0043560	insulin receptor substrate binding	F	0.0408221	0.0182437	4	0	4323	7444	over	hyp_isotig16620_gene=isogroup10470_length=709, hyp_isotig04691_gene=isogroup01056_length=1496, hyp_isotig15374_gene=isogroup09224_length=819, hyp_isotig15181_gene=isogroup09031_length=838
GO:0031593	polyubiquitin binding	F	0.0408221	0.0182437	4	0	4323	7444	over	hyp_isotig06073_gene=isogroup01775_length=1599, hyp_isotig11156_gene=isogroup05006_length=1609, hyp_isotig07113_gene=isogroup02295_length=1060, hyp_isotig05963_gene=isogroup01720_length=2057
GO:0000407	pre-autophagosomal structure	C	0.0408221	0.0182437	4	0	4323	7444	over	hyp_isotig01564_gene=isogroup00139_length=5952, hyp_isotig06131_gene=isogroup01804_length=1534, hyp_isotig07113_gene=isogroup02295_length=1060, hyp_isotig06555_gene=isogroup02016_length=1685
GO:0070273	phosphatidylinositol-4-phosphate binding	F	0.0408221	0.0182437	4	0	4323	7444	over	hyp_isotig17862_gene=isogroup11712_length=622, hyp_isotig21345_gene=isogroup15195_length=432, hyp_isotig03549_gene=isogroup00627_length=1165, hyp_isotig11161_gene=isogroup05011_length=1605
GO:0005283	sodium:amino acid symporter activity	F	0.0408221	0.0182437	4	0	4323	7444	over	hyp_isotig00833_gene=isogroup00049_length=3643, hyp_isotig10503_gene=isogroup04353_length=1976, hyp_isotig07831_gene=isogroup02654_length=859, hyp_isotig02431_gene=isogroup00325_length=4937
GO:0016782	transferase activity, transferring sulfur-containing groups	F	0.0408221	0.0182437	4	0	4323	7444	over	hyp_isotig10457_gene=isogroup04307_length=2018, hyp_isotig11347_gene=isogroup05197_length=1528, hyp_isotig11873_gene=isogroup05723_length=1369, hyp_isotig20719_gene=isogroup14569_length=468
GO:0016780	phosphotransferase activity, for other substituted phosphate groups	F	0.0408221	0.0182437	4	0	4323	7444	over	hyp_isotig12201_gene=isogroup06051_length=1282, hyp_isotig14126_gene=isogroup07976_length=948, hyp_isotig10047_gene=isogroup03897_length=2696, hyp_isotig12730_gene=isogroup06580_length=1171
GO:0016755	transferase activity, transferring amino-acyl groups	F	0.0408221	0.0182437	4	0	4323	7444	over	hyp_isotig20518_gene=isogroup14368_length=480, hyp_isotig16082_gene=isogroup09932_length=754, hyp_isotig10649_gene=isogroup04499_length=1867, hyp_isotig14936_gene=isogroup08786_length=862
GO:0004774	succinate-CoA ligase activity	F	0.0408221	0.0182437	4	0	4323	7444	over	hyp_isotig12922_gene=isogroup06772_length=1134, hyp_isotig05753_gene=isogroup01615_length=2627, hyp_isotig05483_gene=isogroup01480_length=2178, hyp_isotig10280_gene=isogroup04130_length=2210
GO:0004768	stearoyl-CoA 9-desaturase activity	F	0.0408221	0.0182437	4	0	4323	7444	over	hyp_isotig05305_gene=isogroup01391_length=3375, hyp_isotig21179_gene=isogroup15029_length=443, hyp_isotig02467_gene=isogroup00334_length=2673, hyp_isotig18139_gene=isogroup11989_length=609
GO:0010181	FMN binding	F	0.0408221	0.0182437	4	0	4323	7444	over	hyp_isotig12400_gene=isogroup06250_length=1238, hyp_isotig10715_gene=isogroup04565_length=1818, hyp_isotig05917_gene=isogroup01697_length=1697, hyp_isotig18393_gene=isogroup12243_length=595
GO:0004749	ribose phosphate diphosphokinase activity	F	0.0408221	0.0182437	4	0	4323	7444	over	hyp_isotig12020_gene=isogroup05870_length=1324, hyp_isotig15338_gene=isogroup09188_length=823, hyp_isotig21277_gene=isogroup15127_length=432, hyp_isotig10880_gene=isogroup04730_length=1730
GO:0031490	chromatin DNA binding	F	0.0408221	0.0182437	4	0	4323	7444	over	hyp_isotig01341_gene=isogroup00108_length=2621, hyp_isotig21484_gene=isogroup15334_length=423, hyp_isotig06007_gene=isogroup01742_length=1699, hyp_isotig11849_gene=isogroup05699_length=1375
GO:0000339	RNA cap binding	F	0.0408221	0.0182437	4	0	4323	7444	over	hyp_isotig02667_gene=isogroup00384_length=1224, hyp_isotig04505_gene=isogroup00963_length=2066, hyp_isotig03757_gene=isogroup00687_length=1469, hyp_isotig05508_gene=isogroup01492_length=2140
GO:0000307	cyclin-dependent protein kinase holoenzyme complex	C	0.0408221	0.0182437	4	0	4323	7444	over	hyp_isotig19503_gene=isogroup13353_length=528, hyp_isotig08091_gene=isogroup02784_length=865, hyp_isotig20614_gene=isogroup14464_length=473, hyp_isotig10144_gene=isogroup03994_length=2401
GO:0031435	mitogen-activated protein kinase kinase kinase binding	F	0.0408221	0.0182437	4	0	4323	7444	over	hyp_isotig19874_gene=isogroup13724_length=512, hyp_isotig12346_gene=isogroup06196_length=1239, hyp_isotig16859_gene=isogroup10709_length=695, hyp_isotig15985_gene=isogroup09835_length=756
GO:0031420	alkali metal ion binding	F	0.0408221	0.0182437	4	0	4323	7444	over	hyp_isotig16649_gene=isogroup10499_length=708, hyp_isotig03677_gene=isogroup00660_length=2754, hyp_isotig19004_gene=isogroup12854_length=557, hyp_isotig10394_gene=isogroup04244_length=2079
GO:0031418	L-ascorbic acid binding	F	0.0408221	0.0182437	4	0	4323	7444	over	hyp_isotig10471_gene=isogroup04321_length=2008, hyp_isotig14369_gene=isogroup08219_length=922, hyp_isotig17707_gene=isogroup11557_length=637, hyp_isotig19115_gene=isogroup12965_length=552
GO:0017153	sodium:dicarboxylate symporter activity	F	0.0408221	0.0182437	4	0	4323	7444	over	hyp_isotig10503_gene=isogroup04353_length=1976, hyp_isotig02431_gene=isogroup00325_length=4937, hyp_isotig12083_gene=isogroup05933_length=1311, hyp_isotig06769_gene=isogroup02123_length=1522

## Sheet: olfactory_epithelium
GO-ID	Term	Category	FDR	P-Value	#Test	#Ref	#notAnnotTest	#notAnnotRef	Over/Under	TestSeqs	RefSeqs
GO:0005524	ATP binding	F	4.94839e-139	4.16435e-141	222	0	2153	7444	over	olf_isotig13172_gene=isogroup10729_length=438, olf_isotig07896_gene=isogroup05453_length=721, olf_isotig05295_gene=isogroup02852_length=1034, olf_isotig01575_gene=isogroup00480_length=2743, olf_isotig07411_gene=isogroup04968_length=758, olf_isotig04893_gene=isogroup02450_length=1145, olf_isotig06574_gene=isogroup04131_length=840, olf_isotig04425_gene=isogroup01982_length=1563, olf_isotig04629_gen…
GO:0003735	structural constituent of ribosome	F	1.36639e-81	2.55753e-83	132	0	2243	7444	over	olf_isotig14015_gene=isogroup11572_length=401, olf_isotig05087_gene=isogroup02644_length=1087, olf_isotig11636_gene=isogroup09193_length=501, olf_isotig12528_gene=isogroup10085_length=463, olf_isotig12245_gene=isogroup09802_length=474, olf_isotig11203_gene=isogroup08760_length=517, olf_isotig05141_gene=isogroup02698_length=1074, olf_isotig14470_gene=isogroup12027_length=375, olf_isotig02983_gene=…
GO:0030018	Z disc	C	2.46938e-80	4.76534e-82	130	0	2245	7444	over	olf_isotig13172_gene=isogroup10729_length=438, olf_isotig13959_gene=isogroup11516_length=404, olf_isotig09468_gene=isogroup07025_length=615, olf_isotig06052_gene=isogroup03609_length=908, olf_isotig04425_gene=isogroup01982_length=1563, olf_isotig07191_gene=isogroup04748_length=777, olf_isotig07705_gene=isogroup05262_length=733, olf_isotig08976_gene=isogroup06533_length=645, olf_isotig00307_gene=i…
GO:0008307	structural constituent of muscle	F	6.45283e-71	1.5355e-72	115	0	2260	7444	over	olf_isotig13172_gene=isogroup10729_length=438, olf_isotig13959_gene=isogroup11516_length=404, olf_isotig09468_gene=isogroup07025_length=615, olf_isotig06052_gene=isogroup03609_length=908, olf_isotig04425_gene=isogroup01982_length=1563, olf_isotig07191_gene=isogroup04748_length=777, olf_isotig07705_gene=isogroup05262_length=733, olf_isotig08976_gene=isogroup06533_length=645, olf_isotig00307_gene=i…
GO:0005516	calmodulin binding	F	8.68207e-68	2.22972e-69	110	0	2265	7444	over	olf_isotig13172_gene=isogroup10729_length=438, olf_isotig09468_gene=isogroup07025_length=615, olf_isotig06052_gene=isogroup03609_length=908, olf_isotig04425_gene=isogroup01982_length=1563, olf_isotig07191_gene=isogroup04748_length=777, olf_isotig06322_gene=isogroup03879_length=871, olf_isotig07705_gene=isogroup05262_length=733, olf_isotig08976_gene=isogroup06533_length=645, olf_isotig03059_gene=i…
GO:0031430	M band	C	8.66844e-58	2.76706e-59	94	0	2281	7444	over	olf_isotig13172_gene=isogroup10729_length=438, olf_isotig09468_gene=isogroup07025_length=615, olf_isotig06052_gene=isogroup03609_length=908, olf_isotig04425_gene=isogroup01982_length=1563, olf_isotig07191_gene=isogroup04748_length=777, olf_isotig06322_gene=isogroup03879_length=871, olf_isotig07705_gene=isogroup05262_length=733, olf_isotig08976_gene=isogroup06533_length=645, olf_isotig00307_gene=i…
GO:0051015	actin filament binding	F	3.64483e-57	1.17933e-58	93	0	2282	7444	over	olf_isotig13172_gene=isogroup10729_length=438, olf_isotig09468_gene=isogroup07025_length=615, olf_isotig06052_gene=isogroup03609_length=908, olf_isotig04425_gene=isogroup01982_length=1563, olf_isotig07191_gene=isogroup04748_length=777, olf_isotig04143_gene=isogroup01764_length=325, olf_isotig07705_gene=isogroup05262_length=733, olf_isotig08976_gene=isogroup06533_length=645, olf_isotig00307_gene=i…
GO:0002020	protease binding	F	3.45601e-52	1.26867e-53	85	0	2290	7444	over	olf_isotig13172_gene=isogroup10729_length=438, olf_isotig09468_gene=isogroup07025_length=615, olf_isotig06052_gene=isogroup03609_length=908, olf_isotig04425_gene=isogroup01982_length=1563, olf_isotig07191_gene=isogroup04748_length=777, olf_isotig07705_gene=isogroup05262_length=733, olf_isotig08976_gene=isogroup06533_length=645, olf_isotig00307_gene=isogroup00023_length=2679, olf_isotig06248_gene=…
GO:0005865	striated muscle thin filament	C	3.45601e-52	1.26867e-53	85	0	2290	7444	over	olf_isotig13172_gene=isogroup10729_length=438, olf_isotig09468_gene=isogroup07025_length=615, olf_isotig06052_gene=isogroup03609_length=908, olf_isotig04425_gene=isogroup01982_length=1563, olf_isotig07191_gene=isogroup04748_length=777, olf_isotig07705_gene=isogroup05262_length=733, olf_isotig08976_gene=isogroup06533_length=645, olf_isotig00307_gene=isogroup00023_length=2679, olf_isotig06248_gene=…
GO:0008270	zinc ion binding	F	3.45601e-52	1.26867e-53	85	0	2290	7444	over	olf_isotig09159_gene=isogroup06716_length=637, olf_isotig15266_gene=isogroup12823_length=297, olf_isotig04677_gene=isogroup02234_length=1251, olf_isotig08338_gene=isogroup05895_length=687, olf_isotig03277_gene=isogroup01331_length=559, olf_isotig12387_gene=isogroup09944_length=469, olf_isotig07448_gene=isogroup05005_length=753, olf_isotig14484_gene=isogroup12041_length=375, olf_isotig08654_gene=i…
GO:0000794	condensed nuclear chromosome	C	3.45601e-52	1.26867e-53	85	0	2290	7444	over	olf_isotig13172_gene=isogroup10729_length=438, olf_isotig09468_gene=isogroup07025_length=615, olf_isotig06052_gene=isogroup03609_length=908, olf_isotig04425_gene=isogroup01982_length=1563, olf_isotig07191_gene=isogroup04748_length=777, olf_isotig07705_gene=isogroup05262_length=733, olf_isotig08976_gene=isogroup06533_length=645, olf_isotig00307_gene=isogroup00023_length=2679, olf_isotig06248_gene=…
GO:0043621	protein self-association	F	6.07014e-51	2.28995e-52	83	0	2292	7444	over	olf_isotig13172_gene=isogroup10729_length=438, olf_isotig09468_gene=isogroup07025_length=615, olf_isotig06052_gene=isogroup03609_length=908, olf_isotig04425_gene=isogroup01982_length=1563, olf_isotig07191_gene=isogroup04748_length=777, olf_isotig07705_gene=isogroup05262_length=733, olf_isotig08976_gene=isogroup06533_length=645, olf_isotig00307_gene=isogroup00023_length=2679, olf_isotig06248_gene=…
GO:0051371	muscle alpha-actinin binding	F	2.52899e-50	9.72407e-52	82	0	2293	7444	over	olf_isotig13172_gene=isogroup10729_length=438, olf_isotig09468_gene=isogroup07025_length=615, olf_isotig06052_gene=isogroup03609_length=908, olf_isotig04425_gene=isogroup01982_length=1563, olf_isotig07191_gene=isogroup04748_length=777, olf_isotig07705_gene=isogroup05262_length=733, olf_isotig08976_gene=isogroup06533_length=645, olf_isotig00307_gene=isogroup00023_length=2679, olf_isotig06248_gene=…
GO:0005525	GTP binding	F	9.16123e-40	4.38654e-41	65	0	2310	7444	over	olf_isotig04631_gene=isogroup02188_length=1284, olf_isotig10296_gene=isogroup07853_length=568, olf_isotig14357_gene=isogroup11914_length=382, olf_isotig14359_gene=isogroup11916_length=383, olf_isotig01272_gene=isogroup00320_length=966, olf_isotig02169_gene=isogroup00777_length=911, olf_isotig10687_gene=isogroup08244_length=548, olf_isotig09436_gene=isogroup06993_length=616, olf_isotig07083_gene=i…
GO:0030506	ankyrin binding	F	4.55e-36	2.46909e-37	59	0	2316	7444	over	olf_isotig13172_gene=isogroup10729_length=438, olf_isotig07191_gene=isogroup04748_length=777, olf_isotig06322_gene=isogroup03879_length=871, olf_isotig08976_gene=isogroup06533_length=645, olf_isotig00307_gene=isogroup00023_length=2679, olf_isotig09405_gene=isogroup06962_length=617, olf_isotig01147_gene=isogroup00257_length=2056, olf_isotig07887_gene=isogroup05444_length=722, olf_isotig06248_gene=…
GO:0005200	structural constituent of cytoskeleton	F	1.87177e-35	1.04017e-36	58	0	2317	7444	over	olf_isotig13172_gene=isogroup10729_length=438, olf_isotig07191_gene=isogroup04748_length=777, olf_isotig06322_gene=isogroup03879_length=871, olf_isotig01193_gene=isogroup00280_length=1197, olf_isotig08976_gene=isogroup06533_length=645, olf_isotig03059_gene=isogroup01222_length=663, olf_isotig00307_gene=isogroup00023_length=2679, olf_isotig06248_gene=isogroup03805_length=881, olf_isotig05354_gene=…
GO:0005859	muscle myosin complex	C	7.82148e-35	4.38057e-36	57	0	2318	7444	over	olf_isotig13172_gene=isogroup10729_length=438, olf_isotig07191_gene=isogroup04748_length=777, olf_isotig08976_gene=isogroup06533_length=645, olf_isotig00307_gene=isogroup00023_length=2679, olf_isotig06248_gene=isogroup03805_length=881, olf_isotig05354_gene=isogroup02911_length=1016, olf_isotig06588_gene=isogroup04145_length=839, olf_isotig01569_gene=isogroup00477_length=2392, olf_isotig07068_gene…
GO:0042803	protein homodimerization activity	F	6.84962e-30	4.2835e-31	49	0	2326	7444	over	olf_isotig03321_gene=isogroup01353_length=551, olf_isotig07411_gene=isogroup04968_length=758, olf_isotig03275_gene=isogroup01330_length=703, olf_isotig07448_gene=isogroup05005_length=753, olf_isotig02759_gene=isogroup01072_length=768, olf_isotig04454_gene=isogroup02011_length=1498, olf_isotig01735_gene=isogroup00560_length=1276, olf_isotig10019_gene=isogroup07576_length=584, olf_isotig05274_gene=…
GO:0003924	GTPase activity	F	1.64695e-22	1.25935e-23	37	0	2338	7444	over	olf_isotig04631_gene=isogroup02188_length=1284, olf_isotig14357_gene=isogroup11914_length=382, olf_isotig14359_gene=isogroup11916_length=383, olf_isotig01272_gene=isogroup00320_length=966, olf_isotig02169_gene=isogroup00777_length=911, olf_isotig09436_gene=isogroup06993_length=616, olf_isotig07083_gene=isogroup04640_length=784, olf_isotig09374_gene=isogroup06931_length=622, olf_isotig08900_gene=i…
GO:0048471	perinuclear region of cytoplasm	C	6.72261e-22	5.26728e-23	36	0	2339	7444	over	olf_isotig04631_gene=isogroup02188_length=1284, olf_isotig08099_gene=isogroup05656_length=704, olf_isotig08028_gene=isogroup05585_length=711, olf_isotig04677_gene=isogroup02234_length=1251, olf_isotig06559_gene=isogroup04116_length=842, olf_isotig07119_gene=isogroup04676_length=785, olf_isotig13673_gene=isogroup11230_length=417, olf_isotig08974_gene=isogroup06531_length=647, olf_isotig04797_gene=…
GO:0004842	ubiquitin-protein ligase activity	F	1.11306e-20	9.20548e-22	34	0	2341	7444	over	olf_isotig02945_gene=isogroup01165_length=654, olf_isotig04629_gene=isogroup02186_length=1286, olf_isotig02743_gene=isogroup01064_length=871, olf_isotig03277_gene=isogroup01331_length=559, olf_isotig15237_gene=isogroup12794_length=301, olf_isotig07794_gene=isogroup05351_length=723, olf_isotig06325_gene=isogroup03882_length=867, olf_isotig07325_gene=isogroup04882_length=764, olf_isotig02455_gene=i…
GO:0003743	translation initiation factor activity	F	4.50085e-20	3.84649e-21	33	0	2342	7444	over	olf_isotig02173_gene=isogroup00779_length=930, olf_isotig11040_gene=isogroup08597_length=528, olf_isotig12848_gene=isogroup10405_length=451, olf_isotig08725_gene=isogroup06282_length=662, olf_isotig02369_gene=isogroup00877_length=827, olf_isotig05537_gene=isogroup03094_length=984, olf_isotig10987_gene=isogroup08544_length=531, olf_isotig14650_gene=isogroup12207_length=366, olf_isotig11472_gene=is…
GO:0031433	telethonin binding	F	7.43419e-19	6.70932e-20	31	0	2344	7444	over	olf_isotig09468_gene=isogroup07025_length=615, olf_isotig04425_gene=isogroup01982_length=1563, olf_isotig07705_gene=isogroup05262_length=733, olf_isotig10331_gene=isogroup07888_length=565, olf_isotig06006_gene=isogroup03563_length=907, olf_isotig04554_gene=isogroup02111_length=1349, olf_isotig09557_gene=isogroup07114_length=610, olf_isotig07566_gene=isogroup05123_length=746, olf_isotig13062_gene=…
GO:0005625	soluble fraction	C	2.04883e-16	2.03337e-17	27	0	2348	7444	over	olf_isotig04631_gene=isogroup02188_length=1284, olf_isotig13697_gene=isogroup11254_length=416, olf_isotig07685_gene=isogroup05242_length=737, olf_isotig14484_gene=isogroup12041_length=375, olf_isotig06800_gene=isogroup04357_length=817, olf_isotig03821_gene=isogroup01603_length=518, olf_isotig09374_gene=isogroup06931_length=622, olf_isotig01951_gene=isogroup00668_length=1049, olf_isotig10459_gene=…
GO:0005089	Rho guanyl-nucleotide exchange factor activity	F	8.19416e-16	8.47713e-17	26	0	2349	7444	over	olf_isotig13172_gene=isogroup10729_length=438, olf_isotig05354_gene=isogroup02911_length=1016, olf_isotig06588_gene=isogroup04145_length=839, olf_isotig08342_gene=isogroup05899_length=688, olf_isotig07068_gene=isogroup04625_length=788, olf_isotig07848_gene=isogroup05405_length=720, olf_isotig12901_gene=isogroup10458_length=449, olf_isotig12035_gene=isogroup09592_length=483, olf_isotig04406_gene=i…
GO:0004298	threonine-type endopeptidase activity	F	8.19416e-16	8.47713e-17	26	0	2349	7444	over	olf_isotig08829_gene=isogroup06386_length=654, olf_isotig14504_gene=isogroup12061_length=374, olf_isotig05069_gene=isogroup02626_length=1091, olf_isotig01847_gene=isogroup00616_length=1308, olf_isotig10751_gene=isogroup08308_length=542, olf_isotig07840_gene=isogroup05397_length=723, olf_isotig06070_gene=isogroup03627_length=905, olf_isotig09164_gene=isogroup06721_length=638, olf_isotig02147_gene=…
GO:0005747	mitochondrial respiratory chain complex I	C	8.19416e-16	8.47713e-17	26	0	2349	7444	over	olf_isotig13684_gene=isogroup11241_length=417, olf_isotig10418_gene=isogroup07975_length=562, olf_isotig10998_gene=isogroup08555_length=532, olf_isotig03039_gene=isogroup01212_length=642, olf_isotig10871_gene=isogroup08428_length=536, olf_isotig10800_gene=isogroup08357_length=540, olf_isotig11860_gene=isogroup09417_length=490, olf_isotig13502_gene=isogroup11059_length=424, olf_isotig09464_gene=is…
GO:0016607	nuclear speck	C	3.29936e-15	3.53298e-16	25	0	2350	7444	over	olf_isotig06574_gene=isogroup04131_length=840, olf_isotig09508_gene=isogroup07065_length=613, olf_isotig01785_gene=isogroup00585_length=1426, olf_isotig06874_gene=isogroup04431_length=808, olf_isotig10785_gene=isogroup08342_length=541, olf_isotig13610_gene=isogroup11167_length=420, olf_isotig05164_gene=isogroup02721_length=1069, olf_isotig11965_gene=isogroup09522_length=485, olf_isotig03179_gene=…
GO:0000287	magnesium ion binding	F	3.29936e-15	3.53298e-16	25	0	2350	7444	over	olf_isotig03007_gene=isogroup01196_length=719, olf_isotig01630_gene=isogroup00507_length=1345, olf_isotig04397_gene=isogroup01954_length=1683, olf_isotig07486_gene=isogroup05043_length=752, olf_isotig13406_gene=isogroup10963_length=428, olf_isotig13315_gene=isogroup10872_length=430, olf_isotig02449_gene=isogroup00917_length=973, olf_isotig11925_gene=isogroup09482_length=488, olf_isotig04728_gene=…
GO:0051082	unfolded protein binding	F	3.29936e-15	3.53298e-16	25	0	2350	7444	over	olf_isotig08345_gene=isogroup05902_length=686, olf_isotig06015_gene=isogroup03572_length=911, olf_isotig14490_gene=isogroup12047_length=374, olf_isotig13673_gene=isogroup11230_length=417, olf_isotig03239_gene=isogroup01312_length=580, olf_isotig07368_gene=isogroup04925_length=761, olf_isotig02007_gene=isogroup00696_length=1180, olf_isotig12004_gene=isogroup09561_length=484, olf_isotig02601_gene=i…
GO:0004129	cytochrome-c oxidase activity	F	5.34838e-14	6.13062e-15	23	0	2352	7444	over	olf_isotig03279_gene=isogroup01332_length=558, olf_isotig11585_gene=isogroup09142_length=504, olf_isotig05719_gene=isogroup03276_length=953, olf_isotig07874_gene=isogroup05431_length=722, olf_isotig11916_gene=isogroup09473_length=489, olf_isotig08240_gene=isogroup05797_length=695, olf_isotig13713_gene=isogroup11270_length=413, olf_isotig07112_gene=isogroup04669_length=785, olf_isotig02845_gene=is…
GO:0032982	myosin filament	C	8.70674e-13	1.06245e-13	21	0	2354	7444	over	olf_isotig10280_gene=isogroup07837_length=569, olf_isotig12817_gene=isogroup10374_length=451, olf_isotig03035_gene=isogroup01210_length=780, olf_isotig12473_gene=isogroup10030_length=466, olf_isotig13424_gene=isogroup10981_length=428, olf_isotig00797_gene=isogroup00139_length=818, olf_isotig08759_gene=isogroup06316_length=661, olf_isotig01024_gene=isogroup00212_length=632, olf_isotig05979_gene=is…
GO:0051287	NAD binding	F	8.70674e-13	1.06245e-13	21	0	2354	7444	over	olf_isotig04397_gene=isogroup01954_length=1683, olf_isotig05248_gene=isogroup02805_length=1042, olf_isotig06974_gene=isogroup04531_length=798, olf_isotig06110_gene=isogroup03667_length=896, olf_isotig05621_gene=isogroup03178_length=971, olf_isotig06821_gene=isogroup04378_length=816, olf_isotig12432_gene=isogroup09989_length=466, olf_isotig02471_gene=isogroup00928_length=889, olf_isotig13063_gene=…
GO:0005925	focal adhesion	C	3.49002e-12	4.42076e-13	20	0	2355	7444	over	olf_isotig07411_gene=isogroup04968_length=758, olf_isotig04893_gene=isogroup02450_length=1145, olf_isotig01147_gene=isogroup00257_length=2056, olf_isotig04889_gene=isogroup02446_length=1145, olf_isotig05492_gene=isogroup03049_length=990, olf_isotig12473_gene=isogroup10030_length=466, olf_isotig06608_gene=isogroup04165_length=834, olf_isotig09306_gene=isogroup06863_length=627, olf_isotig04462_gene…
GO:0008022	protein C-terminus binding	F	3.49002e-12	4.42076e-13	20	0	2355	7444	over	olf_isotig01575_gene=isogroup00480_length=2743, olf_isotig06559_gene=isogroup04116_length=842, olf_isotig01613_gene=isogroup00499_length=1806, olf_isotig08442_gene=isogroup05999_length=681, olf_isotig01789_gene=isogroup00587_length=1278, olf_isotig08368_gene=isogroup05925_length=686, olf_isotig02449_gene=isogroup00917_length=973, olf_isotig14609_gene=isogroup12166_length=369, olf_isotig07668_gene…
GO:0005792	microsome	C	1.40193e-11	1.83886e-12	19	0	2356	7444	over	olf_isotig11327_gene=isogroup08884_length=511, olf_isotig07685_gene=isogroup05242_length=737, olf_isotig03821_gene=isogroup01603_length=518, olf_isotig14490_gene=isogroup12047_length=374, olf_isotig11905_gene=isogroup09462_length=489, olf_isotig07368_gene=isogroup04925_length=761, olf_isotig07408_gene=isogroup04965_length=758, olf_isotig06495_gene=isogroup04052_length=848, olf_isotig10579_gene=is…
GO:0030496	midbody	C	5.6063e-11	7.64643e-12	18	0	2357	7444	over	olf_isotig10240_gene=isogroup07797_length=572, olf_isotig08863_gene=isogroup06420_length=654, olf_isotig00567_gene=isogroup00076_length=1618, olf_isotig07368_gene=isogroup04925_length=761, olf_isotig03211_gene=isogroup01298_length=579, olf_isotig05495_gene=isogroup03052_length=989, olf_isotig15432_gene=isogroup12989_length=226, olf_isotig14236_gene=isogroup11793_length=388, olf_isotig13043_gene=i…
GO:0022627	cytosolic small ribosomal subunit	C	5.6063e-11	7.64643e-12	18	0	2357	7444	over	olf_isotig05087_gene=isogroup02644_length=1087, olf_isotig13030_gene=isogroup10587_length=443, olf_isotig08394_gene=isogroup05951_length=683, olf_isotig11540_gene=isogroup09097_length=506, olf_isotig03689_gene=isogroup01537_length=484, olf_isotig03403_gene=isogroup01394_length=526, olf_isotig08994_gene=isogroup06551_length=646, olf_isotig05504_gene=isogroup03061_length=988, olf_isotig09204_gene=i…
GO:0071013	catalytic step 2 spliceosome	C	5.6063e-11	7.64643e-12	18	0	2357	7444	over	olf_isotig13752_gene=isogroup11309_length=413, olf_isotig08183_gene=isogroup05740_length=699, olf_isotig11519_gene=isogroup09076_length=504, olf_isotig15067_gene=isogroup12624_length=331, olf_isotig09657_gene=isogroup07214_length=606, olf_isotig12423_gene=isogroup09980_length=465, olf_isotig09033_gene=isogroup06590_length=645, olf_isotig07215_gene=isogroup04772_length=772, olf_isotig09281_gene=is…
GO:0016324	apical plasma membrane	C	2.2061e-10	3.17856e-11	17	0	2358	7444	over	olf_isotig01575_gene=isogroup00480_length=2743, olf_isotig04893_gene=isogroup02450_length=1145, olf_isotig05492_gene=isogroup03049_length=990, olf_isotig01789_gene=isogroup00587_length=1278, olf_isotig00567_gene=isogroup00076_length=1618, olf_isotig04850_gene=isogroup02407_length=1162, olf_isotig11055_gene=isogroup08612_length=526, olf_isotig15432_gene=isogroup12989_length=226, olf_isotig13729_ge…
GO:0042470	melanosome	C	2.2061e-10	3.17856e-11	17	0	2358	7444	over	olf_isotig04819_gene=isogroup02376_length=1169, olf_isotig02169_gene=isogroup00777_length=911, olf_isotig05740_gene=isogroup03297_length=950, olf_isotig07083_gene=isogroup04640_length=784, olf_isotig05312_gene=isogroup02869_length=1030, olf_isotig03239_gene=isogroup01312_length=580, olf_isotig03149_gene=isogroup01267_length=655, olf_isotig02627_gene=isogroup01006_length=977, olf_isotig07368_gene=…
GO:0003755	peptidyl-prolyl cis-trans isomerase activity	F	3.50815e-09	5.48722e-10	15	0	2360	7444	over	olf_isotig09508_gene=isogroup07065_length=613, olf_isotig05740_gene=isogroup03297_length=950, olf_isotig07376_gene=isogroup04933_length=759, olf_isotig05436_gene=isogroup02993_length=1000, olf_isotig05148_gene=isogroup02705_length=1070, olf_isotig06840_gene=isogroup04397_length=813, olf_isotig07509_gene=isogroup05066_length=751, olf_isotig13842_gene=isogroup11399_length=409, olf_isotig12565_gene=…
GO:0022625	cytosolic large ribosomal subunit	C	3.50815e-09	5.48722e-10	15	0	2360	7444	over	olf_isotig11203_gene=isogroup08760_length=517, olf_isotig12593_gene=isogroup10150_length=461, olf_isotig06026_gene=isogroup03583_length=909, olf_isotig14775_gene=isogroup12332_length=356, olf_isotig12001_gene=isogroup09558_length=484, olf_isotig14278_gene=isogroup11835_length=387, olf_isotig15002_gene=isogroup12559_length=337, olf_isotig12487_gene=isogroup10044_length=465, olf_isotig14633_gene=is…
GO:0005624	membrane fraction	C	3.50815e-09	5.48722e-10	15	0	2360	7444	over	olf_isotig03059_gene=isogroup01222_length=663, olf_isotig05302_gene=isogroup02859_length=1032, olf_isotig06559_gene=isogroup04116_length=842, olf_isotig05148_gene=isogroup02705_length=1070, olf_isotig09374_gene=isogroup06931_length=622, olf_isotig12672_gene=isogroup10229_length=458, olf_isotig02851_gene=isogroup01118_length=837, olf_isotig05495_gene=isogroup03052_length=989, olf_isotig05174_gene=…
GO:0008137	NADH dehydrogenase (ubiquinone) activity	F	3.50815e-09	5.48722e-10	15	0	2360	7444	over	olf_isotig10998_gene=isogroup08555_length=532, olf_isotig03039_gene=isogroup01212_length=642, olf_isotig10871_gene=isogroup08428_length=536, olf_isotig10800_gene=isogroup08357_length=540, olf_isotig10073_gene=isogroup07630_length=582, olf_isotig00898_gene=isogroup00170_length=907, olf_isotig10010_gene=isogroup07567_length=585, olf_isotig05259_gene=isogroup02816_length=1043, olf_isotig00627_gene=i…
GO:0003899	DNA-directed RNA polymerase activity	F	1.38618e-08	2.27879e-09	14	0	2361	7444	over	olf_isotig08945_gene=isogroup06502_length=648, olf_isotig12387_gene=isogroup09944_length=469, olf_isotig08891_gene=isogroup06448_length=653, olf_isotig06434_gene=isogroup03991_length=856, olf_isotig09814_gene=isogroup07371_length=596, olf_isotig08388_gene=isogroup05945_length=686, olf_isotig09857_gene=isogroup07414_length=594, olf_isotig05997_gene=isogroup03554_length=912, olf_isotig06397_gene=is…
GO:0019773	proteasome core complex, alpha-subunit complex	C	1.38618e-08	2.27879e-09	14	0	2361	7444	over	olf_isotig05069_gene=isogroup02626_length=1091, olf_isotig01847_gene=isogroup00616_length=1308, olf_isotig09164_gene=isogroup06721_length=638, olf_isotig02147_gene=isogroup00766_length=938, olf_isotig07344_gene=isogroup04901_length=762, olf_isotig02127_gene=isogroup00756_length=988, olf_isotig06490_gene=isogroup04047_length=850, olf_isotig09295_gene=isogroup06852_length=627, olf_isotig00901_gene=…
GO:0031625	ubiquitin protein ligase binding	F	1.38618e-08	2.27879e-09	14	0	2361	7444	over	olf_isotig04629_gene=isogroup02186_length=1286, olf_isotig07794_gene=isogroup05351_length=723, olf_isotig07325_gene=isogroup04882_length=764, olf_isotig05550_gene=isogroup03107_length=980, olf_isotig12299_gene=isogroup09856_length=472, olf_isotig06983_gene=isogroup04540_length=798, olf_isotig11925_gene=isogroup09482_length=488, olf_isotig13698_gene=isogroup11255_length=413, olf_isotig05769_gene=i…
GO:0046982	protein heterodimerization activity	F	5.41995e-08	9.46054e-09	13	0	2362	7444	over	olf_isotig07411_gene=isogroup04968_length=758, olf_isotig03275_gene=isogroup01330_length=703, olf_isotig02653_gene=isogroup01019_length=858, olf_isotig12473_gene=isogroup10030_length=466, olf_isotig07612_gene=isogroup05169_length=742, olf_isotig06173_gene=isogroup03730_length=890, olf_isotig07655_gene=isogroup05212_length=736, olf_isotig04738_gene=isogroup02295_length=1214, olf_isotig03871_gene=i…
GO:0003746	translation elongation factor activity	F	5.41995e-08	9.46054e-09	13	0	2362	7444	over	olf_isotig14699_gene=isogroup12256_length=358, olf_isotig14359_gene=isogroup11916_length=383, olf_isotig09436_gene=isogroup06993_length=616, olf_isotig04481_gene=isogroup02038_length=1449, olf_isotig11497_gene=isogroup09054_length=506, olf_isotig12108_gene=isogroup09665_length=478, olf_isotig01499_gene=isogroup00434_length=510, olf_isotig08392_gene=isogroup05949_length=685, olf_isotig11872_gene=i…
GO:0033017	sarcoplasmic reticulum membrane	C	5.41995e-08	9.46054e-09	13	0	2362	7444	over	olf_isotig06140_gene=isogroup03697_length=889, olf_isotig07119_gene=isogroup04676_length=785, olf_isotig06840_gene=isogroup04397_length=813, olf_isotig14485_gene=isogroup12042_length=376, olf_isotig01879_gene=isogroup00632_length=1106, olf_isotig02035_gene=isogroup00710_length=1001, olf_isotig10101_gene=isogroup07658_length=580, olf_isotig03001_gene=isogroup01193_length=768, olf_isotig03535_gene=…
GO:0005852	eukaryotic translation initiation factor 3 complex	C	5.41995e-08	9.46054e-09	13	0	2362	7444	over	olf_isotig02173_gene=isogroup00779_length=930, olf_isotig10987_gene=isogroup08544_length=531, olf_isotig11472_gene=isogroup09029_length=508, olf_isotig04754_gene=isogroup02311_length=1207, olf_isotig09315_gene=isogroup06872_length=626, olf_isotig02807_gene=isogroup01096_length=726, olf_isotig08437_gene=isogroup05994_length=682, olf_isotig09946_gene=isogroup07503_length=588, olf_isotig03937_gene=i…
GO:0020037	heme binding	F	5.41995e-08	9.46054e-09	13	0	2362	7444	over	olf_isotig05719_gene=isogroup03276_length=953, olf_isotig05965_gene=isogroup03522_length=917, olf_isotig08240_gene=isogroup05797_length=695, olf_isotig10885_gene=isogroup08442_length=536, olf_isotig03217_gene=isogroup01301_length=588, olf_isotig09552_gene=isogroup07109_length=610, olf_isotig10624_gene=isogroup08181_length=551, olf_isotig13574_gene=isogroup11131_length=420, olf_isotig08413_gene=is…
GO:0001725	stress fiber	C	2.09608e-07	3.92634e-08	12	0	2363	7444	over	olf_isotig04893_gene=isogroup02450_length=1145, olf_isotig00567_gene=isogroup00076_length=1618, olf_isotig12473_gene=isogroup10030_length=466, olf_isotig00454_gene=isogroup00049_length=2220, olf_isotig15432_gene=isogroup12989_length=226, olf_isotig03871_gene=isogroup01628_length=439, olf_isotig00388_gene=isogroup00035_length=1984, olf_isotig01699_gene=isogroup00542_length=1356, olf_isotig10232_ge…
GO:0043025	neuronal cell body	C	2.09608e-07	3.92634e-08	12	0	2363	7444	over	olf_isotig08600_gene=isogroup06157_length=671, olf_isotig08200_gene=isogroup05757_length=697, olf_isotig07021_gene=isogroup04578_length=794, olf_isotig09348_gene=isogroup06905_length=620, olf_isotig02087_gene=isogroup00736_length=1234, olf_isotig12901_gene=isogroup10458_length=449, olf_isotig01859_gene=isogroup00622_length=1146, olf_isotig08733_gene=isogroup06290_length=661, olf_isotig08741_gene=…
GO:0005581	collagen	C	2.09608e-07	3.92634e-08	12	0	2363	7444	over	olf_isotig08685_gene=isogroup06242_length=665, olf_isotig05004_gene=isogroup02561_length=1113, olf_isotig07246_gene=isogroup04803_length=771, olf_isotig12112_gene=isogroup09669_length=479, olf_isotig01695_gene=isogroup00540_length=1671, olf_isotig06613_gene=isogroup04170_length=836, olf_isotig04614_gene=isogroup02171_length=1295, olf_isotig04367_gene=isogroup01924_length=1913, olf_isotig08812_gen…
GO:0046961	proton-transporting ATPase activity, rotational mechanism	F	8.16514e-07	1.629e-07	11	0	2364	7444	over	olf_isotig13270_gene=isogroup10827_length=432, olf_isotig13999_gene=isogroup11556_length=401, olf_isotig14730_gene=isogroup12287_length=361, olf_isotig02815_gene=isogroup01100_length=679, olf_isotig06599_gene=isogroup04156_length=838, olf_isotig11408_gene=isogroup08965_length=512, olf_isotig02563_gene=isogroup00974_length=775, olf_isotig03375_gene=isogroup01380_length=679, olf_isotig14214_gene=is…
GO:0030425	dendrite	C	8.16514e-07	1.629e-07	11	0	2364	7444	over	olf_isotig08200_gene=isogroup05757_length=697, olf_isotig13030_gene=isogroup10587_length=443, olf_isotig06559_gene=isogroup04116_length=842, olf_isotig14124_gene=isogroup11681_length=395, olf_isotig12901_gene=isogroup10458_length=449, olf_isotig07010_gene=isogroup04567_length=796, olf_isotig01278_gene=isogroup00323_length=970, olf_isotig08741_gene=isogroup06298_length=662, olf_isotig06556_gene=is…
GO:0031965	nuclear membrane	C	8.16514e-07	1.629e-07	11	0	2364	7444	over	olf_isotig13084_gene=isogroup10641_length=440, olf_isotig09891_gene=isogroup07448_length=592, olf_isotig04797_gene=isogroup02354_length=1181, olf_isotig10779_gene=isogroup08336_length=542, olf_isotig04768_gene=isogroup02325_length=1197, olf_isotig01763_gene=isogroup00574_length=1352, olf_isotig12698_gene=isogroup10255_length=457, olf_isotig04745_gene=isogroup02302_length=1209, olf_isotig07995_gen…
GO:0030170	pyridoxal phosphate binding	F	8.16514e-07	1.629e-07	11	0	2364	7444	over	olf_isotig09017_gene=isogroup06574_length=645, olf_isotig14372_gene=isogroup11929_length=383, olf_isotig01090_gene=isogroup00237_length=1521, olf_isotig08521_gene=isogroup06078_length=676, olf_isotig04530_gene=isogroup02087_length=1371, olf_isotig11721_gene=isogroup09278_length=496, olf_isotig08335_gene=isogroup05892_length=688, olf_isotig10693_gene=isogroup08250_length=546, olf_isotig04851_gene=…
GO:0019717	synaptosome	C	8.16514e-07	1.629e-07	11	0	2364	7444	over	olf_isotig01951_gene=isogroup00668_length=1049, olf_isotig00567_gene=isogroup00076_length=1618, olf_isotig07021_gene=isogroup04578_length=794, olf_isotig15432_gene=isogroup12989_length=226, olf_isotig07150_gene=isogroup04707_length=782, olf_isotig04901_gene=isogroup02458_length=1137, olf_isotig01699_gene=isogroup00542_length=1356, olf_isotig11130_gene=isogroup08687_length=523, olf_isotig10232_gen…
GO:0047485	protein N-terminus binding	F	3.18939e-06	6.75639e-07	10	0	2365	7444	over	olf_isotig10671_gene=isogroup08228_length=544, olf_isotig08368_gene=isogroup05925_length=686, olf_isotig05260_gene=isogroup02817_length=1043, olf_isotig08164_gene=isogroup05721_length=700, olf_isotig14538_gene=isogroup12095_length=373, olf_isotig04738_gene=isogroup02295_length=1214, olf_isotig02307_gene=isogroup00846_length=965, olf_isotig13302_gene=isogroup10859_length=431, olf_isotig12816_gene=…
GO:0046933	proton-transporting ATP synthase activity, rotational mechanism	F	3.18939e-06	6.75639e-07	10	0	2365	7444	over	olf_isotig13999_gene=isogroup11556_length=401, olf_isotig14730_gene=isogroup12287_length=361, olf_isotig02815_gene=isogroup01100_length=679, olf_isotig11408_gene=isogroup08965_length=512, olf_isotig02563_gene=isogroup00974_length=775, olf_isotig03375_gene=isogroup01380_length=679, olf_isotig14214_gene=isogroup11771_length=389, olf_isotig00660_gene=isogroup00101_length=937, olf_isotig02097_gene=is…
GO:0005769	early endosome	C	3.18939e-06	6.75639e-07	10	0	2365	7444	over	olf_isotig05075_gene=isogroup02632_length=1090, olf_isotig08019_gene=isogroup05576_length=705, olf_isotig01613_gene=isogroup00499_length=1806, olf_isotig08026_gene=isogroup05583_length=711, olf_isotig02851_gene=isogroup01118_length=837, olf_isotig04650_gene=isogroup02207_length=1270, olf_isotig15185_gene=isogroup12742_length=312, olf_isotig02351_gene=isogroup00868_length=1237, olf_isotig06616_gen…
GO:0005689	U12-type spliceosomal complex	C	3.18939e-06	6.75639e-07	10	0	2365	7444	over	olf_isotig02353_gene=isogroup00869_length=963, olf_isotig13752_gene=isogroup11309_length=413, olf_isotig15067_gene=isogroup12624_length=331, olf_isotig12088_gene=isogroup09645_length=480, olf_isotig12423_gene=isogroup09980_length=465, olf_isotig09033_gene=isogroup06590_length=645, olf_isotig14503_gene=isogroup12060_length=374, olf_isotig08162_gene=isogroup05719_length=700, olf_isotig10218_gene=is…
GO:0000777	condensed chromosome kinetochore	C	3.18939e-06	6.75639e-07	10	0	2365	7444	over	olf_isotig00567_gene=isogroup00076_length=1618, olf_isotig03111_gene=isogroup01248_length=743, olf_isotig15432_gene=isogroup12989_length=226, olf_isotig06069_gene=isogroup03626_length=902, olf_isotig01699_gene=isogroup00542_length=1356, olf_isotig10232_gene=isogroup07789_length=572, olf_isotig02929_gene=isogroup01157_length=657, olf_isotig08258_gene=isogroup05815_length=694, olf_isotig14168_gene=…
GO:0030674	protein binding, bridging	F	1.23131e-05	2.80136e-06	9	0	2366	7444	over	olf_isotig14124_gene=isogroup11681_length=395, olf_isotig08974_gene=isogroup06531_length=647, olf_isotig03885_gene=isogroup01635_length=527, olf_isotig01459_gene=isogroup00414_length=613, olf_isotig02989_gene=isogroup01187_length=648, olf_isotig08051_gene=isogroup05608_length=709, olf_isotig02895_gene=isogroup01140_length=721, olf_isotig12534_gene=isogroup10091_length=463, olf_isotig02027_gene=is…
GO:0016363	nuclear matrix	C	1.23131e-05	2.80136e-06	9	0	2366	7444	over	olf_isotig03275_gene=isogroup01330_length=703, olf_isotig01847_gene=isogroup00616_length=1308, olf_isotig01839_gene=isogroup00612_length=1500, olf_isotig07197_gene=isogroup04754_length=776, olf_isotig04928_gene=isogroup02485_length=1132, olf_isotig06022_gene=isogroup03579_length=910, olf_isotig07509_gene=isogroup05066_length=751, olf_isotig14503_gene=isogroup12060_length=374, olf_isotig03427_gene…
GO:0031072	heat shock protein binding	F	1.23131e-05	2.80136e-06	9	0	2366	7444	over	olf_isotig05936_gene=isogroup03493_length=921, olf_isotig14490_gene=isogroup12047_length=374, olf_isotig13673_gene=isogroup11230_length=417, olf_isotig10760_gene=isogroup08317_length=543, olf_isotig11905_gene=isogroup09462_length=489, olf_isotig09630_gene=isogroup07187_length=606, olf_isotig05045_gene=isogroup02602_length=1101, olf_isotig11353_gene=isogroup08910_length=501, olf_isotig12588_gene=i…
GO:0005762	mitochondrial large ribosomal subunit	C	1.23131e-05	2.80136e-06	9	0	2366	7444	over	olf_isotig13469_gene=isogroup11026_length=425, olf_isotig13335_gene=isogroup10892_length=431, olf_isotig05704_gene=isogroup03261_length=955, olf_isotig10047_gene=isogroup07604_length=582, olf_isotig13340_gene=isogroup10897_length=430, olf_isotig07667_gene=isogroup05224_length=738, olf_isotig08267_gene=isogroup05824_length=694, olf_isotig10901_gene=isogroup08458_length=536, olf_isotig09827_gene=is…
GO:0005665	DNA-directed RNA polymerase II, core complex	C	1.23131e-05	2.80136e-06	9	0	2366	7444	over	olf_isotig08945_gene=isogroup06502_length=648, olf_isotig06434_gene=isogroup03991_length=856, olf_isotig08388_gene=isogroup05945_length=686, olf_isotig05997_gene=isogroup03554_length=912, olf_isotig06397_gene=isogroup03954_length=861, olf_isotig10681_gene=isogroup08238_length=547, olf_isotig08107_gene=isogroup05664_length=705, olf_isotig07463_gene=isogroup05020_length=755, olf_isotig05534_gene=is…
GO:0000786	nucleosome	C	1.23131e-05	2.80136e-06	9	0	2366	7444	over	olf_isotig01723_gene=isogroup00554_length=1298, olf_isotig02527_gene=isogroup00956_length=784, olf_isotig09661_gene=isogroup07218_length=606, olf_isotig13393_gene=isogroup10950_length=428, olf_isotig03133_gene=isogroup01259_length=614, olf_isotig07164_gene=isogroup04721_length=781, olf_isotig05536_gene=isogroup03093_length=984, olf_isotig11809_gene=isogroup09366_length=493, olf_isotig08625_gene=i…
GO:0008201	heparin binding	F	1.23131e-05	2.80136e-06	9	0	2366	7444	over	olf_isotig08685_gene=isogroup06242_length=665, olf_isotig12103_gene=isogroup09660_length=480, olf_isotig08771_gene=isogroup06328_length=660, olf_isotig08754_gene=isogroup06311_length=660, olf_isotig12112_gene=isogroup09669_length=479, olf_isotig01859_gene=isogroup00622_length=1146, olf_isotig05319_gene=isogroup02876_length=1026, olf_isotig03357_gene=isogroup01371_length=541, olf_isotig12415_gene=…
GO:0032154	cleavage furrow	C	1.23131e-05	2.80136e-06	9	0	2366	7444	over	olf_isotig09374_gene=isogroup06931_length=622, olf_isotig12672_gene=isogroup10229_length=458, olf_isotig00567_gene=isogroup00076_length=1618, olf_isotig00454_gene=isogroup00049_length=2220, olf_isotig15432_gene=isogroup12989_length=226, olf_isotig01699_gene=isogroup00542_length=1356, olf_isotig10232_gene=isogroup07789_length=572, olf_isotig08258_gene=isogroup05815_length=694, olf_isotig07116_gene…
GO:0005201	extracellular matrix structural constituent	F	1.23131e-05	2.80136e-06	9	0	2366	7444	over	olf_isotig08685_gene=isogroup06242_length=665, olf_isotig12112_gene=isogroup09669_length=479, olf_isotig04938_gene=isogroup02495_length=1127, olf_isotig01695_gene=isogroup00540_length=1671, olf_isotig04367_gene=isogroup01924_length=1913, olf_isotig08812_gene=isogroup06369_length=656, olf_isotig00853_gene=isogroup00155_length=1830, olf_isotig11522_gene=isogroup09079_length=506, olf_isotig04417_gen…
GO:0051087	chaperone binding	F	1.23131e-05	2.80136e-06	9	0	2366	7444	over	olf_isotig14490_gene=isogroup12047_length=374, olf_isotig11905_gene=isogroup09462_length=489, olf_isotig05695_gene=isogroup03252_length=954, olf_isotig13698_gene=isogroup11255_length=413, olf_isotig14538_gene=isogroup12095_length=373, olf_isotig06304_gene=isogroup03861_length=874, olf_isotig06102_gene=isogroup03659_length=899, olf_isotig06556_gene=isogroup04113_length=843, olf_isotig10861_gene=is…
GO:0005509	calcium ion binding	F	4.78051e-05	1.13448e-05	147	299	2228	7145	over	olf_isotig13172_gene=isogroup10729_length=438, olf_isotig09468_gene=isogroup07025_length=615, olf_isotig06052_gene=isogroup03609_length=908, olf_isotig04425_gene=isogroup01982_length=1563, olf_isotig07191_gene=isogroup04748_length=777, olf_isotig07705_gene=isogroup05262_length=733, olf_isotig08976_gene=isogroup06533_length=645, olf_isotig03059_gene=isogroup01222_length=663, olf_isotig00307_gene=i…	pool_isotig06503, pool_isotig15833, pool_isotig25603, pool_isotig31021, pool_isotig11468, pool_isotig40375, pool_isotig30593, pool_isotig38021, pool_isotig30544, pool_isotig08691, pool_isotig32711, pool_isotig08675, pool_isotig22929, pool_isotig28223, pool_isotig20736, pool_isotig20732, pool_isotig08659, pool_isotig18412, pool_isotig04276, pool_isotig02022, pool_isotig25559, pool_isotig23375, poo…
GO:0016628	oxidoreductase activity, acting on the CH-CH group of donors, NAD or NADP as acceptor	F	4.78051e-05	1.16114e-05	8	0	2367	7444	over	olf_isotig05757_gene=isogroup03314_length=947, olf_isotig11515_gene=isogroup09072_length=506, olf_isotig04882_gene=isogroup02439_length=1150, olf_isotig05296_gene=isogroup02853_length=1033, olf_isotig13896_gene=isogroup11453_length=406, olf_isotig05105_gene=isogroup02662_length=1078, olf_isotig08102_gene=isogroup05659_length=705, olf_isotig01703_gene=isogroup00544_length=1355
GO:0030898	actin-dependent ATPase activity	F	4.78051e-05	1.16114e-05	8	0	2367	7444	over	olf_isotig12473_gene=isogroup10030_length=466, olf_isotig15036_gene=isogroup12593_length=330, olf_isotig06510_gene=isogroup04067_length=845, olf_isotig14198_gene=isogroup11755_length=391, olf_isotig03871_gene=isogroup01628_length=439, olf_isotig00388_gene=isogroup00035_length=1984, olf_isotig07454_gene=isogroup05011_length=753, olf_isotig02515_gene=isogroup00950_length=795
GO:0016504	peptidase activator activity	F	4.78051e-05	1.16114e-05	8	0	2367	7444	over	olf_isotig10160_gene=isogroup07717_length=576, olf_isotig11374_gene=isogroup08931_length=513, olf_isotig08771_gene=isogroup06328_length=660, olf_isotig08754_gene=isogroup06311_length=660, olf_isotig04850_gene=isogroup02407_length=1162, olf_isotig05322_gene=isogroup02879_length=1027, olf_isotig08723_gene=isogroup06280_length=662, olf_isotig06478_gene=isogroup04035_length=852
GO:0045261	proton-transporting ATP synthase complex, catalytic core F(1)	C	4.78051e-05	1.16114e-05	8	0	2367	7444	over	olf_isotig13999_gene=isogroup11556_length=401, olf_isotig14730_gene=isogroup12287_length=361, olf_isotig02815_gene=isogroup01100_length=679, olf_isotig11408_gene=isogroup08965_length=512, olf_isotig02563_gene=isogroup00974_length=775, olf_isotig03375_gene=isogroup01380_length=679, olf_isotig14214_gene=isogroup11771_length=389, olf_isotig00660_gene=isogroup00101_length=937
GO:0004221	ubiquitin thiolesterase activity	F	4.78051e-05	1.16114e-05	8	0	2367	7444	over	olf_isotig11374_gene=isogroup08931_length=513, olf_isotig01951_gene=isogroup00668_length=1049, olf_isotig02995_gene=isogroup01190_length=653, olf_isotig07859_gene=isogroup05416_length=718, olf_isotig09348_gene=isogroup06905_length=620, olf_isotig07675_gene=isogroup05232_length=734, olf_isotig04498_gene=isogroup02055_length=1419, olf_isotig07351_gene=isogroup04908_length=764
GO:0005882	intermediate filament	C	4.78051e-05	1.16114e-05	8	0	2367	7444	over	olf_isotig06004_gene=isogroup03561_length=911, olf_isotig14509_gene=isogroup12066_length=374, olf_isotig01735_gene=isogroup00560_length=1276, olf_isotig03003_gene=isogroup01194_length=675, olf_isotig05844_gene=isogroup03401_length=931, olf_isotig02561_gene=isogroup00973_length=780, olf_isotig05271_gene=isogroup02828_length=1041, olf_isotig03881_gene=isogroup01633_length=484
GO:0051539	4 iron, 4 sulfur cluster binding	F	4.78051e-05	1.16114e-05	8	0	2367	7444	over	olf_isotig10871_gene=isogroup08428_length=536, olf_isotig06923_gene=isogroup04480_length=802, olf_isotig13896_gene=isogroup11453_length=406, olf_isotig11224_gene=isogroup08781_length=520, olf_isotig07178_gene=isogroup04735_length=776, olf_isotig09480_gene=isogroup07037_length=616, olf_isotig08207_gene=isogroup05764_length=698, olf_isotig11551_gene=isogroup09108_length=506
GO:0046332	SMAD binding	F	4.78051e-05	1.16114e-05	8	0	2367	7444	over	olf_isotig08200_gene=isogroup05757_length=697, olf_isotig06559_gene=isogroup04116_length=842, olf_isotig02653_gene=isogroup01019_length=858, olf_isotig05552_gene=isogroup03109_length=980, olf_isotig02449_gene=isogroup00917_length=973, olf_isotig08741_gene=isogroup06298_length=662, olf_isotig08667_gene=isogroup06224_length=667, olf_isotig04847_gene=isogroup02404_length=1163
GO:0050660	flavin adenine dinucleotide binding	F	4.78051e-05	1.16114e-05	8	0	2367	7444	over	olf_isotig05757_gene=isogroup03314_length=947, olf_isotig07408_gene=isogroup04965_length=758, olf_isotig04974_gene=isogroup02531_length=1120, olf_isotig04670_gene=isogroup02227_length=1259, olf_isotig04494_gene=isogroup02051_length=1423, olf_isotig06821_gene=isogroup04378_length=816, olf_isotig08406_gene=isogroup05963_length=684, olf_isotig07316_gene=isogroup04873_length=767
GO:0004725	protein tyrosine phosphatase activity	F	4.78051e-05	1.16114e-05	8	0	2367	7444	over	olf_isotig08019_gene=isogroup05576_length=705, olf_isotig07537_gene=isogroup05094_length=748, olf_isotig04650_gene=isogroup02207_length=1270, olf_isotig07150_gene=isogroup04707_length=782, olf_isotig12415_gene=isogroup09972_length=468, olf_isotig02351_gene=isogroup00868_length=1237, olf_isotig11130_gene=isogroup08687_length=523, olf_isotig13455_gene=isogroup11012_length=425
GO:0005125	cytokine activity	F	0.000180508	4.81127e-05	7	0	2368	7444	over	olf_isotig10685_gene=isogroup08242_length=545, olf_isotig05319_gene=isogroup02876_length=1026, olf_isotig08735_gene=isogroup06292_length=663, olf_isotig07924_gene=isogroup05481_length=719, olf_isotig00979_gene=isogroup00197_length=752, olf_isotig05500_gene=isogroup03057_length=989, olf_isotig09191_gene=isogroup06748_length=634
GO:0004602	glutathione peroxidase activity	F	0.000180508	4.81127e-05	7	0	2368	7444	over	olf_isotig10322_gene=isogroup07879_length=565, olf_isotig05302_gene=isogroup02859_length=1032, olf_isotig03457_gene=isogroup01421_length=520, olf_isotig06708_gene=isogroup04265_length=827, olf_isotig08621_gene=isogroup06178_length=670, olf_isotig05875_gene=isogroup03432_length=929, olf_isotig05540_gene=isogroup03097_length=983
GO:0043235	receptor complex	C	0.000180508	4.81127e-05	7	0	2368	7444	over	olf_isotig02571_gene=isogroup00978_length=814, olf_isotig03821_gene=isogroup01603_length=518, olf_isotig04738_gene=isogroup02295_length=1214, olf_isotig05770_gene=isogroup03327_length=946, olf_isotig08667_gene=isogroup06224_length=667, olf_isotig04847_gene=isogroup02404_length=1163, olf_isotig04671_gene=isogroup02228_length=1258
GO:0032947	protein complex scaffold	F	0.000180508	4.81127e-05	7	0	2368	7444	over	olf_isotig13084_gene=isogroup10641_length=440, olf_isotig10838_gene=isogroup08395_length=536, olf_isotig15344_gene=isogroup12901_length=276, olf_isotig06005_gene=isogroup03562_length=912, olf_isotig01721_gene=isogroup00553_length=1439, olf_isotig05731_gene=isogroup03288_length=950, olf_isotig09378_gene=isogroup06935_length=622
GO:0042645	mitochondrial nucleoid	C	0.000180508	4.81127e-05	7	0	2368	7444	over	olf_isotig05503_gene=isogroup03060_length=989, olf_isotig09436_gene=isogroup06993_length=616, olf_isotig03267_gene=isogroup01326_length=593, olf_isotig07889_gene=isogroup05446_length=721, olf_isotig07218_gene=isogroup04775_length=775, olf_isotig13168_gene=isogroup10725_length=436, olf_isotig01671_gene=isogroup00528_length=1585
GO:0004364	glutathione transferase activity	F	0.000180508	4.81127e-05	7	0	2368	7444	over	olf_isotig05302_gene=isogroup02859_length=1032, olf_isotig03457_gene=isogroup01421_length=520, olf_isotig05274_gene=isogroup02831_length=1039, olf_isotig04732_gene=isogroup02289_length=1220, olf_isotig08621_gene=isogroup06178_length=670, olf_isotig07230_gene=isogroup04787_length=773, olf_isotig05427_gene=isogroup02984_length=1003
GO:0051920	peroxiredoxin activity	F	0.000180508	4.81127e-05	7	0	2368	7444	over	olf_isotig10322_gene=isogroup07879_length=565, olf_isotig09802_gene=isogroup07359_length=597, olf_isotig13375_gene=isogroup10932_length=429, olf_isotig01613_gene=isogroup00499_length=1806, olf_isotig08595_gene=isogroup06152_length=674, olf_isotig07830_gene=isogroup05387_length=726, olf_isotig02319_gene=isogroup00852_length=869
GO:0046966	thyroid hormone receptor binding	F	0.000180508	4.81127e-05	7	0	2368	7444	over	olf_isotig14626_gene=isogroup12183_length=367, olf_isotig12300_gene=isogroup09857_length=471, olf_isotig13084_gene=isogroup10641_length=440, olf_isotig05260_gene=isogroup02817_length=1043, olf_isotig12281_gene=isogroup09838_length=471, olf_isotig03593_gene=isogroup01489_length=606, olf_isotig13894_gene=isogroup11451_length=407
GO:0003697	single-stranded DNA binding	F	0.000180508	4.81127e-05	7	0	2368	7444	over	olf_isotig15257_gene=isogroup12814_length=300, olf_isotig08200_gene=isogroup05757_length=697, olf_isotig14447_gene=isogroup12004_length=377, olf_isotig08164_gene=isogroup05721_length=700, olf_isotig05319_gene=isogroup02876_length=1026, olf_isotig08741_gene=isogroup06298_length=662, olf_isotig10651_gene=isogroup08208_length=546
GO:0003690	double-stranded DNA binding	F	0.000180508	4.81127e-05	7	0	2368	7444	over	olf_isotig08200_gene=isogroup05757_length=697, olf_isotig06559_gene=isogroup04116_length=842, olf_isotig07197_gene=isogroup04754_length=776, olf_isotig05319_gene=isogroup02876_length=1026, olf_isotig08741_gene=isogroup06298_length=662, olf_isotig10651_gene=isogroup08208_length=546, olf_isotig03811_gene=isogroup01598_length=431
GO:0000922	spindle pole	C	0.000180508	4.81127e-05	7	0	2368	7444	over	olf_isotig08742_gene=isogroup06299_length=662, olf_isotig06559_gene=isogroup04116_length=842, olf_isotig07794_gene=isogroup05351_length=723, olf_isotig13084_gene=isogroup10641_length=440, olf_isotig07967_gene=isogroup05524_length=716, olf_isotig10835_gene=isogroup08392_length=538, olf_isotig06260_gene=isogroup03817_length=880
GO:0005765	lysosomal membrane	C	0.000180508	4.81127e-05	7	0	2368	7444	over	olf_isotig14781_gene=isogroup12338_length=355, olf_isotig08863_gene=isogroup06420_length=654, olf_isotig01324_gene=isogroup00346_length=889, olf_isotig07526_gene=isogroup05083_length=749, olf_isotig04422_gene=isogroup01979_length=1573, olf_isotig13431_gene=isogroup10988_length=426, olf_isotig09222_gene=isogroup06779_length=632
GO:0005763	mitochondrial small ribosomal subunit	C	0.000180508	4.81127e-05	7	0	2368	7444	over	olf_isotig08317_gene=isogroup05874_length=690, olf_isotig08857_gene=isogroup06414_length=655, olf_isotig11484_gene=isogroup09041_length=509, olf_isotig07426_gene=isogroup04983_length=756, olf_isotig12076_gene=isogroup09633_length=481, olf_isotig02367_gene=isogroup00876_length=995, olf_isotig07651_gene=isogroup05208_length=738
GO:0051537	2 iron, 2 sulfur cluster binding	F	0.000180508	4.81127e-05	7	0	2368	7444	over	olf_isotig04454_gene=isogroup02011_length=1498, olf_isotig10871_gene=isogroup08428_length=536, olf_isotig06821_gene=isogroup04378_length=816, olf_isotig02177_gene=isogroup00781_length=1226, olf_isotig06138_gene=isogroup03695_length=892, olf_isotig05634_gene=isogroup03191_length=966, olf_isotig05299_gene=isogroup02856_length=1033
GO:0019841	retinol binding	F	0.000180508	4.81127e-05	7	0	2368	7444	over	olf_isotig08945_gene=isogroup06502_length=648, olf_isotig01108_gene=isogroup00243_length=862, olf_isotig02417_gene=isogroup00901_length=920, olf_isotig15031_gene=isogroup12588_length=334, olf_isotig07928_gene=isogroup05485_length=719, olf_isotig11415_gene=isogroup08972_length=511, olf_isotig13248_gene=isogroup10805_length=434
GO:0031902	late endosome membrane	C	0.000180508	4.81127e-05	7	0	2368	7444	over	olf_isotig08863_gene=isogroup06420_length=654, olf_isotig01324_gene=isogroup00346_length=889, olf_isotig07526_gene=isogroup05083_length=749, olf_isotig07730_gene=isogroup05287_length=731, olf_isotig04582_gene=isogroup02139_length=1323, olf_isotig09222_gene=isogroup06779_length=632, olf_isotig09525_gene=isogroup07082_length=612
GO:0005669	transcription factor TFIID complex	C	0.000180508	4.81127e-05	7	0	2368	7444	over	olf_isotig01308_gene=isogroup00338_length=896, olf_isotig05260_gene=isogroup02817_length=1043, olf_isotig04624_gene=isogroup02181_length=1288, olf_isotig01969_gene=isogroup00677_length=1327, olf_isotig05995_gene=isogroup03552_length=911, olf_isotig13894_gene=isogroup11451_length=407, olf_isotig05642_gene=isogroup03199_length=962
GO:0005643	nuclear pore	C	0.000180508	4.81127e-05	7	0	2368	7444	over	olf_isotig13084_gene=isogroup10641_length=440, olf_isotig11497_gene=isogroup09054_length=506, olf_isotig10779_gene=isogroup08336_length=542, olf_isotig12496_gene=isogroup10053_length=465, olf_isotig15254_gene=isogroup12811_length=300, olf_isotig08392_gene=isogroup05949_length=685, olf_isotig14168_gene=isogroup11725_length=393
GO:0044325	ion channel binding	F	0.000180508	4.81127e-05	7	0	2368	7444	over	olf_isotig06559_gene=isogroup04116_length=842, olf_isotig04889_gene=isogroup02446_length=1145, olf_isotig03377_gene=isogroup01381_length=557, olf_isotig07221_gene=isogroup04778_length=767, olf_isotig02989_gene=isogroup01187_length=648, olf_isotig12534_gene=isogroup10091_length=463, olf_isotig08443_gene=isogroup06000_length=681
GO:0008138	protein tyrosine/serine/threonine phosphatase activity	F	0.000180508	4.81127e-05	7	0	2368	7444	over	olf_isotig08086_gene=isogroup05643_length=707, olf_isotig07150_gene=isogroup04707_length=782, olf_isotig02351_gene=isogroup00868_length=1237, olf_isotig11130_gene=isogroup08687_length=523, olf_isotig07941_gene=isogroup05498_length=717, olf_isotig11975_gene=isogroup09532_length=486, olf_isotig10262_gene=isogroup07819_length=570
GO:0043679	axon terminus	C	0.000180508	4.81127e-05	7	0	2368	7444	over	olf_isotig14124_gene=isogroup11681_length=395, olf_isotig00567_gene=isogroup00076_length=1618, olf_isotig15432_gene=isogroup12989_length=226, olf_isotig06173_gene=isogroup03730_length=890, olf_isotig13729_gene=isogroup11286_length=414, olf_isotig01699_gene=isogroup00542_length=1356, olf_isotig10232_gene=isogroup07789_length=572
GO:0015035	protein disulfide oxidoreductase activity	F	0.000180508	4.81127e-05	7	0	2368	7444	over	olf_isotig02693_gene=isogroup01039_length=748, olf_isotig07044_gene=isogroup04601_length=791, olf_isotig06592_gene=isogroup04149_length=839, olf_isotig04021_gene=isogroup01703_length=378, olf_isotig08054_gene=isogroup05611_length=709, olf_isotig02517_gene=isogroup00951_length=776, olf_isotig05299_gene=isogroup02856_length=1033
GO:0031432	titin binding	F	0.000180508	4.81127e-05	7	0	2368	7444	over	olf_isotig07887_gene=isogroup05444_length=722, olf_isotig04889_gene=isogroup02446_length=1145, olf_isotig15344_gene=isogroup12901_length=276, olf_isotig03833_gene=isogroup01609_length=444, olf_isotig10368_gene=isogroup07925_length=564, olf_isotig00332_gene=isogroup00027_length=663, olf_isotig05393_gene=isogroup02950_length=1011
GO:0030176	integral to endoplasmic reticulum membrane	C	0.000272443	7.26568e-05	15	9	2360	7435	over	olf_isotig05075_gene=isogroup02632_length=1090, olf_isotig08823_gene=isogroup06380_length=653, olf_isotig13047_gene=isogroup10604_length=442, olf_isotig08157_gene=isogroup05714_length=698, olf_isotig09437_gene=isogroup06994_length=618, olf_isotig01681_gene=isogroup00533_length=1567, olf_isotig06284_gene=isogroup03841_length=873, olf_isotig07526_gene=isogroup05083_length=749, olf_isotig01111_gene=…	pool_isotig03716, pool_isotig20639, pool_isotig25444, pool_isotig04076, pool_isotig11092, pool_isotig19736, pool_isotig04955, pool_isotig26622, pool_isotig03961
GO:0016605	PML body	C	0.000680308	0.000199295	6	0	2369	7444	over	olf_isotig13392_gene=isogroup10949_length=426, olf_isotig11987_gene=isogroup09544_length=478, olf_isotig08164_gene=isogroup05721_length=700, olf_isotig01278_gene=isogroup00323_length=970, olf_isotig07150_gene=isogroup04707_length=782, olf_isotig11130_gene=isogroup08687_length=523
GO:0030863	cortical cytoskeleton	C	0.000680308	0.000199295	6	0	2369	7444	over	olf_isotig06322_gene=isogroup03879_length=871, olf_isotig03059_gene=isogroup01222_length=663, olf_isotig04687_gene=isogroup02244_length=1245, olf_isotig00454_gene=isogroup00049_length=2220, olf_isotig09230_gene=isogroup06787_length=632, olf_isotig01749_gene=isogroup00567_length=1254
GO:0004553	hydrolase activity, hydrolyzing O-glycosyl compounds	F	0.000680308	0.000199295	6	0	2369	7444	over	olf_isotig11889_gene=isogroup09446_length=490, olf_isotig02025_gene=isogroup00705_length=1117, olf_isotig11360_gene=isogroup08917_length=513, olf_isotig06803_gene=isogroup04360_length=818, olf_isotig08852_gene=isogroup06409_length=655, olf_isotig01195_gene=isogroup00281_length=1203
GO:0000178	exosome (RNase complex)	C	0.000680308	0.000199295	6	0	2369	7444	over	olf_isotig13697_gene=isogroup11254_length=416, olf_isotig12407_gene=isogroup09964_length=468, olf_isotig05630_gene=isogroup03187_length=964, olf_isotig09881_gene=isogroup07438_length=592, olf_isotig06476_gene=isogroup04033_length=849, olf_isotig09265_gene=isogroup06822_length=630
GO:0000146	microfilament motor activity	F	0.000680308	0.000199295	6	0	2369	7444	over	olf_isotig10280_gene=isogroup07837_length=569, olf_isotig12473_gene=isogroup10030_length=466, olf_isotig15036_gene=isogroup12593_length=330, olf_isotig03871_gene=isogroup01628_length=439, olf_isotig00388_gene=isogroup00035_length=1984, olf_isotig07454_gene=isogroup05011_length=753
GO:0043022	ribosome binding	F	0.000680308	0.000199295	6	0	2369	7444	over	olf_isotig11040_gene=isogroup08597_length=528, olf_isotig14490_gene=isogroup12047_length=374, olf_isotig11497_gene=isogroup09054_length=506, olf_isotig08392_gene=isogroup05949_length=685, olf_isotig02767_gene=isogroup01076_length=705, olf_isotig06260_gene=isogroup03817_length=880
GO:0016272	prefoldin complex	C	0.000680308	0.000199295	6	0	2369	7444	over	olf_isotig08345_gene=isogroup05902_length=686, olf_isotig06015_gene=isogroup03572_length=911, olf_isotig02601_gene=isogroup00993_length=790, olf_isotig06304_gene=isogroup03861_length=874, olf_isotig08100_gene=isogroup05657_length=706, olf_isotig07185_gene=isogroup04742_length=777
GO:0004222	metalloendopeptidase activity	F	0.000680308	0.000199295	6	0	2369	7444	over	olf_isotig08654_gene=isogroup06211_length=668, olf_isotig03571_gene=isogroup01478_length=548, olf_isotig06126_gene=isogroup03683_length=895, olf_isotig06415_gene=isogroup03972_length=856, olf_isotig01428_gene=isogroup00398_length=676, olf_isotig01901_gene=isogroup00643_length=1116
GO:0004177	aminopeptidase activity	F	0.000680308	0.000199295	6	0	2369	7444	over	olf_isotig08225_gene=isogroup05782_length=696, olf_isotig10459_gene=isogroup08016_length=560, olf_isotig01078_gene=isogroup00230_length=539, olf_isotig08723_gene=isogroup06280_length=662, olf_isotig14456_gene=isogroup12013_length=377, olf_isotig06478_gene=isogroup04035_length=852
GO:0005868	cytoplasmic dynein complex	C	0.000680308	0.000199295	6	0	2369	7444	over	olf_isotig10019_gene=isogroup07576_length=584, olf_isotig07064_gene=isogroup04621_length=790, olf_isotig10268_gene=isogroup07825_length=570, olf_isotig01625_gene=isogroup00505_length=1780, olf_isotig08726_gene=isogroup06283_length=663, olf_isotig10733_gene=isogroup08290_length=544
GO:0032587	ruffle membrane	C	0.000680308	0.000199295	6	0	2369	7444	over	olf_isotig13030_gene=isogroup10587_length=443, olf_isotig09374_gene=isogroup06931_length=622, olf_isotig01256_gene=isogroup00312_length=1009, olf_isotig09306_gene=isogroup06863_length=627, olf_isotig12901_gene=isogroup10458_length=449, olf_isotig08733_gene=isogroup06290_length=661
GO:0005680	anaphase-promoting complex	C	0.000680308	0.000199295	6	0	2369	7444	over	olf_isotig11918_gene=isogroup09475_length=488, olf_isotig09481_gene=isogroup07038_length=615, olf_isotig07991_gene=isogroup05548_length=714, olf_isotig04378_gene=isogroup01935_length=1796, olf_isotig01414_gene=isogroup00391_length=778, olf_isotig06862_gene=isogroup04419_length=810
GO:0030175	filopodium	C	0.000680308	0.000199295	6	0	2369	7444	over	olf_isotig04143_gene=isogroup01764_length=325, olf_isotig04889_gene=isogroup02446_length=1145, olf_isotig05492_gene=isogroup03049_length=990, olf_isotig12793_gene=isogroup10350_length=453, olf_isotig13520_gene=isogroup11077_length=423, olf_isotig06238_gene=isogroup03795_length=880
GO:0005507	copper ion binding	F	0.000680308	0.000199295	6	0	2369	7444	over	olf_isotig14484_gene=isogroup12041_length=375, olf_isotig07874_gene=isogroup05431_length=722, olf_isotig08240_gene=isogroup05797_length=695, olf_isotig12604_gene=isogroup10161_length=460, olf_isotig06556_gene=isogroup04113_length=843, olf_isotig04440_gene=isogroup01997_length=1517
GO:0001104	RNA polymerase II transcription cofactor activity	F	0.000680308	0.000199295	6	0	2369	7444	over	olf_isotig14626_gene=isogroup12183_length=367, olf_isotig02653_gene=isogroup01019_length=858, olf_isotig11674_gene=isogroup09231_length=499, olf_isotig08828_gene=isogroup06385_length=656, olf_isotig04923_gene=isogroup02480_length=1135, olf_isotig07185_gene=isogroup04742_length=777
GO:0050839	cell adhesion molecule binding	F	0.000680308	0.000199295	6	0	2369	7444	over	olf_isotig06559_gene=isogroup04116_length=842, olf_isotig05492_gene=isogroup03049_length=990, olf_isotig01256_gene=isogroup00312_length=1009, olf_isotig04738_gene=isogroup02295_length=1214, olf_isotig13520_gene=isogroup11077_length=423, olf_isotig03139_gene=isogroup01262_length=595
GO:0008083	growth factor activity	F	0.000680308	0.000199295	6	0	2369	7444	over	olf_isotig10316_gene=isogroup07873_length=566, olf_isotig06206_gene=isogroup03763_length=882, olf_isotig06255_gene=isogroup03812_length=879, olf_isotig13487_gene=isogroup11044_length=425, olf_isotig03357_gene=isogroup01371_length=541, olf_isotig05500_gene=isogroup03057_length=989
GO:0016918	retinal binding	F	0.000680308	0.000199295	6	0	2369	7444	over	olf_isotig08945_gene=isogroup06502_length=648, olf_isotig02417_gene=isogroup00901_length=920, olf_isotig15031_gene=isogroup12588_length=334, olf_isotig07928_gene=isogroup05485_length=719, olf_isotig11415_gene=isogroup08972_length=511, olf_isotig13248_gene=isogroup10805_length=434
GO:0031673	H zone	C	0.000680308	0.000199295	6	0	2369	7444	over	olf_isotig07119_gene=isogroup04676_length=785, olf_isotig14485_gene=isogroup12042_length=376, olf_isotig03001_gene=isogroup01193_length=768, olf_isotig03535_gene=isogroup01460_length=503, olf_isotig01451_gene=isogroup00410_length=638, olf_isotig03881_gene=isogroup01633_length=484
GO:0051117	ATPase binding	F	0.000680308	0.000199295	6	0	2369	7444	over	olf_isotig05264_gene=isogroup02821_length=1039, olf_isotig11619_gene=isogroup09176_length=502, olf_isotig06553_gene=isogroup04110_length=835, olf_isotig11018_gene=isogroup08575_length=529, olf_isotig11038_gene=isogroup08595_length=528, olf_isotig12534_gene=isogroup10091_length=463
GO:0050661	NADP binding	F	0.000680308	0.000199295	6	0	2369	7444	over	olf_isotig07685_gene=isogroup05242_length=737, olf_isotig11816_gene=isogroup09373_length=492, olf_isotig12432_gene=isogroup09989_length=466, olf_isotig02471_gene=isogroup00928_length=889, olf_isotig10009_gene=isogroup07566_length=585, olf_isotig12180_gene=isogroup09737_length=476
GO:0015030	Cajal body	C	0.000680308	0.000199295	6	0	2369	7444	over	olf_isotig05104_gene=isogroup02661_length=1079, olf_isotig11965_gene=isogroup09522_length=485, olf_isotig09657_gene=isogroup07214_length=606, olf_isotig02157_gene=isogroup00771_length=936, olf_isotig08250_gene=isogroup05807_length=691, olf_isotig02495_gene=isogroup00940_length=875
GO:0004722	protein serine/threonine phosphatase activity	F	0.000680308	0.000199295	6	0	2369	7444	over	olf_isotig07086_gene=isogroup04643_length=786, olf_isotig02449_gene=isogroup00917_length=973, olf_isotig07150_gene=isogroup04707_length=782, olf_isotig11130_gene=isogroup08687_length=523, olf_isotig08258_gene=isogroup05815_length=694, olf_isotig07116_gene=isogroup04673_length=785
GO:0019205	nucleobase-containing compound kinase activity	F	0.00242031	0.000825267	5	0	2370	7444	over	olf_isotig01412_gene=isogroup00390_length=739, olf_isotig03003_gene=isogroup01194_length=675, olf_isotig02125_gene=isogroup00755_length=961, olf_isotig13878_gene=isogroup11435_length=406, olf_isotig02901_gene=isogroup01143_length=690
GO:0001948	glycoprotein binding	F	0.00242031	0.000825267	5	0	2370	7444	over	olf_isotig08685_gene=isogroup06242_length=665, olf_isotig05174_gene=isogroup02731_length=1067, olf_isotig14538_gene=isogroup12095_length=373, olf_isotig04738_gene=isogroup02295_length=1214, olf_isotig09975_gene=isogroup07532_length=585
GO:0042826	histone deacetylase binding	F	0.00242031	0.000825267	5	0	2370	7444	over	olf_isotig04819_gene=isogroup02376_length=1169, olf_isotig02653_gene=isogroup01019_length=858, olf_isotig08368_gene=isogroup05925_length=686, olf_isotig13302_gene=isogroup10859_length=431, olf_isotig10926_gene=isogroup08483_length=536
GO:0016592	mediator complex	C	0.00242031	0.000825267	5	0	2370	7444	over	olf_isotig14626_gene=isogroup12183_length=367, olf_isotig08828_gene=isogroup06385_length=656, olf_isotig04547_gene=isogroup02104_length=1355, olf_isotig08395_gene=isogroup05952_length=681, olf_isotig04923_gene=isogroup02480_length=1135
GO:0000149	SNARE binding	F	0.00242031	0.000825267	5	0	2370	7444	over	olf_isotig10671_gene=isogroup08228_length=544, olf_isotig05264_gene=isogroup02821_length=1039, olf_isotig01975_gene=isogroup00680_length=1057, olf_isotig06553_gene=isogroup04110_length=835, olf_isotig04653_gene=isogroup02210_length=1266
GO:0048029	monosaccharide binding	F	0.00242031	0.000825267	5	0	2370	7444	over	olf_isotig01575_gene=isogroup00480_length=2743, olf_isotig07246_gene=isogroup04803_length=771, olf_isotig02665_gene=isogroup01025_length=729, olf_isotig07935_gene=isogroup05492_length=719, olf_isotig02709_gene=isogroup01047_length=716
GO:0000062	fatty-acyl-CoA binding	F	0.00242031	0.000825267	5	0	2370	7444	over	olf_isotig07177_gene=isogroup04734_length=779, olf_isotig10400_gene=isogroup07957_length=560, olf_isotig07889_gene=isogroup05446_length=721, olf_isotig05167_gene=isogroup02724_length=1068, olf_isotig13168_gene=isogroup10725_length=436
GO:0000049	tRNA binding	F	0.00242031	0.000825267	5	0	2370	7444	over	olf_isotig14470_gene=isogroup12027_length=375, olf_isotig06552_gene=isogroup04109_length=837, olf_isotig09268_gene=isogroup06825_length=628, olf_isotig03325_gene=isogroup01355_length=565, olf_isotig02287_gene=isogroup00836_length=853
GO:0003988	acetyl-CoA C-acyltransferase activity	F	0.00242031	0.000825267	5	0	2370	7444	over	olf_isotig05503_gene=isogroup03060_length=989, olf_isotig07092_gene=isogroup04649_length=787, olf_isotig07889_gene=isogroup05446_length=721, olf_isotig08023_gene=isogroup05580_length=711, olf_isotig13168_gene=isogroup10725_length=436
GO:0060072	large conductance calcium-activated potassium channel activity	F	0.00242031	0.000825267	5	0	2370	7444	over	olf_isotig06341_gene=isogroup03898_length=869, olf_isotig13729_gene=isogroup11286_length=414, olf_isotig04830_gene=isogroup02387_length=1169, olf_isotig13200_gene=isogroup10757_length=435, olf_isotig10713_gene=isogroup08270_length=545
GO:0019005	SCF ubiquitin ligase complex	C	0.00242031	0.000825267	5	0	2370	7444	over	olf_isotig03277_gene=isogroup01331_length=559, olf_isotig07325_gene=isogroup04882_length=764, olf_isotig04600_gene=isogroup02157_length=1306, olf_isotig06657_gene=isogroup04214_length=831, olf_isotig13160_gene=isogroup10717_length=438
GO:0016323	basolateral plasma membrane	C	0.00242031	0.000825267	5	0	2370	7444	over	olf_isotig04893_gene=isogroup02450_length=1145, olf_isotig07668_gene=isogroup05225_length=737, olf_isotig06533_gene=isogroup04090_length=844, olf_isotig00934_gene=isogroup00182_length=1000, olf_isotig12534_gene=isogroup10091_length=463
GO:0045211	postsynaptic membrane	C	0.00242031	0.000825267	5	0	2370	7444	over	olf_isotig07021_gene=isogroup04578_length=794, olf_isotig13749_gene=isogroup11306_length=413, olf_isotig13729_gene=isogroup11286_length=414, olf_isotig05770_gene=isogroup03327_length=946, olf_isotig04671_gene=isogroup02228_length=1258
GO:0003857	3-hydroxyacyl-CoA dehydrogenase activity	F	0.00242031	0.000825267	5	0	2370	7444	over	olf_isotig10472_gene=isogroup08029_length=559, olf_isotig13063_gene=isogroup10620_length=442, olf_isotig07889_gene=isogroup05446_length=721, olf_isotig13168_gene=isogroup10725_length=436, olf_isotig03207_gene=isogroup01296_length=608
GO:0030530	heterogeneous nuclear ribonucleoprotein complex	C	0.00242031	0.000825267	5	0	2370	7444	over	olf_isotig02803_gene=isogroup01094_length=700, olf_isotig11519_gene=isogroup09076_length=504, olf_isotig07157_gene=isogroup04714_length=782, olf_isotig11009_gene=isogroup08566_length=530, olf_isotig14736_gene=isogroup12293_length=360
GO:0004252	serine-type endopeptidase activity	F	0.00242031	0.000825267	5	0	2370	7444	over	olf_isotig10534_gene=isogroup08091_length=555, olf_isotig10128_gene=isogroup07685_length=578, olf_isotig08723_gene=isogroup06280_length=662, olf_isotig06478_gene=isogroup04035_length=852, olf_isotig05947_gene=isogroup03504_length=918
GO:0033116	endoplasmic reticulum-Golgi intermediate compartment membrane	C	0.00242031	0.000825267	5	0	2370	7444	over	olf_isotig02309_gene=isogroup00847_length=865, olf_isotig02665_gene=isogroup01025_length=729, olf_isotig04698_gene=isogroup02255_length=1238, olf_isotig02229_gene=isogroup00807_length=905, olf_isotig01745_gene=isogroup00565_length=1275
GO:0005901	caveola	C	0.00242031	0.000825267	5	0	2370	7444	over	olf_isotig03821_gene=isogroup01603_length=518, olf_isotig10260_gene=isogroup07817_length=569, olf_isotig15185_gene=isogroup12742_length=312, olf_isotig04830_gene=isogroup02387_length=1169, olf_isotig05731_gene=isogroup03288_length=950
GO:0003705	RNA polymerase II distal enhancer sequence-specific DNA binding transcription factor activity	F	0.00242031	0.000825267	5	0	2370	7444	over	olf_isotig03275_gene=isogroup01330_length=703, olf_isotig02653_gene=isogroup01019_length=858, olf_isotig05920_gene=isogroup03477_length=923, olf_isotig08741_gene=isogroup06298_length=662, olf_isotig13539_gene=isogroup11096_length=422
GO:0004198	calcium-dependent cysteine-type endopeptidase activity	F	0.00242031	0.000825267	5	0	2370	7444	over	olf_isotig08594_gene=isogroup06151_length=674, olf_isotig15344_gene=isogroup12901_length=276, olf_isotig10860_gene=isogroup08417_length=535, olf_isotig07224_gene=isogroup04781_length=773, olf_isotig09416_gene=isogroup06973_length=619
GO:0005838	proteasome regulatory particle	C	0.00242031	0.000825267	5	0	2370	7444	over	olf_isotig01737_gene=isogroup00561_length=1281, olf_isotig06439_gene=isogroup03996_length=855, olf_isotig04982_gene=isogroup02539_length=1118, olf_isotig04517_gene=isogroup02074_length=1391, olf_isotig05063_gene=isogroup02620_length=1094
GO:0005778	peroxisomal membrane	C	0.00242031	0.000825267	5	0	2370	7444	over	olf_isotig09891_gene=isogroup07448_length=592, olf_isotig06786_gene=isogroup04343_length=819, olf_isotig10495_gene=isogroup08052_length=558, olf_isotig06704_gene=isogroup04261_length=827, olf_isotig06765_gene=isogroup04322_length=821
GO:0019903	protein phosphatase binding	F	0.00242031	0.000825267	5	0	2370	7444	over	olf_isotig06559_gene=isogroup04116_length=842, olf_isotig03821_gene=isogroup01603_length=518, olf_isotig07368_gene=isogroup04925_length=761, olf_isotig08164_gene=isogroup05721_length=700, olf_isotig06556_gene=isogroup04113_length=843
GO:0008308	voltage-gated anion channel activity	F	0.00242031	0.000825267	5	0	2370	7444	over	olf_isotig12977_gene=isogroup10534_length=447, olf_isotig04806_gene=isogroup02363_length=1175, olf_isotig04570_gene=isogroup02127_length=1334, olf_isotig04747_gene=isogroup02304_length=1214, olf_isotig01623_gene=isogroup00504_length=1598
GO:0035085	cilium axoneme	C	0.00242031	0.000825267	5	0	2370	7444	over	olf_isotig00567_gene=isogroup00076_length=1618, olf_isotig15432_gene=isogroup12989_length=226, olf_isotig01699_gene=isogroup00542_length=1356, olf_isotig10232_gene=isogroup07789_length=572, olf_isotig10022_gene=isogroup07579_length=585
GO:0019887	protein kinase regulator activity	F	0.00242031	0.000825267	5	0	2370	7444	over	olf_isotig10316_gene=isogroup07873_length=566, olf_isotig01256_gene=isogroup00312_length=1009, olf_isotig07788_gene=isogroup05345_length=728, olf_isotig05769_gene=isogroup03326_length=936, olf_isotig15132_gene=isogroup12689_length=322
GO:0035064	methylated histone residue binding	F	0.00242031	0.000825267	5	0	2370	7444	over	olf_isotig01439_gene=isogroup00404_length=662, olf_isotig07164_gene=isogroup04721_length=781, olf_isotig13962_gene=isogroup11519_length=403, olf_isotig11809_gene=isogroup09366_length=493, olf_isotig10647_gene=isogroup08204_length=549
GO:0015450	P-P-bond-hydrolysis-driven protein transmembrane transporter activity	F	0.00242031	0.000825267	5	0	2370	7444	over	olf_isotig09337_gene=isogroup06894_length=625, olf_isotig13554_gene=isogroup11111_length=423, olf_isotig05569_gene=isogroup03126_length=974, olf_isotig09302_gene=isogroup06859_length=627, olf_isotig06620_gene=isogroup04177_length=835
GO:0030145	manganese ion binding	F	0.00242031	0.000825267	5	0	2370	7444	over	olf_isotig08225_gene=isogroup05782_length=696, olf_isotig02449_gene=isogroup00917_length=973, olf_isotig01078_gene=isogroup00230_length=539, olf_isotig02087_gene=isogroup00736_length=1234, olf_isotig14456_gene=isogroup12013_length=377
GO:0030140	trans-Golgi network transport vesicle	C	0.00242031	0.000825267	5	0	2370	7444	over	olf_isotig06617_gene=isogroup04174_length=836, olf_isotig13519_gene=isogroup11076_length=423, olf_isotig02229_gene=isogroup00807_length=905, olf_isotig04817_gene=isogroup02374_length=1176, olf_isotig04444_gene=isogroup02001_length=1513
GO:0005544	calcium-dependent phospholipid binding	F	0.00242031	0.000825267	5	0	2370	7444	over	olf_isotig01485_gene=isogroup00427_length=545, olf_isotig00934_gene=isogroup00182_length=1000, olf_isotig04369_gene=isogroup01926_length=1898, olf_isotig04525_gene=isogroup02082_length=1378, olf_isotig04571_gene=isogroup02128_length=1334
GO:0005528	FK506 binding	F	0.00242031	0.000825267	5	0	2370	7444	over	olf_isotig05436_gene=isogroup02993_length=1000, olf_isotig06840_gene=isogroup04397_length=813, olf_isotig13842_gene=isogroup11399_length=409, olf_isotig02059_gene=isogroup00722_length=996, olf_isotig09285_gene=isogroup06842_length=627
GO:0005520	insulin-like growth factor binding	F	0.00242031	0.000825267	5	0	2370	7444	over	olf_isotig03821_gene=isogroup01603_length=518, olf_isotig10534_gene=isogroup08091_length=555, olf_isotig10128_gene=isogroup07685_length=578, olf_isotig13138_gene=isogroup10695_length=438, olf_isotig14898_gene=isogroup12455_length=345
GO:0005518	collagen binding	F	0.00242031	0.000825267	5	0	2370	7444	over	olf_isotig04143_gene=isogroup01764_length=325, olf_isotig08771_gene=isogroup06328_length=660, olf_isotig08754_gene=isogroup06311_length=660, olf_isotig06126_gene=isogroup03683_length=895, olf_isotig14538_gene=isogroup12095_length=373
GO:0008180	COP9 signalosome	C	0.00242031	0.000825267	5	0	2370	7444	over	olf_isotig01833_gene=isogroup00609_length=1297, olf_isotig02223_gene=isogroup00804_length=872, olf_isotig05238_gene=isogroup02795_length=1048, olf_isotig02183_gene=isogroup00784_length=939, olf_isotig01153_gene=isogroup00260_length=1542
GO:0008121	ubiquinol-cytochrome-c reductase activity	F	0.00242031	0.000825267	5	0	2370	7444	over	olf_isotig12308_gene=isogroup09865_length=471, olf_isotig12197_gene=isogroup09754_length=476, olf_isotig02177_gene=isogroup00781_length=1226, olf_isotig12571_gene=isogroup10128_length=462, olf_isotig12145_gene=isogroup09702_length=478
GO:0015288	porin activity	F	0.00242031	0.000825267	5	0	2370	7444	over	olf_isotig12977_gene=isogroup10534_length=447, olf_isotig04806_gene=isogroup02363_length=1175, olf_isotig15254_gene=isogroup12811_length=300, olf_isotig04747_gene=isogroup02304_length=1214, olf_isotig01623_gene=isogroup00504_length=1598
GO:0005496	steroid binding	F	0.00242031	0.000825267	5	0	2370	7444	over	olf_isotig05453_gene=isogroup03010_length=999, olf_isotig05710_gene=isogroup03267_length=953, olf_isotig02717_gene=isogroup01051_length=712, olf_isotig13063_gene=isogroup10620_length=442, olf_isotig01209_gene=isogroup00288_length=1151
GO:0008076	voltage-gated potassium channel complex	C	0.00242031	0.000825267	5	0	2370	7444	over	olf_isotig06341_gene=isogroup03898_length=869, olf_isotig13729_gene=isogroup11286_length=414, olf_isotig04830_gene=isogroup02387_length=1169, olf_isotig13200_gene=isogroup10757_length=435, olf_isotig10713_gene=isogroup08270_length=545
GO:0008021	synaptic vesicle	C	0.00242031	0.000825267	5	0	2370	7444	over	olf_isotig01987_gene=isogroup00686_length=1098, olf_isotig07010_gene=isogroup04567_length=796, olf_isotig13698_gene=isogroup11255_length=413, olf_isotig06173_gene=isogroup03730_length=890, olf_isotig04653_gene=isogroup02210_length=1266
GO:0005391	sodium:potassium-exchanging ATPase activity	F	0.00242031	0.000825267	5	0	2370	7444	over	olf_isotig08574_gene=isogroup06131_length=673, olf_isotig04902_gene=isogroup02459_length=1142, olf_isotig15310_gene=isogroup12867_length=288, olf_isotig14174_gene=isogroup11731_length=393, olf_isotig01729_gene=isogroup00557_length=1277
GO:0005388	calcium-transporting ATPase activity	F	0.00242031	0.000825267	5	0	2370	7444	over	olf_isotig07119_gene=isogroup04676_length=785, olf_isotig14485_gene=isogroup12042_length=376, olf_isotig03001_gene=isogroup01193_length=768, olf_isotig03535_gene=isogroup01460_length=503, olf_isotig01451_gene=isogroup00410_length=638
GO:0005344	oxygen transporter activity	F	0.00242031	0.000825267	5	0	2370	7444	over	olf_isotig03217_gene=isogroup01301_length=588, olf_isotig10624_gene=isogroup08181_length=551, olf_isotig13574_gene=isogroup11131_length=420, olf_isotig07456_gene=isogroup05013_length=755, olf_isotig03555_gene=isogroup01470_length=492
GO:0016811	hydrolase activity, acting on carbon-nitrogen (but not peptide) bonds, in linear amides	F	0.00242031	0.000825267	5	0	2370	7444	over	olf_isotig14370_gene=isogroup11927_length=383, olf_isotig11139_gene=isogroup08696_length=522, olf_isotig02377_gene=isogroup00881_length=893, olf_isotig09060_gene=isogroup06617_length=642, olf_isotig06798_gene=isogroup04355_length=818
GO:0004812	aminoacyl-tRNA ligase activity	F	0.00242031	0.000825267	5	0	2370	7444	over	olf_isotig02287_gene=isogroup00836_length=853, olf_isotig05375_gene=isogroup02932_length=1016, olf_isotig08138_gene=isogroup05695_length=703, olf_isotig08518_gene=isogroup06075_length=677, olf_isotig11538_gene=isogroup09095_length=505
GO:0031594	neuromuscular junction	C	0.00242031	0.000825267	5	0	2370	7444	over	olf_isotig14509_gene=isogroup12066_length=374, olf_isotig05844_gene=isogroup03401_length=931, olf_isotig01859_gene=isogroup00622_length=1146, olf_isotig05271_gene=isogroup02828_length=1041, olf_isotig05731_gene=isogroup03288_length=950
GO:0050681	androgen receptor binding	F	0.00242031	0.000825267	5	0	2370	7444	over	olf_isotig06559_gene=isogroup04116_length=842, olf_isotig06608_gene=isogroup04165_length=834, olf_isotig04462_gene=isogroup02019_length=1477, olf_isotig07215_gene=isogroup04772_length=772, olf_isotig09054_gene=isogroup06611_length=643
GO:0005249	voltage-gated potassium channel activity	F	0.00242031	0.000825267	5	0	2370	7444	over	olf_isotig06341_gene=isogroup03898_length=869, olf_isotig13729_gene=isogroup11286_length=414, olf_isotig04830_gene=isogroup02387_length=1169, olf_isotig13200_gene=isogroup10757_length=435, olf_isotig10713_gene=isogroup08270_length=545
GO:0016702	oxidoreductase activity, acting on single donors with incorporation of molecular oxygen, incorporation of two atoms of oxygen	F	0.00242031	0.000825267	5	0	2370	7444	over	olf_isotig03509_gene=isogroup01447_length=523, olf_isotig04374_gene=isogroup01931_length=1825, olf_isotig07246_gene=isogroup04803_length=771, olf_isotig10437_gene=isogroup07994_length=559, olf_isotig07935_gene=isogroup05492_length=719
GO:0051059	NF-kappaB binding	F	0.00242031	0.000825267	5	0	2370	7444	over	olf_isotig01847_gene=isogroup00616_length=1308, olf_isotig13030_gene=isogroup10587_length=443, olf_isotig06788_gene=isogroup04345_length=819, olf_isotig06022_gene=isogroup03579_length=910, olf_isotig03427_gene=isogroup01406_length=583
GO:0004702	receptor signaling protein serine/threonine kinase activity	F	0.00242031	0.000825267	5	0	2370	7444	over	olf_isotig13318_gene=isogroup10875_length=432, olf_isotig15185_gene=isogroup12742_length=312, olf_isotig08667_gene=isogroup06224_length=667, olf_isotig04847_gene=isogroup02404_length=1163, olf_isotig13057_gene=isogroup10614_length=442
GO:0051010	microtubule plus-end binding	F	0.00242031	0.000825267	5	0	2370	7444	over	olf_isotig04687_gene=isogroup02244_length=1245, olf_isotig01735_gene=isogroup00560_length=1276, olf_isotig01256_gene=isogroup00312_length=1009, olf_isotig05565_gene=isogroup03122_length=979, olf_isotig03881_gene=isogroup01633_length=484
GO:0004693	cyclin-dependent protein serine/threonine kinase activity	F	0.00872683	0.00341628	4	0	2371	7444	over	olf_isotig09075_gene=isogroup06632_length=642, olf_isotig13027_gene=isogroup10584_length=440, olf_isotig11724_gene=isogroup09281_length=497, olf_isotig08869_gene=isogroup06426_length=654
GO:0071817	MMXD complex	C	0.00872683	0.00341628	4	0	2371	7444	over	olf_isotig07962_gene=isogroup05519_length=716, olf_isotig06907_gene=isogroup04464_length=806, olf_isotig08970_gene=isogroup06527_length=648, olf_isotig02967_gene=isogroup01176_length=646
GO:0016646	oxidoreductase activity, acting on the CH-NH group of donors, NAD or NADP as acceptor	F	0.00872683	0.00341628	4	0	2371	7444	over	olf_isotig08985_gene=isogroup06542_length=646, olf_isotig11816_gene=isogroup09373_length=492, olf_isotig05105_gene=isogroup02662_length=1078, olf_isotig12180_gene=isogroup09737_length=476
GO:0016641	oxidoreductase activity, acting on the CH-NH2 group of donors, oxygen as acceptor	F	0.00872683	0.00341628	4	0	2371	7444	over	olf_isotig12604_gene=isogroup10161_length=460, olf_isotig05561_gene=isogroup03118_length=977, olf_isotig04440_gene=isogroup01997_length=1517, olf_isotig04485_gene=isogroup02042_length=1441
GO:0004623	phospholipase A2 activity	F	0.00872683	0.00341628	4	0	2371	7444	over	olf_isotig10322_gene=isogroup07879_length=565, olf_isotig10680_gene=isogroup08237_length=543, olf_isotig09748_gene=isogroup07305_length=599, olf_isotig07269_gene=isogroup04826_length=768
GO:0070063	RNA polymerase binding	F	0.00872683	0.00341628	4	0	2371	7444	over	olf_isotig04566_gene=isogroup02123_length=1336, olf_isotig04490_gene=isogroup02047_length=1435, olf_isotig05995_gene=isogroup03552_length=911, olf_isotig05642_gene=isogroup03199_length=962
GO:0019239	deaminase activity	F	0.00872683	0.00341628	4	0	2371	7444	over	olf_isotig11354_gene=isogroup08911_length=513, olf_isotig01669_gene=isogroup00527_length=1419, olf_isotig06018_gene=isogroup03575_length=909, olf_isotig01705_gene=isogroup00545_length=1349
GO:0031307	integral to mitochondrial outer membrane	C	0.00872683	0.00341628	4	0	2371	7444	over	olf_isotig11762_gene=isogroup09319_length=493, olf_isotig06786_gene=isogroup04343_length=819, olf_isotig09729_gene=isogroup07286_length=601, olf_isotig06973_gene=isogroup04530_length=797
GO:0048188	Set1C/COMPASS complex	C	0.00872683	0.00341628	4	0	2371	7444	over	olf_isotig12821_gene=isogroup10378_length=452, olf_isotig04928_gene=isogroup02485_length=1132, olf_isotig12290_gene=isogroup09847_length=472, olf_isotig01390_gene=isogroup00379_length=774
GO:0017016	Ras GTPase binding	F	0.00872683	0.00341628	4	0	2371	7444	over	olf_isotig08081_gene=isogroup05638_length=708, olf_isotig12901_gene=isogroup10458_length=449, olf_isotig02307_gene=isogroup00846_length=965, olf_isotig04571_gene=isogroup02128_length=1334
GO:0005048	signal sequence binding	F	0.00872683	0.00341628	4	0	2371	7444	over	olf_isotig13610_gene=isogroup11167_length=420, olf_isotig05164_gene=isogroup02721_length=1069, olf_isotig06704_gene=isogroup04261_length=827, olf_isotig10926_gene=isogroup08483_length=536
GO:0016597	amino acid binding	F	0.00872683	0.00341628	4	0	2371	7444	over	olf_isotig04819_gene=isogroup02376_length=1169, olf_isotig07170_gene=isogroup04727_length=780, olf_isotig02287_gene=isogroup00836_length=853, olf_isotig10007_gene=isogroup07564_length=583
GO:0019199	transmembrane receptor protein kinase activity	F	0.00872683	0.00341628	4	0	2371	7444	over	olf_isotig04893_gene=isogroup02450_length=1145, olf_isotig03821_gene=isogroup01603_length=518, olf_isotig08667_gene=isogroup06224_length=667, olf_isotig04847_gene=isogroup02404_length=1163
GO:0004402	histone acetyltransferase activity	F	0.00872683	0.00341628	4	0	2371	7444	over	olf_isotig10561_gene=isogroup08118_length=550, olf_isotig05995_gene=isogroup03552_length=911, olf_isotig10647_gene=isogroup08204_length=549, olf_isotig05642_gene=isogroup03199_length=962
GO:0031143	pseudopodium	C	0.00872683	0.00341628	4	0	2371	7444	over	olf_isotig00529_gene=isogroup00069_length=1914, olf_isotig13865_gene=isogroup11422_length=407, olf_isotig07747_gene=isogroup05304_length=730, olf_isotig12016_gene=isogroup09573_length=484
GO:0031105	septin complex	C	0.00872683	0.00341628	4	0	2371	7444	over	olf_isotig00567_gene=isogroup00076_length=1618, olf_isotig15432_gene=isogroup12989_length=226, olf_isotig01699_gene=isogroup00542_length=1356, olf_isotig10232_gene=isogroup07789_length=572
GO:0019003	GDP binding	F	0.00872683	0.00341628	4	0	2371	7444	over	olf_isotig14357_gene=isogroup11914_length=382, olf_isotig13610_gene=isogroup11167_length=420, olf_isotig05164_gene=isogroup02721_length=1069, olf_isotig08076_gene=isogroup05633_length=708
GO:0016328	lateral plasma membrane	C	0.00872683	0.00341628	4	0	2371	7444	over	olf_isotig06559_gene=isogroup04116_length=842, olf_isotig01256_gene=isogroup00312_length=1009, olf_isotig01247_gene=isogroup00307_length=2071, olf_isotig08076_gene=isogroup05633_length=708
GO:0047429	nucleoside-triphosphate diphosphatase activity	F	0.00872683	0.00341628	4	0	2371	7444	over	olf_isotig08880_gene=isogroup06437_length=652, olf_isotig11743_gene=isogroup09300_length=495, olf_isotig04818_gene=isogroup02375_length=1173, olf_isotig02545_gene=isogroup00965_length=795
GO:0004322	ferroxidase activity	F	0.00872683	0.00341628	4	0	2371	7444	over	olf_isotig02121_gene=isogroup00753_length=969, olf_isotig05398_gene=isogroup02955_length=1010, olf_isotig12306_gene=isogroup09863_length=472, olf_isotig12554_gene=isogroup10111_length=461
GO:0001671	ATPase activator activity	F	0.00872683	0.00341628	4	0	2371	7444	over	olf_isotig12817_gene=isogroup10374_length=451, olf_isotig05695_gene=isogroup03252_length=954, olf_isotig10861_gene=isogroup08418_length=538, olf_isotig01795_gene=isogroup00590_length=1168
GO:0016234	inclusion body	C	0.00872683	0.00341628	4	0	2371	7444	over	olf_isotig06803_gene=isogroup04360_length=818, olf_isotig08974_gene=isogroup06531_length=647, olf_isotig13698_gene=isogroup11255_length=413, olf_isotig01195_gene=isogroup00281_length=1203
GO:0005916	fascia adherens	C	0.00872683	0.00341628	4	0	2371	7444	over	olf_isotig06559_gene=isogroup04116_length=842, olf_isotig14509_gene=isogroup12066_length=374, olf_isotig05844_gene=isogroup03401_length=931, olf_isotig05271_gene=isogroup02828_length=1041
GO:0001540	beta-amyloid binding	F	0.00872683	0.00341628	4	0	2371	7444	over	olf_isotig07021_gene=isogroup04578_length=794, olf_isotig01905_gene=isogroup00645_length=1124, olf_isotig13063_gene=isogroup10620_length=442, olf_isotig02139_gene=isogroup00762_length=933
GO:0030426	growth cone	C	0.00872683	0.00341628	4	0	2371	7444	over	olf_isotig02425_gene=isogroup00905_length=828, olf_isotig00454_gene=isogroup00049_length=2220, olf_isotig08493_gene=isogroup06050_length=677, olf_isotig14740_gene=isogroup12297_length=360
GO:0071339	MLL1 complex	C	0.00872683	0.00341628	4	0	2371	7444	over	olf_isotig13561_gene=isogroup11118_length=422, olf_isotig01537_gene=isogroup00454_length=365, olf_isotig13894_gene=isogroup11451_length=407, olf_isotig10647_gene=isogroup08204_length=549
GO:0033018	sarcoplasmic reticulum lumen	C	0.00872683	0.00341628	4	0	2371	7444	over	olf_isotig15058_gene=isogroup12615_length=332, olf_isotig01187_gene=isogroup00277_length=1205, olf_isotig01181_gene=isogroup00274_length=1250, olf_isotig07930_gene=isogroup05487_length=713
GO:0005844	polysome	C	0.00872683	0.00341628	4	0	2371	7444	over	olf_isotig01847_gene=isogroup00616_length=1308, olf_isotig10177_gene=isogroup07734_length=572, olf_isotig06022_gene=isogroup03579_length=910, olf_isotig03427_gene=isogroup01406_length=583
GO:0005833	hemoglobin complex	C	0.00872683	0.00341628	4	0	2371	7444	over	olf_isotig03217_gene=isogroup01301_length=588, olf_isotig10624_gene=isogroup08181_length=551, olf_isotig07456_gene=isogroup05013_length=755, olf_isotig03555_gene=isogroup01470_length=492
GO:0008483	transaminase activity	F	0.00872683	0.00341628	4	0	2371	7444	over	olf_isotig02349_gene=isogroup00867_length=879, olf_isotig01090_gene=isogroup00237_length=1521, olf_isotig08521_gene=isogroup06078_length=676, olf_isotig04530_gene=isogroup02087_length=1371
GO:0030331	estrogen receptor binding	F	0.00872683	0.00341628	4	0	2371	7444	over	olf_isotig06559_gene=isogroup04116_length=842, olf_isotig13063_gene=isogroup10620_length=442, olf_isotig05995_gene=isogroup03552_length=911, olf_isotig05642_gene=isogroup03199_length=962
GO:0030315	T-tubule	C	0.00872683	0.00341628	4	0	2371	7444	over	olf_isotig15344_gene=isogroup12901_length=276, olf_isotig12534_gene=isogroup10091_length=463, olf_isotig00462_gene=isogroup00051_length=1432, olf_isotig05731_gene=isogroup03288_length=950
GO:0016010	dystrophin-associated glycoprotein complex	C	0.00872683	0.00341628	4	0	2371	7444	over	olf_isotig04047_gene=isogroup01716_length=399, olf_isotig07784_gene=isogroup05341_length=730, olf_isotig09027_gene=isogroup06584_length=645, olf_isotig05731_gene=isogroup03288_length=950
GO:0005787	signal peptidase complex	C	0.00872683	0.00341628	4	0	2371	7444	over	olf_isotig06495_gene=isogroup04052_length=848, olf_isotig09437_gene=isogroup06994_length=618, olf_isotig04477_gene=isogroup02034_length=1423, olf_isotig07111_gene=isogroup04668_length=784
GO:0005786	signal recognition particle, endoplasmic reticulum targeting	C	0.00872683	0.00341628	4	0	2371	7444	over	olf_isotig11448_gene=isogroup09005_length=510, olf_isotig13610_gene=isogroup11167_length=420, olf_isotig05164_gene=isogroup02721_length=1069, olf_isotig06000_gene=isogroup03557_length=912
GO:0005742	mitochondrial outer membrane translocase complex	C	0.00872683	0.00341628	4	0	2371	7444	over	olf_isotig09337_gene=isogroup06894_length=625, olf_isotig08515_gene=isogroup06072_length=677, olf_isotig09213_gene=isogroup06770_length=633, olf_isotig05569_gene=isogroup03126_length=974
GO:0005720	nuclear heterochromatin	C	0.00872683	0.00341628	4	0	2371	7444	over	olf_isotig07164_gene=isogroup04721_length=781, olf_isotig01937_gene=isogroup00661_length=1099, olf_isotig12951_gene=isogroup10508_length=446, olf_isotig11809_gene=isogroup09366_length=493
GO:0008312	7S RNA binding	F	0.00872683	0.00341628	4	0	2371	7444	over	olf_isotig11448_gene=isogroup09005_length=510, olf_isotig13610_gene=isogroup11167_length=420, olf_isotig05164_gene=isogroup02721_length=1069, olf_isotig06000_gene=isogroup03557_length=912
GO:0005683	U7 snRNP	C	0.00872683	0.00341628	4	0	2371	7444	over	olf_isotig13752_gene=isogroup11309_length=413, olf_isotig15067_gene=isogroup12624_length=331, olf_isotig12423_gene=isogroup09980_length=465, olf_isotig11231_gene=isogroup08788_length=520
GO:0070603	SWI/SNF superfamily-type complex	C	0.00872683	0.00341628	4	0	2371	7444	over	olf_isotig11674_gene=isogroup09231_length=499, olf_isotig02671_gene=isogroup01028_length=834, olf_isotig08184_gene=isogroup05741_length=699, olf_isotig11926_gene=isogroup09483_length=487
GO:0030132	clathrin coat of coated pit	C	0.00872683	0.00341628	4	0	2371	7444	over	olf_isotig06617_gene=isogroup04174_length=836, olf_isotig04958_gene=isogroup02515_length=1125, olf_isotig13749_gene=isogroup11306_length=413, olf_isotig13519_gene=isogroup11076_length=423
GO:0030131	clathrin adaptor complex	C	0.00872683	0.00341628	4	0	2371	7444	over	olf_isotig05416_gene=isogroup02973_length=1006, olf_isotig06617_gene=isogroup04174_length=836, olf_isotig04958_gene=isogroup02515_length=1125, olf_isotig13749_gene=isogroup11306_length=413
GO:0018024	histone-lysine N-methyltransferase activity	F	0.00872683	0.00341628	4	0	2371	7444	over	olf_isotig04566_gene=isogroup02123_length=1336, olf_isotig04490_gene=isogroup02047_length=1435, olf_isotig09895_gene=isogroup07452_length=593, olf_isotig01390_gene=isogroup00379_length=774
GO:0005546	phosphatidylinositol-4,5-bisphosphate binding	F	0.00872683	0.00341628	4	0	2371	7444	over	olf_isotig02169_gene=isogroup00777_length=911, olf_isotig07083_gene=isogroup04640_length=784, olf_isotig08680_gene=isogroup06237_length=665, olf_isotig04571_gene=isogroup02128_length=1334
GO:0030056	hemidesmosome	C	0.00872683	0.00341628	4	0	2371	7444	over	olf_isotig01147_gene=isogroup00257_length=2056, olf_isotig11974_gene=isogroup09531_length=484, olf_isotig05565_gene=isogroup03122_length=979, olf_isotig03881_gene=isogroup01633_length=484
GO:0008199	ferric iron binding	F	0.00872683	0.00341628	4	0	2371	7444	over	olf_isotig02121_gene=isogroup00753_length=969, olf_isotig05398_gene=isogroup02955_length=1010, olf_isotig12306_gene=isogroup09863_length=472, olf_isotig12554_gene=isogroup10111_length=461
GO:0009897	external side of plasma membrane	C	0.00872683	0.00341628	4	0	2371	7444	over	olf_isotig01485_gene=isogroup00427_length=545, olf_isotig06672_gene=isogroup04229_length=831, olf_isotig13729_gene=isogroup11286_length=414, olf_isotig01859_gene=isogroup00622_length=1146
GO:0034358	plasma lipoprotein particle	C	0.00872683	0.00341628	4	0	2371	7444	over	olf_isotig11947_gene=isogroup09504_length=487, olf_isotig05174_gene=isogroup02731_length=1067, olf_isotig02055_gene=isogroup00720_length=989, olf_isotig07269_gene=isogroup04826_length=768
GO:0008097	5S rRNA binding	F	0.00872683	0.00341628	4	0	2371	7444	over	olf_isotig04781_gene=isogroup02338_length=1189, olf_isotig15167_gene=isogroup12724_length=316, olf_isotig05319_gene=isogroup02876_length=1026, olf_isotig03165_gene=isogroup01275_length=584
GO:0012507	ER to Golgi transport vesicle membrane	C	0.00872683	0.00341628	4	0	2371	7444	over	olf_isotig04677_gene=isogroup02234_length=1251, olf_isotig02665_gene=isogroup01025_length=729, olf_isotig12496_gene=isogroup10053_length=465, olf_isotig01745_gene=isogroup00565_length=1275
GO:0008013	beta-catenin binding	F	0.00872683	0.00341628	4	0	2371	7444	over	olf_isotig10838_gene=isogroup08395_length=536, olf_isotig01256_gene=isogroup00312_length=1009, olf_isotig06470_gene=isogroup04027_length=847, olf_isotig13455_gene=isogroup11012_length=425
GO:1901505	carbohydrate derivative transporter activity	F	0.00872683	0.00341628	4	0	2371	7444	over	olf_isotig05174_gene=isogroup02731_length=1067, olf_isotig05729_gene=isogroup03286_length=949, olf_isotig05023_gene=isogroup02580_length=1108, olf_isotig08809_gene=isogroup06366_length=653
GO:0016866	intramolecular transferase activity	F	0.00872683	0.00341628	4	0	2371	7444	over	olf_isotig05104_gene=isogroup02661_length=1079, olf_isotig14179_gene=isogroup11736_length=391, olf_isotig13457_gene=isogroup11014_length=426, olf_isotig15135_gene=isogroup12692_length=320
GO:0016862	intramolecular oxidoreductase activity, interconverting keto- and enol-groups	F	0.00872683	0.00341628	4	0	2371	7444	over	olf_isotig10685_gene=isogroup08242_length=545, olf_isotig02693_gene=isogroup01039_length=748, olf_isotig08735_gene=isogroup06292_length=663, olf_isotig02517_gene=isogroup00951_length=776
GO:0032040	small-subunit processome	C	0.00872683	0.00341628	4	0	2371	7444	over	olf_isotig05648_gene=isogroup03205_length=957, olf_isotig08994_gene=isogroup06551_length=646, olf_isotig09204_gene=isogroup06761_length=632, olf_isotig11338_gene=isogroup08895_length=515
GO:0004867	serine-type endopeptidase inhibitor activity	F	0.00872683	0.00341628	4	0	2371	7444	over	olf_isotig04897_gene=isogroup02454_length=1141, olf_isotig13138_gene=isogroup10695_length=438, olf_isotig01859_gene=isogroup00622_length=1146, olf_isotig08269_gene=isogroup05826_length=693
GO:0004843	ubiquitin-specific protease activity	F	0.00872683	0.00341628	4	0	2371	7444	over	olf_isotig01771_gene=isogroup00578_length=1281, olf_isotig07675_gene=isogroup05232_length=734, olf_isotig07351_gene=isogroup04908_length=764, olf_isotig14152_gene=isogroup11709_length=391
GO:0031593	polyubiquitin binding	F	0.00872683	0.00341628	4	0	2371	7444	over	olf_isotig13495_gene=isogroup11052_length=425, olf_isotig06803_gene=isogroup04360_length=818, olf_isotig14447_gene=isogroup12004_length=377, olf_isotig01195_gene=isogroup00281_length=1203
GO:0031528	microvillus membrane	C	0.00872683	0.00341628	4	0	2371	7444	over	olf_isotig06559_gene=isogroup04116_length=842, olf_isotig05492_gene=isogroup03049_length=990, olf_isotig02825_gene=isogroup01105_length=840, olf_isotig13520_gene=isogroup11077_length=423
GO:0005246	calcium channel regulator activity	F	0.00872683	0.00341628	4	0	2371	7444	over	olf_isotig06140_gene=isogroup03697_length=889, olf_isotig04460_gene=isogroup02017_length=1480, olf_isotig03377_gene=isogroup01381_length=557, olf_isotig02035_gene=isogroup00710_length=1001
GO:0005245	voltage-gated calcium channel activity	F	0.00872683	0.00341628	4	0	2371	7444	over	olf_isotig01879_gene=isogroup00632_length=1106, olf_isotig04422_gene=isogroup01979_length=1573, olf_isotig10101_gene=isogroup07658_length=580, olf_isotig00462_gene=isogroup00051_length=1432
GO:0005219	ryanodine-sensitive calcium-release channel activity	F	0.00872683	0.00341628	4	0	2371	7444	over	olf_isotig06840_gene=isogroup04397_length=813, olf_isotig01879_gene=isogroup00632_length=1106, olf_isotig10101_gene=isogroup07658_length=580, olf_isotig00462_gene=isogroup00051_length=1432
GO:0048306	calcium-dependent protein binding	F	0.00872683	0.00341628	4	0	2371	7444	over	olf_isotig01266_gene=isogroup00317_length=991, olf_isotig05174_gene=isogroup02731_length=1067, olf_isotig04745_gene=isogroup02302_length=1209, olf_isotig04525_gene=isogroup02082_length=1378
GO:0016782	transferase activity, transferring sulfur-containing groups	F	0.00872683	0.00341628	4	0	2371	7444	over	olf_isotig04812_gene=isogroup02369_length=1174, olf_isotig02749_gene=isogroup01067_length=750, olf_isotig01809_gene=isogroup00597_length=1199, olf_isotig04715_gene=isogroup02272_length=1230
GO:0004712	protein serine/threonine/tyrosine kinase activity	F	0.00872683	0.00341628	4	0	2371	7444	over	olf_isotig05295_gene=isogroup02852_length=1034, olf_isotig10216_gene=isogroup07773_length=572, olf_isotig06416_gene=isogroup03973_length=858, olf_isotig12714_gene=isogroup10271_length=455
GO:0017119	Golgi transport complex	C	0.00872683	0.00341628	4	0	2371	7444	over	olf_isotig10671_gene=isogroup08228_length=544, olf_isotig14412_gene=isogroup11969_length=377, olf_isotig03365_gene=isogroup01375_length=561, olf_isotig10044_gene=isogroup07601_length=583
GO:0008287	protein serine/threonine phosphatase complex	C	0.0294546	0.0137803	4	1	2371	7443	over	olf_isotig02449_gene=isogroup00917_length=973, olf_isotig07144_gene=isogroup04701_length=782, olf_isotig07995_gene=isogroup05552_length=714, olf_isotig01390_gene=isogroup00379_length=774	pool_isotig12452
GO:0005126	cytokine receptor binding	F	0.0294546	0.0141375	3	0	2372	7444	over	olf_isotig10685_gene=isogroup08242_length=545, olf_isotig04738_gene=isogroup02295_length=1214, olf_isotig08735_gene=isogroup06292_length=663
GO:0034061	DNA polymerase activity	F	0.0294546	0.0141375	3	0	2372	7444	over	olf_isotig13493_gene=isogroup11050_length=425, olf_isotig05104_gene=isogroup02661_length=1079, olf_isotig02007_gene=isogroup00696_length=1180
GO:0030915	Smc5-Smc6 complex	C	0.0294546	0.0141375	3	0	2372	7444	over	olf_isotig13392_gene=isogroup10949_length=426, olf_isotig11169_gene=isogroup08726_length=523, olf_isotig04719_gene=isogroup02276_length=1226
GO:0004683	calmodulin-dependent protein kinase activity	F	0.0294546	0.0141375	3	0	2372	7444	over	olf_isotig02025_gene=isogroup00705_length=1117, olf_isotig11360_gene=isogroup08917_length=513, olf_isotig01579_gene=isogroup00482_length=1924
GO:0016615	malate dehydrogenase activity	F	0.0294546	0.0141375	3	0	2372	7444	over	olf_isotig01799_gene=isogroup00592_length=1305, olf_isotig10931_gene=isogroup08488_length=530, olf_isotig02535_gene=isogroup00960_length=771
GO:0004634	phosphopyruvate hydratase activity	F	0.0294546	0.0141375	3	0	2372	7444	over	olf_isotig13406_gene=isogroup10963_length=428, olf_isotig13315_gene=isogroup10872_length=430, olf_isotig08451_gene=isogroup06008_length=681
GO:0000276	mitochondrial proton-transporting ATP synthase complex, coupling factor F(o)	C	0.0294546	0.0141375	3	0	2372	7444	over	olf_isotig03533_gene=isogroup01459_length=483, olf_isotig02717_gene=isogroup01051_length=712, olf_isotig03413_gene=isogroup01399_length=517
GO:0035749	myelin sheath adaxonal region	C	0.0294546	0.0141375	3	0	2372	7444	over	olf_isotig07150_gene=isogroup04707_length=782, olf_isotig11130_gene=isogroup08687_length=523, olf_isotig04571_gene=isogroup02128_length=1334
GO:0031371	ubiquitin conjugating enzyme complex	C	0.0294546	0.0141375	3	0	2372	7444	over	olf_isotig04629_gene=isogroup02186_length=1286, olf_isotig01336_gene=isogroup00352_length=890, olf_isotig10952_gene=isogroup08509_length=531
GO:0045502	dynein binding	F	0.0294546	0.0141375	3	0	2372	7444	over	olf_isotig10019_gene=isogroup07576_length=584, olf_isotig08279_gene=isogroup05836_length=692, olf_isotig10733_gene=isogroup08290_length=544
GO:0017070	U6 snRNA binding	F	0.0294546	0.0141375	3	0	2372	7444	over	olf_isotig06574_gene=isogroup04131_length=840, olf_isotig09042_gene=isogroup06599_length=645, olf_isotig06694_gene=isogroup04251_length=827
GO:0005099	Ras GTPase activator activity	F	0.0294546	0.0141375	3	0	2372	7444	over	olf_isotig01885_gene=isogroup00635_length=1119, olf_isotig14124_gene=isogroup11681_length=395, olf_isotig11939_gene=isogroup09496_length=480
GO:0005080	protein kinase C binding	F	0.0294546	0.0141375	3	0	2372	7444	over	olf_isotig14096_gene=isogroup11653_length=395, olf_isotig09558_gene=isogroup07115_length=610, olf_isotig09029_gene=isogroup06586_length=643
GO:0017022	myosin binding	F	0.0294546	0.0141375	3	0	2372	7444	over	olf_isotig11785_gene=isogroup09342_length=493, olf_isotig09374_gene=isogroup06931_length=622, olf_isotig07339_gene=isogroup04896_length=762
GO:0016593	Cdc73/Paf1 complex	C	0.0294546	0.0141375	3	0	2372	7444	over	olf_isotig15257_gene=isogroup12814_length=300, olf_isotig10966_gene=isogroup08523_length=530, olf_isotig07869_gene=isogroup05426_length=723
GO:0004596	peptide alpha-N-acetyltransferase activity	F	0.0294546	0.0141375	3	0	2372	7444	over	olf_isotig08331_gene=isogroup05888_length=689, olf_isotig04798_gene=isogroup02355_length=1181, olf_isotig04593_gene=isogroup02150_length=1313
GO:0004579	dolichyl-diphosphooligosaccharide-protein glycotransferase activity	F	0.0294546	0.0141375	3	0	2372	7444	over	olf_isotig08434_gene=isogroup05991_length=680, olf_isotig02627_gene=isogroup01006_length=977, olf_isotig03477_gene=isogroup01431_length=580
GO:0004536	deoxyribonuclease activity	F	0.0294546	0.0141375	3	0	2372	7444	over	olf_isotig07535_gene=isogroup05092_length=748, olf_isotig03003_gene=isogroup01194_length=675, olf_isotig02657_gene=isogroup01021_length=1123
GO:0000175	3'-5'-exoribonuclease activity	F	0.0294546	0.0141375	3	0	2372	7444	over	olf_isotig12407_gene=isogroup09964_length=468, olf_isotig07859_gene=isogroup05416_length=718, olf_isotig05630_gene=isogroup03187_length=964
GO:0043256	laminin complex	C	0.0294546	0.0141375	3	0	2372	7444	over	olf_isotig08559_gene=isogroup06116_length=674, olf_isotig02277_gene=isogroup00831_length=881, olf_isotig04938_gene=isogroup02495_length=1127
GO:0043220	Schmidt-Lanterman incisure	C	0.0294546	0.0141375	3	0	2372	7444	over	olf_isotig07150_gene=isogroup04707_length=782, olf_isotig11130_gene=isogroup08687_length=523, olf_isotig04571_gene=isogroup02128_length=1334
GO:0031258	lamellipodium membrane	C	0.0294546	0.0141375	3	0	2372	7444	over	olf_isotig04143_gene=isogroup01764_length=325, olf_isotig07477_gene=isogroup05034_length=754, olf_isotig01554_gene=isogroup00464_length=521
GO:0048038	quinone binding	F	0.0294546	0.0141375	3	0	2372	7444	over	olf_isotig05561_gene=isogroup03118_length=977, olf_isotig07178_gene=isogroup04735_length=776, olf_isotig11551_gene=isogroup09108_length=506
GO:0042719	mitochondrial intermembrane space protein transporter complex	C	0.0294546	0.0141375	3	0	2372	7444	over	olf_isotig09090_gene=isogroup06647_length=641, olf_isotig04994_gene=isogroup02551_length=1114, olf_isotig05713_gene=isogroup03270_length=952
GO:0016471	vacuolar proton-transporting V-type ATPase complex	C	0.0294546	0.0141375	3	0	2372	7444	over	olf_isotig13270_gene=isogroup10827_length=432, olf_isotig06599_gene=isogroup04156_length=838, olf_isotig02097_gene=isogroup00741_length=950
GO:0004450	isocitrate dehydrogenase (NADP+) activity	F	0.0294546	0.0141375	3	0	2372	7444	over	olf_isotig04397_gene=isogroup01954_length=1683, olf_isotig06974_gene=isogroup04531_length=798, olf_isotig00172_gene=isogroup00007_length=1512
GO:0016406	carnitine O-acyltransferase activity	F	0.0294546	0.0141375	3	0	2372	7444	over	olf_isotig05455_gene=isogroup03012_length=996, olf_isotig01645_gene=isogroup00515_length=1553, olf_isotig13323_gene=isogroup10880_length=432
GO:0045335	phagocytic vesicle	C	0.0294546	0.0141375	3	0	2372	7444	over	olf_isotig08081_gene=isogroup05638_length=708, olf_isotig13645_gene=isogroup11202_length=419, olf_isotig04525_gene=isogroup02082_length=1378
GO:0000015	phosphopyruvate hydratase complex	C	0.0294546	0.0141375	3	0	2372	7444	over	olf_isotig13406_gene=isogroup10963_length=428, olf_isotig13315_gene=isogroup10872_length=430, olf_isotig08451_gene=isogroup06008_length=681
GO:0003995	acyl-CoA dehydrogenase activity	F	0.0294546	0.0141375	3	0	2372	7444	over	olf_isotig05757_gene=isogroup03314_length=947, olf_isotig04974_gene=isogroup02531_length=1120, olf_isotig04494_gene=isogroup02051_length=1423
GO:0030686	90S preribosome	C	0.0294546	0.0141375	3	0	2372	7444	over	olf_isotig08994_gene=isogroup06551_length=646, olf_isotig09204_gene=isogroup06761_length=632, olf_isotig10413_gene=isogroup07970_length=561
GO:0030669	clathrin-coated endocytic vesicle membrane	C	0.0294546	0.0141375	3	0	2372	7444	over	olf_isotig06617_gene=isogroup04174_length=836, olf_isotig13749_gene=isogroup11306_length=413, olf_isotig13519_gene=isogroup11076_length=423
GO:0004347	glucose-6-phosphate isomerase activity	F	0.0294546	0.0141375	3	0	2372	7444	over	olf_isotig07924_gene=isogroup05481_length=719, olf_isotig00979_gene=isogroup00197_length=752, olf_isotig05500_gene=isogroup03057_length=989
GO:0033276	transcription factor TFTC complex	C	0.0294546	0.0141375	3	0	2372	7444	over	olf_isotig05995_gene=isogroup03552_length=911, olf_isotig13894_gene=isogroup11451_length=407, olf_isotig05642_gene=isogroup03199_length=962
GO:0031091	platelet alpha granule	C	0.0294546	0.0141375	3	0	2372	7444	over	olf_isotig01667_gene=isogroup00526_length=1681, olf_isotig01859_gene=isogroup00622_length=1146, olf_isotig11788_gene=isogroup09345_length=492
GO:0004300	enoyl-CoA hydratase activity	F	0.0294546	0.0141375	3	0	2372	7444	over	olf_isotig05028_gene=isogroup02585_length=1106, olf_isotig07889_gene=isogroup05446_length=721, olf_isotig13168_gene=isogroup10725_length=436
GO:0043034	costamere	C	0.0294546	0.0141375	3	0	2372	7444	over	olf_isotig01147_gene=isogroup00257_length=2056, olf_isotig06975_gene=isogroup04532_length=798, olf_isotig12534_gene=isogroup10091_length=463
GO:0043027	cysteine-type endopeptidase inhibitor activity involved in apoptotic process	F	0.0294546	0.0141375	3	0	2372	7444	over	olf_isotig08099_gene=isogroup05656_length=704, olf_isotig01613_gene=isogroup00499_length=1806, olf_isotig07830_gene=isogroup05387_length=726
GO:0003883	CTP synthase activity	F	0.0294546	0.0141375	3	0	2372	7444	over	olf_isotig09288_gene=isogroup06845_length=628, olf_isotig02537_gene=isogroup00961_length=813, olf_isotig09793_gene=isogroup07350_length=598
GO:0003878	ATP citrate synthase activity	F	0.0294546	0.0141375	3	0	2372	7444	over	olf_isotig10687_gene=isogroup08244_length=548, olf_isotig09775_gene=isogroup07332_length=599, olf_isotig13637_gene=isogroup11194_length=418
GO:0003872	6-phosphofructokinase activity	F	0.0294546	0.0141375	3	0	2372	7444	over	olf_isotig01575_gene=isogroup00480_length=2743, olf_isotig01789_gene=isogroup00587_length=1278, olf_isotig05121_gene=isogroup02678_length=1076
GO:0003870	5-aminolevulinate synthase activity	F	0.0294546	0.0141375	3	0	2372	7444	over	olf_isotig14372_gene=isogroup11929_length=383, olf_isotig11721_gene=isogroup09278_length=496, olf_isotig08335_gene=isogroup05892_length=688
GO:0030551	cyclic nucleotide binding	F	0.0294546	0.0141375	3	0	2372	7444	over	olf_isotig04460_gene=isogroup02017_length=1480, olf_isotig05769_gene=isogroup03326_length=936, olf_isotig09977_gene=isogroup07534_length=586
GO:0038024	cargo receptor activity	F	0.0294546	0.0141375	3	0	2372	7444	over	olf_isotig05174_gene=isogroup02731_length=1067, olf_isotig10308_gene=isogroup07865_length=564, olf_isotig09182_gene=isogroup06739_length=634
GO:0014069	postsynaptic density	C	0.0294546	0.0141375	3	0	2372	7444	over	olf_isotig07021_gene=isogroup04578_length=794, olf_isotig13698_gene=isogroup11255_length=413, olf_isotig08493_gene=isogroup06050_length=677
GO:0008641	small protein activating enzyme activity	F	0.0294546	0.0141375	3	0	2372	7444	over	olf_isotig06032_gene=isogroup03589_length=908, olf_isotig04701_gene=isogroup02258_length=1237, olf_isotig13028_gene=isogroup10585_length=443
GO:0008601	protein phosphatase type 2A regulator activity	F	0.0294546	0.0141375	3	0	2372	7444	over	olf_isotig07144_gene=isogroup04701_length=782, olf_isotig01663_gene=isogroup00524_length=1520, olf_isotig01687_gene=isogroup00536_length=1333
GO:0035371	microtubule plus end	C	0.0294546	0.0141375	3	0	2372	7444	over	olf_isotig01735_gene=isogroup00560_length=1276, olf_isotig05565_gene=isogroup03122_length=979, olf_isotig03881_gene=isogroup01633_length=484
GO:0033180	proton-transporting V-type ATPase, V1 domain	C	0.0294546	0.0141375	3	0	2372	7444	over	olf_isotig13270_gene=isogroup10827_length=432, olf_isotig06599_gene=isogroup04156_length=838, olf_isotig02097_gene=isogroup00741_length=950
GO:0002039	p53 binding	F	0.0294546	0.0141375	3	0	2372	7444	over	olf_isotig04490_gene=isogroup02047_length=1435, olf_isotig02181_gene=isogroup00783_length=1057, olf_isotig09895_gene=isogroup07452_length=593
GO:0045120	pronucleus	C	0.0294546	0.0141375	3	0	2372	7444	over	olf_isotig02803_gene=isogroup01094_length=700, olf_isotig08974_gene=isogroup06531_length=647, olf_isotig01937_gene=isogroup00661_length=1099
GO:0035327	transcriptionally active chromatin	C	0.0294546	0.0141375	3	0	2372	7444	over	olf_isotig12407_gene=isogroup09964_length=468, olf_isotig06476_gene=isogroup04033_length=849, olf_isotig07869_gene=isogroup05426_length=723
GO:0003785	actin monomer binding	F	0.0294546	0.0141375	3	0	2372	7444	over	olf_isotig11785_gene=isogroup09342_length=493, olf_isotig07275_gene=isogroup04832_length=770, olf_isotig11053_gene=isogroup08610_length=529
GO:0003777	microtubule motor activity	F	0.0294546	0.0141375	3	0	2372	7444	over	olf_isotig10019_gene=isogroup07576_length=584, olf_isotig10733_gene=isogroup08290_length=544, olf_isotig10022_gene=isogroup07579_length=585
GO:0005945	6-phosphofructokinase complex	C	0.0294546	0.0141375	3	0	2372	7444	over	olf_isotig01575_gene=isogroup00480_length=2743, olf_isotig01789_gene=isogroup00587_length=1278, olf_isotig05121_gene=isogroup02678_length=1076
GO:0005923	tight junction	C	0.0294546	0.0141375	3	0	2372	7444	over	olf_isotig01256_gene=isogroup00312_length=1009, olf_isotig12901_gene=isogroup10458_length=449, olf_isotig01247_gene=isogroup00307_length=2071
GO:0003730	mRNA 3'-UTR binding	F	0.0294546	0.0141375	3	0	2372	7444	over	olf_isotig13697_gene=isogroup11254_length=416, olf_isotig07526_gene=isogroup05083_length=749, olf_isotig10009_gene=isogroup07566_length=585
GO:0005903	brush border	C	0.0294546	0.0141375	3	0	2372	7444	over	olf_isotig06704_gene=isogroup04261_length=827, olf_isotig13061_gene=isogroup10618_length=438, olf_isotig09180_gene=isogroup06737_length=636
GO:0003725	double-stranded RNA binding	F	0.0294546	0.0141375	3	0	2372	7444	over	olf_isotig05020_gene=isogroup02577_length=1107, olf_isotig13707_gene=isogroup11264_length=415, olf_isotig10921_gene=isogroup08478_length=535
GO:0003714	transcription corepressor activity	F	0.0294546	0.0141375	3	0	2372	7444	over	olf_isotig05552_gene=isogroup03109_length=980, olf_isotig11816_gene=isogroup09373_length=492, olf_isotig07185_gene=isogroup04742_length=777
GO:0001527	microfibril	C	0.0294546	0.0141375	3	0	2372	7444	over	olf_isotig07841_gene=isogroup05398_length=721, olf_isotig02047_gene=isogroup00716_length=1289, olf_isotig11522_gene=isogroup09079_length=506
GO:0010861	thyroid hormone receptor activator activity	F	0.0294546	0.0141375	3	0	2372	7444	over	olf_isotig12300_gene=isogroup09857_length=471, olf_isotig04889_gene=isogroup02446_length=1145, olf_isotig06628_gene=isogroup04185_length=835
GO:0016149	translation release factor activity, codon specific	F	0.0294546	0.0141375	3	0	2372	7444	over	olf_isotig10816_gene=isogroup08373_length=540, olf_isotig08613_gene=isogroup06170_length=666, olf_isotig06071_gene=isogroup03628_length=904
GO:0004180	carboxypeptidase activity	F	0.0294546	0.0141375	3	0	2372	7444	over	olf_isotig11080_gene=isogroup08637_length=525, olf_isotig09395_gene=isogroup06952_length=621, olf_isotig05237_gene=isogroup02794_length=1049
GO:0004133	glycogen debranching enzyme activity	F	0.0294546	0.0141375	3	0	2372	7444	over	olf_isotig06803_gene=isogroup04360_length=818, olf_isotig14769_gene=isogroup12326_length=357, olf_isotig01195_gene=isogroup00281_length=1203
GO:0035254	glutamate receptor binding	F	0.0294546	0.0141375	3	0	2372	7444	over	olf_isotig06559_gene=isogroup04116_length=842, olf_isotig14124_gene=isogroup11681_length=395, olf_isotig01719_gene=isogroup00552_length=1623
GO:0004111	creatine kinase activity	F	0.0294546	0.0141375	3	0	2372	7444	over	olf_isotig09688_gene=isogroup07245_length=604, olf_isotig15500_gene=isogroup13057_length=156, olf_isotig00482_gene=isogroup00056_length=1076
GO:0070851	growth factor receptor binding	F	0.0294546	0.0141375	3	0	2372	7444	over	olf_isotig11351_gene=isogroup08908_length=513, olf_isotig04738_gene=isogroup02295_length=1214, olf_isotig03357_gene=isogroup01371_length=541
GO:0005885	Arp2/3 protein complex	C	0.0294546	0.0141375	3	0	2372	7444	over	olf_isotig00835_gene=isogroup00149_length=2217, olf_isotig01459_gene=isogroup00414_length=613, olf_isotig08051_gene=isogroup05608_length=709
GO:0005884	actin filament	C	0.0294546	0.0141375	3	0	2372	7444	over	olf_isotig04893_gene=isogroup02450_length=1145, olf_isotig00454_gene=isogroup00049_length=2220, olf_isotig08733_gene=isogroup06290_length=661
GO:0005876	spindle microtubule	C	0.0294546	0.0141375	3	0	2372	7444	over	olf_isotig07794_gene=isogroup05351_length=723, olf_isotig05282_gene=isogroup02839_length=1037, olf_isotig02929_gene=isogroup01157_length=657
GO:0003684	damaged DNA binding	F	0.0294546	0.0141375	3	0	2372	7444	over	olf_isotig13030_gene=isogroup10587_length=443, olf_isotig14447_gene=isogroup12004_length=377, olf_isotig05319_gene=isogroup02876_length=1026
GO:0003678	DNA helicase activity	F	0.0294546	0.0141375	3	0	2372	7444	over	olf_isotig06827_gene=isogroup04384_length=815, olf_isotig13561_gene=isogroup11118_length=422, olf_isotig12155_gene=isogroup09712_length=478
GO:0005851	eukaryotic translation initiation factor 2B complex	C	0.0294546	0.0141375	3	0	2372	7444	over	olf_isotig14650_gene=isogroup12207_length=366, olf_isotig11855_gene=isogroup09412_length=491, olf_isotig04657_gene=isogroup02214_length=1264
GO:0005849	mRNA cleavage factor complex	C	0.0294546	0.0141375	3	0	2372	7444	over	olf_isotig08336_gene=isogroup05893_length=687, olf_isotig06069_gene=isogroup03626_length=902, olf_isotig08609_gene=isogroup06166_length=673
GO:0005845	mRNA cap binding complex	C	0.0294546	0.0141375	3	0	2372	7444	over	olf_isotig08725_gene=isogroup06282_length=662, olf_isotig10549_gene=isogroup08106_length=553, olf_isotig07198_gene=isogroup04755_length=774
GO:0005834	heterotrimeric G-protein complex	C	0.0294546	0.0141375	3	0	2372	7444	over	olf_isotig04680_gene=isogroup02237_length=1250, olf_isotig10626_gene=isogroup08183_length=548, olf_isotig07801_gene=isogroup05358_length=728
GO:0005832	chaperonin-containing T-complex	C	0.0294546	0.0141375	3	0	2372	7444	over	olf_isotig09269_gene=isogroup06826_length=629, olf_isotig02313_gene=isogroup00849_length=1086, olf_isotig02997_gene=isogroup01191_length=648
GO:0015605	organophosphate ester transmembrane transporter activity	F	0.0294546	0.0141375	3	0	2372	7444	over	olf_isotig05729_gene=isogroup03286_length=949, olf_isotig05023_gene=isogroup02580_length=1108, olf_isotig08809_gene=isogroup06366_length=653
GO:0005814	centriole	C	0.0294546	0.0141375	3	0	2372	7444	over	olf_isotig10019_gene=isogroup07576_length=584, olf_isotig06735_gene=isogroup04292_length=824, olf_isotig10733_gene=isogroup08290_length=544
GO:0005802	trans-Golgi network	C	0.0294546	0.0141375	3	0	2372	7444	over	olf_isotig12821_gene=isogroup10378_length=452, olf_isotig12290_gene=isogroup09847_length=472, olf_isotig11202_gene=isogroup08759_length=521
GO:0005801	cis-Golgi network	C	0.0294546	0.0141375	3	0	2372	7444	over	olf_isotig10671_gene=isogroup08228_length=544, olf_isotig05303_gene=isogroup02860_length=1030, olf_isotig00785_gene=isogroup00136_length=983
GO:0032580	Golgi cisterna membrane	C	0.0294546	0.0141375	3	0	2372	7444	over	olf_isotig10671_gene=isogroup08228_length=544, olf_isotig06009_gene=isogroup03566_length=909, olf_isotig11684_gene=isogroup09241_length=499
GO:0030374	ligand-dependent nuclear receptor transcription coactivator activity	F	0.0294546	0.0141375	3	0	2372	7444	over	olf_isotig12300_gene=isogroup09857_length=471, olf_isotig04889_gene=isogroup02446_length=1145, olf_isotig06628_gene=isogroup04185_length=835
GO:0034704	calcium channel complex	C	0.0294546	0.0141375	3	0	2372	7444	over	olf_isotig06840_gene=isogroup04397_length=813, olf_isotig02449_gene=isogroup00917_length=973, olf_isotig02989_gene=isogroup01187_length=648
GO:0030332	cyclin binding	F	0.0294546	0.0141375	3	0	2372	7444	over	olf_isotig07794_gene=isogroup05351_length=723, olf_isotig10125_gene=isogroup07682_length=577, olf_isotig09075_gene=isogroup06632_length=642
GO:0000982	RNA polymerase II core promoter proximal region sequence-specific DNA binding transcription factor activity	F	0.0294546	0.0141375	3	0	2372	7444	over	olf_isotig03275_gene=isogroup01330_length=703, olf_isotig07655_gene=isogroup05212_length=736, olf_isotig13539_gene=isogroup11096_length=422
GO:0000977	RNA polymerase II regulatory region sequence-specific DNA binding	F	0.0294546	0.0141375	3	0	2372	7444	over	olf_isotig02653_gene=isogroup01019_length=858, olf_isotig13701_gene=isogroup11258_length=416, olf_isotig07655_gene=isogroup05212_length=736
GO:0071203	WASH complex	C	0.0294546	0.0141375	3	0	2372	7444	over	olf_isotig04660_gene=isogroup02217_length=1262, olf_isotig09230_gene=isogroup06787_length=632, olf_isotig11366_gene=isogroup08923_length=513
GO:0016018	cyclosporin A binding	F	0.0294546	0.0141375	3	0	2372	7444	over	olf_isotig09508_gene=isogroup07065_length=613, olf_isotig05148_gene=isogroup02705_length=1070, olf_isotig07509_gene=isogroup05066_length=751
GO:0000932	cytoplasmic mRNA processing body	C	0.0294546	0.0141375	3	0	2372	7444	over	olf_isotig13697_gene=isogroup11254_length=416, olf_isotig02095_gene=isogroup00740_length=958, olf_isotig09098_gene=isogroup06655_length=641
GO:0004029	aldehyde dehydrogenase (NAD) activity	F	0.0294546	0.0141375	3	0	2372	7444	over	olf_isotig08505_gene=isogroup06062_length=678, olf_isotig05686_gene=isogroup03243_length=958, olf_isotig05813_gene=isogroup03370_length=937
GO:0004019	adenylosuccinate synthase activity	F	0.0294546	0.0141375	3	0	2372	7444	over	olf_isotig03007_gene=isogroup01196_length=719, olf_isotig01630_gene=isogroup00507_length=1345, olf_isotig04682_gene=isogroup02239_length=1248
GO:0019955	cytokine binding	F	0.0294546	0.0141375	3	0	2372	7444	over	olf_isotig02189_gene=isogroup00787_length=1037, olf_isotig08667_gene=isogroup06224_length=667, olf_isotig04847_gene=isogroup02404_length=1163
GO:0004004	ATP-dependent RNA helicase activity	F	0.0294546	0.0141375	3	0	2372	7444	over	olf_isotig06574_gene=isogroup04131_length=840, olf_isotig07843_gene=isogroup05400_length=725, olf_isotig11844_gene=isogroup09401_length=492
GO:0005791	rough endoplasmic reticulum	C	0.0294546	0.0141375	3	0	2372	7444	over	olf_isotig08823_gene=isogroup06380_length=653, olf_isotig07957_gene=isogroup05514_length=716, olf_isotig01088_gene=isogroup00234_length=1201
GO:0005776	autophagic vacuole	C	0.0294546	0.0141375	3	0	2372	7444	over	olf_isotig05264_gene=isogroup02821_length=1039, olf_isotig06553_gene=isogroup04110_length=835, olf_isotig04921_gene=isogroup02478_length=1132
GO:0070717	poly-purine tract binding	F	0.0294546	0.0141375	3	0	2372	7444	over	olf_isotig09931_gene=isogroup07488_length=590, olf_isotig05630_gene=isogroup03187_length=964, olf_isotig10177_gene=isogroup07734_length=572
GO:0005750	mitochondrial respiratory chain complex III	C	0.0294546	0.0141375	3	0	2372	7444	over	olf_isotig12308_gene=isogroup09865_length=471, olf_isotig12571_gene=isogroup10128_length=462, olf_isotig01428_gene=isogroup00398_length=676
GO:0005744	mitochondrial inner membrane presequence translocase complex	C	0.0294546	0.0141375	3	0	2372	7444	over	olf_isotig04681_gene=isogroup02238_length=1249, olf_isotig05023_gene=isogroup02580_length=1108, olf_isotig06620_gene=isogroup04177_length=835
GO:0044452	nucleolar part	C	0.0294546	0.0141375	3	0	2372	7444	over	olf_isotig12103_gene=isogroup09660_length=480, olf_isotig01278_gene=isogroup00323_length=970, olf_isotig10413_gene=isogroup07970_length=561
GO:0030274	LIM domain binding	F	0.0294546	0.0141375	3	0	2372	7444	over	olf_isotig14096_gene=isogroup11653_length=395, olf_isotig09558_gene=isogroup07115_length=610, olf_isotig09029_gene=isogroup06586_length=643
GO:0032420	stereocilium	C	0.0294546	0.0141375	3	0	2372	7444	over	olf_isotig02825_gene=isogroup01105_length=840, olf_isotig04570_gene=isogroup02127_length=1334, olf_isotig14740_gene=isogroup12297_length=360
GO:0030247	polysaccharide binding	F	0.0294546	0.0141375	3	0	2372	7444	over	olf_isotig06803_gene=isogroup04360_length=818, olf_isotig10308_gene=isogroup07865_length=564, olf_isotig01195_gene=isogroup00281_length=1203
GO:0008375	acetylglucosaminyltransferase activity	F	0.0294546	0.0141375	3	0	2372	7444	over	olf_isotig12097_gene=isogroup09654_length=479, olf_isotig04453_gene=isogroup02010_length=1497, olf_isotig12198_gene=isogroup09755_length=476
GO:0000803	sex chromosome	C	0.0294546	0.0141375	3	0	2372	7444	over	olf_isotig04629_gene=isogroup02186_length=1286, olf_isotig11987_gene=isogroup09544_length=478, olf_isotig02527_gene=isogroup00956_length=784
GO:0019861	flagellum	C	0.0294546	0.0141375	3	0	2372	7444	over	olf_isotig07597_gene=isogroup05154_length=742, olf_isotig08406_gene=isogroup05963_length=684, olf_isotig07316_gene=isogroup04873_length=767
GO:0005662	DNA replication factor A complex	C	0.0294546	0.0141375	3	0	2372	7444	over	olf_isotig08200_gene=isogroup05757_length=697, olf_isotig08164_gene=isogroup05721_length=700, olf_isotig08741_gene=isogroup06298_length=662
GO:0034593	phosphatidylinositol bisphosphate phosphatase activity	F	0.0294546	0.0141375	3	0	2372	7444	over	olf_isotig01270_gene=isogroup00319_length=976, olf_isotig07150_gene=isogroup04707_length=782, olf_isotig11130_gene=isogroup08687_length=523
GO:0005626	insoluble fraction	C	0.0294546	0.0141375	3	0	2372	7444	over	olf_isotig14509_gene=isogroup12066_length=374, olf_isotig05844_gene=isogroup03401_length=931, olf_isotig05271_gene=isogroup02828_length=1041
GO:0042169	SH2 domain binding	F	0.0294546	0.0141375	3	0	2372	7444	over	olf_isotig13084_gene=isogroup10641_length=440, olf_isotig03821_gene=isogroup01603_length=518, olf_isotig11285_gene=isogroup08842_length=516
GO:0030165	PDZ domain binding	F	0.0294546	0.0141375	3	0	2372	7444	over	olf_isotig13698_gene=isogroup11255_length=413, olf_isotig07150_gene=isogroup04707_length=782, olf_isotig11130_gene=isogroup08687_length=523
GO:0008290	F-actin capping protein complex	C	0.0294546	0.0141375	3	0	2372	7444	over	olf_isotig04660_gene=isogroup02217_length=1262, olf_isotig09230_gene=isogroup06787_length=632, olf_isotig01749_gene=isogroup00567_length=1254
GO:0030126	COPI vesicle coat	C	0.0294546	0.0141375	3	0	2372	7444	over	olf_isotig06082_gene=isogroup03639_length=902, olf_isotig00785_gene=isogroup00136_length=983, olf_isotig01177_gene=isogroup00272_length=1260
GO:0030125	clathrin vesicle coat	C	0.0294546	0.0141375	3	0	2372	7444	over	olf_isotig06617_gene=isogroup04174_length=836, olf_isotig13749_gene=isogroup11306_length=413, olf_isotig13519_gene=isogroup11076_length=423
GO:0008266	poly(U) RNA binding	F	0.0294546	0.0141375	3	0	2372	7444	over	olf_isotig09931_gene=isogroup07488_length=590, olf_isotig11519_gene=isogroup09076_length=504, olf_isotig05630_gene=isogroup03187_length=964
GO:0000781	chromosome, telomeric region	C	0.0294546	0.0141375	3	0	2372	7444	over	olf_isotig13392_gene=isogroup10949_length=426, olf_isotig08974_gene=isogroup06531_length=647, olf_isotig08741_gene=isogroup06298_length=662
GO:0070566	adenylyltransferase activity	F	0.0294546	0.0141375	3	0	2372	7444	over	olf_isotig12080_gene=isogroup09637_length=480, olf_isotig06552_gene=isogroup04109_length=837, olf_isotig08069_gene=isogroup05626_length=705
GO:0005523	tropomyosin binding	F	0.0294546	0.0141375	3	0	2372	7444	over	olf_isotig09739_gene=isogroup07296_length=601, olf_isotig09195_gene=isogroup06752_length=635, olf_isotig01469_gene=isogroup00419_length=591
GO:0005504	fatty acid binding	F	0.0294546	0.0141375	3	0	2372	7444	over	olf_isotig03821_gene=isogroup01603_length=518, olf_isotig03039_gene=isogroup01212_length=642, olf_isotig11096_gene=isogroup08653_length=525
GO:0042056	chemoattractant activity	F	0.0294546	0.0141375	3	0	2372	7444	over	olf_isotig10685_gene=isogroup08242_length=545, olf_isotig05319_gene=isogroup02876_length=1026, olf_isotig08735_gene=isogroup06292_length=663
GO:0042030	ATPase inhibitor activity	F	0.0294546	0.0141375	3	0	2372	7444	over	olf_isotig11619_gene=isogroup09176_length=502, olf_isotig11018_gene=isogroup08575_length=529, olf_isotig11038_gene=isogroup08595_length=528
GO:0090079	translation regulator activity, nucleic acid binding	F	0.0294546	0.0141375	3	0	2372	7444	over	olf_isotig08200_gene=isogroup05757_length=697, olf_isotig06153_gene=isogroup03710_length=892, olf_isotig08741_gene=isogroup06298_length=662
GO:0015293	symporter activity	F	0.0294546	0.0141375	3	0	2372	7444	over	olf_isotig12363_gene=isogroup09920_length=466, olf_isotig10992_gene=isogroup08549_length=531, olf_isotig08809_gene=isogroup06366_length=653
GO:0001099	basal RNA polymerase II transcription machinery binding	F	0.0294546	0.0141375	3	0	2372	7444	over	olf_isotig04566_gene=isogroup02123_length=1336, olf_isotig04490_gene=isogroup02047_length=1435, olf_isotig07655_gene=isogroup05212_length=736
GO:0008081	phosphoric diester hydrolase activity	F	0.0294546	0.0141375	3	0	2372	7444	over	olf_isotig06535_gene=isogroup04092_length=844, olf_isotig02857_gene=isogroup01121_length=718, olf_isotig09977_gene=isogroup07534_length=586
GO:0051233	spindle midzone	C	0.0294546	0.0141375	3	0	2372	7444	over	olf_isotig08863_gene=isogroup06420_length=654, olf_isotig03111_gene=isogroup01248_length=743, olf_isotig10036_gene=isogroup07593_length=580
GO:0015179	L-amino acid transmembrane transporter activity	F	0.0294546	0.0141375	3	0	2372	7444	over	olf_isotig13188_gene=isogroup10745_length=439, olf_isotig01685_gene=isogroup00535_length=1807, olf_isotig01807_gene=isogroup00596_length=1168
GO:0070324	thyroid hormone binding	F	0.0294546	0.0141375	3	0	2372	7444	over	olf_isotig11816_gene=isogroup09373_length=492, olf_isotig08723_gene=isogroup06280_length=662, olf_isotig06478_gene=isogroup04035_length=852
GO:0015103	inorganic anion transmembrane transporter activity	F	0.0294546	0.0141375	3	0	2372	7444	over	olf_isotig04570_gene=isogroup02127_length=1334, olf_isotig02695_gene=isogroup01040_length=914, olf_isotig10992_gene=isogroup08549_length=531
GO:0016891	endoribonuclease activity, producing 5'-phosphomonoesters	F	0.0294546	0.0141375	3	0	2372	7444	over	olf_isotig03321_gene=isogroup01353_length=551, olf_isotig02049_gene=isogroup00717_length=976, olf_isotig06243_gene=isogroup03800_length=882
GO:0016886	ligase activity, forming phosphoric ester bonds	F	0.0294546	0.0141375	3	0	2372	7444	over	olf_isotig06237_gene=isogroup03794_length=880, olf_isotig12077_gene=isogroup09634_length=479, olf_isotig09695_gene=isogroup07252_length=604
GO:0032039	integrator complex	C	0.0294546	0.0141375	3	0	2372	7444	over	olf_isotig11747_gene=isogroup09304_length=497, olf_isotig02583_gene=isogroup00984_length=770, olf_isotig06729_gene=isogroup04286_length=823
GO:0016830	carbon-carbon lyase activity	F	0.0294546	0.0141375	3	0	2372	7444	over	olf_isotig09326_gene=isogroup06883_length=626, olf_isotig08558_gene=isogroup06115_length=675, olf_isotig10693_gene=isogroup08250_length=546
GO:0016814	hydrolase activity, acting on carbon-nitrogen (but not peptide) bonds, in cyclic amidines	F	0.0294546	0.0141375	3	0	2372	7444	over	olf_isotig01669_gene=isogroup00527_length=1419, olf_isotig06018_gene=isogroup03575_length=909, olf_isotig01705_gene=isogroup00545_length=1349
GO:0004859	phospholipase inhibitor activity	F	0.0294546	0.0141375	3	0	2372	7444	over	olf_isotig00934_gene=isogroup00182_length=1000, olf_isotig04369_gene=isogroup01926_length=1898, olf_isotig04571_gene=isogroup02128_length=1334
GO:0016805	dipeptidase activity	F	0.0294546	0.0141375	3	0	2372	7444	over	olf_isotig08225_gene=isogroup05782_length=696, olf_isotig06549_gene=isogroup04106_length=843, olf_isotig05237_gene=isogroup02794_length=1049
GO:0033764	steroid dehydrogenase activity, acting on the CH-OH group of donors, NAD or NADP as acceptor	F	0.0294546	0.0141375	3	0	2372	7444	over	olf_isotig10472_gene=isogroup08029_length=559, olf_isotig13063_gene=isogroup10620_length=442, olf_isotig05876_gene=isogroup03433_length=926
GO:0043532	angiostatin binding	F	0.0294546	0.0141375	3	0	2372	7444	over	olf_isotig11619_gene=isogroup09176_length=502, olf_isotig11018_gene=isogroup08575_length=529, olf_isotig11038_gene=isogroup08595_length=528
GO:0031513	nonmotile primary cilium	C	0.0294546	0.0141375	3	0	2372	7444	over	olf_isotig06735_gene=isogroup04292_length=824, olf_isotig10835_gene=isogroup08392_length=538, olf_isotig13455_gene=isogroup11012_length=425
GO:0080008	Cul4-RING ubiquitin ligase complex	C	0.0294546	0.0141375	3	0	2372	7444	over	olf_isotig03277_gene=isogroup01331_length=559, olf_isotig04799_gene=isogroup02356_length=1175, olf_isotig06180_gene=isogroup03737_length=888
GO:0015020	glucuronosyltransferase activity	F	0.0294546	0.0141375	3	0	2372	7444	over	olf_isotig06009_gene=isogroup03566_length=909, olf_isotig10579_gene=isogroup08136_length=550, olf_isotig04453_gene=isogroup02010_length=1497
GO:0005248	voltage-gated sodium channel activity	F	0.0294546	0.0141375	3	0	2372	7444	over	olf_isotig05310_gene=isogroup02867_length=1029, olf_isotig06850_gene=isogroup04407_length=811, olf_isotig07182_gene=isogroup04739_length=778
GO:0005231	excitatory extracellular ligand-gated ion channel activity	F	0.0294546	0.0141375	3	0	2372	7444	over	olf_isotig05345_gene=isogroup02902_length=1022, olf_isotig05770_gene=isogroup03327_length=946, olf_isotig04671_gene=isogroup02228_length=1258
GO:0005212	structural constituent of eye lens	F	0.0294546	0.0141375	3	0	2372	7444	over	olf_isotig15241_gene=isogroup12798_length=303, olf_isotig13315_gene=isogroup10872_length=430, olf_isotig09770_gene=isogroup07327_length=598
GO:0016776	phosphotransferase activity, phosphate group as acceptor	F	0.0294546	0.0141375	3	0	2372	7444	over	olf_isotig03003_gene=isogroup01194_length=675, olf_isotig02125_gene=isogroup00755_length=961, olf_isotig02901_gene=isogroup01143_length=690
GO:0016763	transferase activity, transferring pentosyl groups	F	0.0294546	0.0141375	3	0	2372	7444	over	olf_isotig05248_gene=isogroup02805_length=1042, olf_isotig04438_gene=isogroup01995_length=1526, olf_isotig09191_gene=isogroup06748_length=634
GO:0004775	succinate-CoA ligase (ADP-forming) activity	F	0.0294546	0.0141375	3	0	2372	7444	over	olf_isotig10687_gene=isogroup08244_length=548, olf_isotig09775_gene=isogroup07332_length=599, olf_isotig13637_gene=isogroup11194_length=418
GO:0043499	eukaryotic cell surface binding	F	0.0294546	0.0141375	3	0	2372	7444	over	olf_isotig08028_gene=isogroup05585_length=711, olf_isotig01485_gene=isogroup00427_length=545, olf_isotig05004_gene=isogroup02561_length=1113
GO:0016706	oxidoreductase activity, acting on paired donors, with incorporation or reduction of molecular oxygen, 2-oxoglutarate as one donor, and incorporation of one atom each of oxygen into both donors	F	0.0294546	0.0141375	3	0	2372	7444	over	olf_isotig03509_gene=isogroup01447_length=523, olf_isotig07246_gene=isogroup04803_length=771, olf_isotig07935_gene=isogroup05492_length=719
GO:0004715	non-membrane spanning protein tyrosine kinase activity	F	0.0294546	0.0141375	3	0	2372	7444	over	olf_isotig06416_gene=isogroup03973_length=858, olf_isotig09726_gene=isogroup07283_length=602, olf_isotig08493_gene=isogroup06050_length=677
GO:0000346	transcription export complex	C	0.0294546	0.0141375	3	0	2372	7444	over	olf_isotig06574_gene=isogroup04131_length=840, olf_isotig06855_gene=isogroup04412_length=808, olf_isotig10190_gene=isogroup07747_length=574
GO:0043425	bHLH transcription factor binding	F	0.0294546	0.0141375	3	0	2372	7444	over	olf_isotig08442_gene=isogroup05999_length=681, olf_isotig01278_gene=isogroup00323_length=970, olf_isotig10284_gene=isogroup07841_length=570
GO:0005178	integrin binding	F	0.0294546	0.0141375	3	0	2372	7444	over	olf_isotig14538_gene=isogroup12095_length=373, olf_isotig05565_gene=isogroup03122_length=979, olf_isotig03881_gene=isogroup01633_length=484
GO:0052743	inositol tetrakisphosphate phosphatase activity	F	0.0294546	0.0141375	3	0	2372	7444	over	olf_isotig02323_gene=isogroup00854_length=1114, olf_isotig07150_gene=isogroup04707_length=782, olf_isotig11130_gene=isogroup08687_length=523
GO:0017124	SH3 domain binding	F	0.0294546	0.0141375	3	0	2372	7444	over	olf_isotig14124_gene=isogroup11681_length=395, olf_isotig02895_gene=isogroup01140_length=721, olf_isotig12096_gene=isogroup09653_length=478
GO:0005158	insulin receptor binding	F	0.0294546	0.0141375	3	0	2372	7444	over	olf_isotig07411_gene=isogroup04968_length=758, olf_isotig09306_gene=isogroup06863_length=627, olf_isotig11285_gene=isogroup08842_length=516

## Sheet: pituitary
GO-ID	Term	Category	FDR	P-Value	#Test	#Ref	#notAnnotTest	#notAnnotRef	Over/Under	TestSeqs
GO:0005524	ATP binding	F	2.27561e-137	1.68941e-139	305	0	3870	7444	over	pit_isotig20408_gene=isogroup15733_length=433, pit_isotig12249_gene=isogroup07574_length=863, pit_isotig19571_gene=isogroup14896_length=463, pit_isotig03526_gene=isogroup00997_length=1603, pit_isotig12289_gene=isogroup07614_length=859, pit_isotig04775_gene=isogroup01622_length=1141, pit_isotig07459_gene=isogroup02964_length=360, pit_isotig04219_gene=isogroup01344_length=1178, pit_isotig04415_gene…
GO:0008270	zinc ion binding	F	1.14308e-78	1.83195e-80	177	0	3998	7444	over	pit_isotig17123_gene=isogroup12448_length=549, pit_isotig11142_gene=isogroup06467_length=975, pit_isotig11758_gene=isogroup07083_length=913, pit_isotig01768_gene=isogroup00284_length=1575, pit_isotig06009_gene=isogroup02239_length=647, pit_isotig16079_gene=isogroup11404_length=596, pit_isotig01952_gene=isogroup00330_length=1103, pit_isotig21292_gene=isogroup16617_length=404, pit_isotig11824_gene=…
GO:0003735	structural constituent of ribosome	F	5.08268e-62	1.28774e-63	140	0	4035	7444	over	pit_isotig14102_gene=isogroup09427_length=715, pit_isotig06567_gene=isogroup02518_length=536, pit_isotig06693_gene=isogroup02581_length=510, pit_isotig11655_gene=isogroup06980_length=924, pit_isotig11125_gene=isogroup06450_length=976, pit_isotig20754_gene=isogroup16079_length=425, pit_isotig17046_gene=isogroup12371_length=553, pit_isotig11961_gene=isogroup07286_length=896, pit_isotig04399_gene=is…
GO:0005525	GTP binding	F	7.29155e-59	1.9333e-60	133	0	4042	7444	over	pit_isotig08835_gene=isogroup04160_length=1410, pit_isotig11818_gene=isogroup07143_length=904, pit_isotig01688_gene=isogroup00264_length=1962, pit_isotig20186_gene=isogroup15511_length=443, pit_isotig17179_gene=isogroup12504_length=547, pit_isotig21343_gene=isogroup16668_length=402, pit_isotig10195_gene=isogroup05520_length=1105, pit_isotig12051_gene=isogroup07376_length=884, pit_isotig15662_gene…
GO:0042803	protein homodimerization activity	F	9.49154e-47	3.21008e-48	106	0	4069	7444	over	pit_isotig09612_gene=isogroup04937_length=1211, pit_isotig16039_gene=isogroup11364_length=598, pit_isotig11384_gene=isogroup06709_length=951, pit_isotig17032_gene=isogroup12357_length=554, pit_isotig16208_gene=isogroup11533_length=590, pit_isotig04509_gene=isogroup01489_length=1092, pit_isotig16683_gene=isogroup12008_length=566, pit_isotig14120_gene=isogroup09445_length=714, pit_isotig12238_gene=…
GO:0048471	perinuclear region of cytoplasm	C	1.08e-34	4.74713e-36	79	0	4096	7444	over	pit_isotig08835_gene=isogroup04160_length=1410, pit_isotig12449_gene=isogroup07774_length=848, pit_isotig09835_gene=isogroup05160_length=1165, pit_isotig13990_gene=isogroup09315_length=724, pit_isotig21465_gene=isogroup16790_length=397, pit_isotig00366_gene=isogroup00013_length=1650, pit_isotig00976_gene=isogroup00085_length=1387, pit_isotig20032_gene=isogroup15357_length=448, pit_isotig09711_gen…
GO:0003924	GTPase activity	F	5.05805e-32	2.3663e-33	73	0	4102	7444	over	pit_isotig08835_gene=isogroup04160_length=1410, pit_isotig01688_gene=isogroup00264_length=1962, pit_isotig20186_gene=isogroup15511_length=443, pit_isotig10195_gene=isogroup05520_length=1105, pit_isotig12051_gene=isogroup07376_length=884, pit_isotig15662_gene=isogroup10987_length=614, pit_isotig13020_gene=isogroup08345_length=799, pit_isotig05673_gene=isogroup02071_length=742, pit_isotig06385_gene…
GO:0005792	microsome	C	1.67625e-24	1.00939e-25	56	0	4119	7444	over	pit_isotig12418_gene=isogroup07743_length=848, pit_isotig12238_gene=isogroup07563_length=866, pit_isotig13205_gene=isogroup08530_length=781, pit_isotig21819_gene=isogroup17144_length=382, pit_isotig15212_gene=isogroup10537_length=641, pit_isotig04497_gene=isogroup01483_length=1067, pit_isotig13387_gene=isogroup08712_length=768, pit_isotig02361_gene=isogroup00452_length=1445, pit_isotig07968_gene=…
GO:0005625	soluble fraction	C	1.28515e-23	7.95081e-25	54	0	4121	7444	over	pit_isotig08675_gene=isogroup04000_length=1475, pit_isotig08835_gene=isogroup04160_length=1410, pit_isotig12729_gene=isogroup08054_length=822, pit_isotig03579_gene=isogroup01024_length=1583, pit_isotig12809_gene=isogroup08134_length=816, pit_isotig00976_gene=isogroup00085_length=1387, pit_isotig13205_gene=isogroup08530_length=781, pit_isotig08939_gene=isogroup04264_length=1379, pit_isotig13387_ge…
GO:0000287	magnesium ion binding	F	9.83565e-23	6.25884e-24	52	0	4123	7444	over	pit_isotig04097_gene=isogroup01283_length=1268, pit_isotig09927_gene=isogroup05252_length=1147, pit_isotig08314_gene=isogroup03639_length=1661, pit_isotig03408_gene=isogroup00938_length=1753, pit_isotig13278_gene=isogroup08603_length=777, pit_isotig08246_gene=isogroup03571_length=1718, pit_isotig21295_gene=isogroup16620_length=404, pit_isotig18170_gene=isogroup13495_length=510, pit_isotig04933_ge…
GO:0051082	unfolded protein binding	F	4.24537e-20	3.04169e-21	46	0	4129	7444	over	pit_isotig06493_gene=isogroup02481_length=707, pit_isotig14213_gene=isogroup09538_length=706, pit_isotig15074_gene=isogroup10399_length=649, pit_isotig10831_gene=isogroup06156_length=1015, pit_isotig00224_gene=isogroup00008_length=1646, pit_isotig15212_gene=isogroup10537_length=641, pit_isotig03048_gene=isogroup00743_length=1784, pit_isotig02361_gene=isogroup00452_length=1445, pit_isotig03333_gen…
GO:0016607	nuclear speck	C	1.17238e-19	8.52411e-21	45	0	4130	7444	over	pit_isotig17665_gene=isogroup12990_length=529, pit_isotig09451_gene=isogroup04776_length=1239, pit_isotig07459_gene=isogroup02964_length=360, pit_isotig18839_gene=isogroup14164_length=491, pit_isotig12964_gene=isogroup08289_length=804, pit_isotig11858_gene=isogroup07183_length=902, pit_isotig01683_gene=isogroup00262_length=1771, pit_isotig19648_gene=isogroup14973_length=460, pit_isotig15177_gene=…
GO:0003743	translation initiation factor activity	F	1.17238e-19	8.52411e-21	45	0	4130	7444	over	pit_isotig16079_gene=isogroup11404_length=596, pit_isotig14902_gene=isogroup10227_length=659, pit_isotig04415_gene=isogroup01442_length=1536, pit_isotig04180_gene=isogroup01324_length=1186, pit_isotig05117_gene=isogroup01793_length=878, pit_isotig14920_gene=isogroup10245_length=662, pit_isotig05189_gene=isogroup01829_length=860, pit_isotig10271_gene=isogroup05596_length=1098, pit_isotig17201_gene…
GO:0071013	catalytic step 2 spliceosome	C	1.84254e-17	1.46995e-18	40	0	4135	7444	over	pit_isotig10563_gene=isogroup05888_length=1054, pit_isotig12964_gene=isogroup08289_length=804, pit_isotig13244_gene=isogroup08569_length=778, pit_isotig14291_gene=isogroup09616_length=700, pit_isotig20786_gene=isogroup16111_length=422, pit_isotig04531_gene=isogroup01500_length=1148, pit_isotig09000_gene=isogroup04325_length=1359, pit_isotig07007_gene=isogroup02738_length=462, pit_isotig13805_gene…
GO:0008022	protein C-terminus binding	F	5.04693e-17	4.11557e-18	39	0	4136	7444	over	pit_isotig08993_gene=isogroup04318_length=1356, pit_isotig01409_gene=isogroup00184_length=1495, pit_isotig00944_gene=isogroup00080_length=1518, pit_isotig10849_gene=isogroup06174_length=1010, pit_isotig15192_gene=isogroup10517_length=644, pit_isotig20488_gene=isogroup15813_length=431, pit_isotig13244_gene=isogroup08569_length=778, pit_isotig08266_gene=isogroup03591_length=1703, pit_isotig20619_ge…
GO:0046982	protein heterodimerization activity	F	1.38285e-16	1.1521e-17	38	0	4137	7444	over	pit_isotig08993_gene=isogroup04318_length=1356, pit_isotig20999_gene=isogroup16324_length=415, pit_isotig20619_gene=isogroup15944_length=427, pit_isotig09709_gene=isogroup05034_length=1190, pit_isotig03809_gene=isogroup01139_length=1583, pit_isotig02789_gene=isogroup00613_length=1699, pit_isotig20948_gene=isogroup16273_length=418, pit_isotig05743_gene=isogroup02106_length=730, pit_isotig05179_gen…
GO:0031625	ubiquitin protein ligase binding	F	3.77441e-16	3.22466e-17	37	0	4138	7444	over	pit_isotig15627_gene=isogroup10952_length=619, pit_isotig04943_gene=isogroup01706_length=1123, pit_isotig07595_gene=isogroup03032_length=421, pit_isotig08250_gene=isogroup03575_length=1716, pit_isotig12336_gene=isogroup07661_length=857, pit_isotig11916_gene=isogroup07241_length=899, pit_isotig15423_gene=isogroup10748_length=630, pit_isotig03653_gene=isogroup01061_length=1643, pit_isotig01329_gene…
GO:0005624	membrane fraction	C	1.02653e-15	9.02422e-17	36	0	4139	7444	over	pit_isotig14302_gene=isogroup09627_length=702, pit_isotig16039_gene=isogroup11364_length=598, pit_isotig17032_gene=isogroup12357_length=554, pit_isotig03579_gene=isogroup01024_length=1583, pit_isotig09045_gene=isogroup04370_length=1335, pit_isotig16420_gene=isogroup11745_length=578, pit_isotig04857_gene=isogroup01663_length=1557, pit_isotig08004_gene=isogroup03329_length=2104, pit_isotig02235_gen…
GO:0004298	threonine-type endopeptidase activity	F	5.60294e-14	5.52635e-15	32	0	4143	7444	over	pit_isotig10241_gene=isogroup05566_length=1102, pit_isotig04081_gene=isogroup01275_length=1247, pit_isotig10074_gene=isogroup05399_length=1124, pit_isotig09079_gene=isogroup04404_length=1334, pit_isotig11302_gene=isogroup06627_length=961, pit_isotig11589_gene=isogroup06914_length=931, pit_isotig02977_gene=isogroup00707_length=1097, pit_isotig12444_gene=isogroup07769_length=848, pit_isotig12978_ge…
GO:0042470	melanosome	C	1.52309e-13	1.54535e-14	31	0	4144	7444	over	pit_isotig21343_gene=isogroup16668_length=402, pit_isotig08156_gene=isogroup03481_length=1817, pit_isotig17032_gene=isogroup12357_length=554, pit_isotig06939_gene=isogroup02704_length=624, pit_isotig16511_gene=isogroup11836_length=571, pit_isotig08729_gene=isogroup04054_length=1450, pit_isotig09969_gene=isogroup05294_length=1141, pit_isotig20619_gene=isogroup15944_length=427, pit_isotig02544_gene…
GO:0030496	midbody	C	1.52309e-13	1.54535e-14	31	0	4144	7444	over	pit_isotig15662_gene=isogroup10987_length=614, pit_isotig16511_gene=isogroup11836_length=571, pit_isotig22988_gene=isogroup18313_length=305, pit_isotig12409_gene=isogroup07734_length=851, pit_isotig02235_gene=isogroup00410_length=1687, pit_isotig01683_gene=isogroup00262_length=1771, pit_isotig16999_gene=isogroup12324_length=555, pit_isotig04991_gene=isogroup01730_length=1187, pit_isotig02193_gene…
GO:0005747	mitochondrial respiratory chain complex I	C	3.01874e-12	3.3759e-13	28	0	4147	7444	over	pit_isotig17070_gene=isogroup12395_length=552, pit_isotig18723_gene=isogroup14048_length=491, pit_isotig13705_gene=isogroup09030_length=746, pit_isotig12578_gene=isogroup07903_length=836, pit_isotig08670_gene=isogroup03995_length=1477, pit_isotig18109_gene=isogroup13434_length=514, pit_isotig20410_gene=isogroup15735_length=437, pit_isotig15206_gene=isogroup10531_length=642, pit_isotig20852_gene=i…
GO:0020037	heme binding	F	3.01874e-12	3.3759e-13	28	0	4147	7444	over	pit_isotig16573_gene=isogroup11898_length=571, pit_isotig16283_gene=isogroup11608_length=585, pit_isotig21819_gene=isogroup17144_length=382, pit_isotig10675_gene=isogroup06000_length=1037, pit_isotig08735_gene=isogroup04060_length=1444, pit_isotig11547_gene=isogroup06872_length=937, pit_isotig06187_gene=isogroup02328_length=611, pit_isotig00992_gene=isogroup00088_length=1531, pit_isotig16768_gene…
GO:0030027	lamellipodium	C	8.17766e-12	9.43428e-13	27	0	4148	7444	over	pit_isotig14967_gene=isogroup10292_length=655, pit_isotig08685_gene=isogroup04010_length=1470, pit_isotig20217_gene=isogroup15542_length=442, pit_isotig07595_gene=isogroup03032_length=421, pit_isotig01055_gene=isogroup00103_length=2705, pit_isotig02172_gene=isogroup00389_length=1836, pit_isotig04793_gene=isogroup01631_length=1015, pit_isotig12905_gene=isogroup08230_length=810, pit_isotig08113_gen…
GO:0031965	nuclear membrane	C	2.22365e-11	2.6361e-12	26	0	4149	7444	over	pit_isotig04803_gene=isogroup01636_length=974, pit_isotig15616_gene=isogroup10941_length=618, pit_isotig12809_gene=isogroup08134_length=816, pit_isotig13185_gene=isogroup08510_length=785, pit_isotig15706_gene=isogroup11031_length=613, pit_isotig09993_gene=isogroup05318_length=1134, pit_isotig14427_gene=isogroup09752_length=690, pit_isotig11964_gene=isogroup07289_length=892, pit_isotig09404_gene=i…
GO:0003755	peptidyl-prolyl cis-trans isomerase activity	F	1.64223e-10	2.05714e-11	24	0	4151	7444	over	pit_isotig10563_gene=isogroup05888_length=1054, pit_isotig11544_gene=isogroup06869_length=936, pit_isotig08238_gene=isogroup03563_length=1718, pit_isotig14291_gene=isogroup09616_length=700, pit_isotig12373_gene=isogroup07698_length=855, pit_isotig09855_gene=isogroup05180_length=1160, pit_isotig02060_gene=isogroup00357_length=1027, pit_isotig04193_gene=isogroup01331_length=1543, pit_isotig12677_ge…
GO:0016324	apical plasma membrane	C	3.25723e-09	4.47936e-10	21	0	4154	7444	over	pit_isotig11311_gene=isogroup06636_length=959, pit_isotig08787_gene=isogroup04112_length=1426, pit_isotig01303_gene=isogroup00158_length=1580, pit_isotig20217_gene=isogroup15542_length=442, pit_isotig11644_gene=isogroup06969_length=923, pit_isotig06603_gene=isogroup02536_length=556, pit_isotig22634_gene=isogroup17959_length=342, pit_isotig09314_gene=isogroup04639_length=1273, pit_isotig16295_gene…
GO:0031072	heat shock protein binding	F	3.25723e-09	4.47936e-10	21	0	4154	7444	over	pit_isotig10831_gene=isogroup06156_length=1015, pit_isotig00224_gene=isogroup00008_length=1646, pit_isotig15212_gene=isogroup10537_length=641, pit_isotig16677_gene=isogroup12002_length=568, pit_isotig09889_gene=isogroup05214_length=1152, pit_isotig05179_gene=isogroup01824_length=971, pit_isotig02060_gene=isogroup00357_length=1027, pit_isotig11465_gene=isogroup06790_length=941, pit_isotig19446_gen…
GO:0005765	lysosomal membrane	C	3.25723e-09	4.47936e-10	21	0	4154	7444	over	pit_isotig14302_gene=isogroup09627_length=702, pit_isotig21465_gene=isogroup16790_length=397, pit_isotig03448_gene=isogroup00958_length=1659, pit_isotig10774_gene=isogroup06099_length=1021, pit_isotig11256_gene=isogroup06581_length=961, pit_isotig21399_gene=isogroup16724_length=398, pit_isotig08010_gene=isogroup03335_length=2059, pit_isotig20846_gene=isogroup16171_length=420, pit_isotig11086_gene…
GO:0022627	cytosolic small ribosomal subunit	C	3.25723e-09	4.47936e-10	21	0	4154	7444	over	pit_isotig08358_gene=isogroup03683_length=1638, pit_isotig12767_gene=isogroup08092_length=819, pit_isotig04341_gene=isogroup01405_length=1130, pit_isotig18093_gene=isogroup13418_length=513, pit_isotig06539_gene=isogroup02504_length=536, pit_isotig05293_gene=isogroup01881_length=1148, pit_isotig18138_gene=isogroup13463_length=512, pit_isotig04825_gene=isogroup01647_length=1209, pit_isotig19641_gen…
GO:0000786	nucleosome	C	3.25723e-09	4.47936e-10	21	0	4154	7444	over	pit_isotig08033_gene=isogroup03358_length=2020, pit_isotig08859_gene=isogroup04184_length=1405, pit_isotig13633_gene=isogroup08958_length=751, pit_isotig01298_gene=isogroup00157_length=1739, pit_isotig01888_gene=isogroup00314_length=1161, pit_isotig04037_gene=isogroup01253_length=1357, pit_isotig19076_gene=isogroup14401_length=479, pit_isotig12092_gene=isogroup07417_length=881, pit_isotig09484_ge…
GO:0004129	cytochrome-c oxidase activity	F	8.69066e-09	1.25045e-09	20	0	4155	7444	over	pit_isotig06347_gene=isogroup02408_length=672, pit_isotig16794_gene=isogroup12119_length=564, pit_isotig03113_gene=isogroup00776_length=722, pit_isotig18599_gene=isogroup13924_length=496, pit_isotig17084_gene=isogroup12409_length=552, pit_isotig09601_gene=isogroup04926_length=1212, pit_isotig14868_gene=isogroup10193_length=665, pit_isotig13017_gene=isogroup08342_length=799, pit_isotig14411_gene=i…
GO:0005516	calmodulin binding	F	8.69066e-09	1.25045e-09	20	0	4155	7444	over	pit_isotig10195_gene=isogroup05520_length=1105, pit_isotig09469_gene=isogroup04794_length=1237, pit_isotig01664_gene=isogroup00258_length=3012, pit_isotig04459_gene=isogroup01464_length=1123, pit_isotig19154_gene=isogroup14479_length=477, pit_isotig08532_gene=isogroup03857_length=1543, pit_isotig21879_gene=isogroup17204_length=378, pit_isotig08350_gene=isogroup03675_length=1641, pit_isotig17426_g…
GO:0008137	NADH dehydrogenase (ubiquinone) activity	F	8.69066e-09	1.25045e-09	20	0	4155	7444	over	pit_isotig07937_gene=isogroup03262_length=2575, pit_isotig17070_gene=isogroup12395_length=552, pit_isotig18723_gene=isogroup14048_length=491, pit_isotig13705_gene=isogroup09030_length=746, pit_isotig12578_gene=isogroup07903_length=836, pit_isotig18109_gene=isogroup13434_length=514, pit_isotig15206_gene=isogroup10531_length=642, pit_isotig15906_gene=isogroup11231_length=602, pit_isotig11759_gene=i…
GO:0004725	protein tyrosine phosphatase activity	F	8.69066e-09	1.25045e-09	20	0	4155	7444	over	pit_isotig12787_gene=isogroup08112_length=819, pit_isotig03793_gene=isogroup01131_length=1760, pit_isotig09430_gene=isogroup04755_length=1247, pit_isotig02358_gene=isogroup00451_length=1202, pit_isotig01566_gene=isogroup00224_length=1927, pit_isotig19118_gene=isogroup14443_length=478, pit_isotig08533_gene=isogroup03858_length=1536, pit_isotig14988_gene=isogroup10313_length=655, pit_isotig12006_ge…
GO:0005179	hormone activity	F	8.69066e-09	1.25045e-09	20	0	4155	7444	over	pit_isotig03911_gene=isogroup01190_length=1457, pit_isotig02595_gene=isogroup00537_length=2265, pit_isotig10835_gene=isogroup06160_length=1014, pit_isotig15959_gene=isogroup11284_length=601, pit_isotig05165_gene=isogroup01817_length=960, pit_isotig11927_gene=isogroup07252_length=895, pit_isotig04035_gene=isogroup01252_length=1369, pit_isotig09336_gene=isogroup04661_length=1267, pit_isotig13319_ge…
GO:0016363	nuclear matrix	C	2.35247e-08	3.49018e-09	19	0	4156	7444	over	pit_isotig12758_gene=isogroup08083_length=820, pit_isotig04081_gene=isogroup01275_length=1247, pit_isotig09079_gene=isogroup04404_length=1334, pit_isotig11805_gene=isogroup07130_length=912, pit_isotig18839_gene=isogroup14164_length=491, pit_isotig19648_gene=isogroup14973_length=460, pit_isotig09120_gene=isogroup04445_length=1322, pit_isotig13967_gene=isogroup09292_length=722, pit_isotig11277_gene…
GO:0005925	focal adhesion	C	2.35247e-08	3.49018e-09	19	0	4156	7444	over	pit_isotig01303_gene=isogroup00158_length=1580, pit_isotig14967_gene=isogroup10292_length=655, pit_isotig20217_gene=isogroup15542_length=442, pit_isotig20619_gene=isogroup15944_length=427, pit_isotig05359_gene=isogroup01914_length=999, pit_isotig16210_gene=isogroup11535_length=588, pit_isotig15495_gene=isogroup10820_length=627, pit_isotig16261_gene=isogroup11586_length=585, pit_isotig03531_gene=i…
GO:0000922	spindle pole	C	2.35247e-08	3.49018e-09	19	0	4156	7444	over	pit_isotig08993_gene=isogroup04318_length=1356, pit_isotig12067_gene=isogroup07392_length=882, pit_isotig13185_gene=isogroup08510_length=785, pit_isotig04943_gene=isogroup01706_length=1123, pit_isotig09711_gene=isogroup05036_length=1191, pit_isotig03809_gene=isogroup01139_length=1583, pit_isotig08452_gene=isogroup03777_length=1579, pit_isotig02193_gene=isogroup00396_length=1614, pit_isotig23370_g…
GO:0031902	late endosome membrane	C	2.35247e-08	3.49018e-09	19	0	4156	7444	over	pit_isotig08741_gene=isogroup04066_length=1443, pit_isotig03579_gene=isogroup01024_length=1583, pit_isotig11256_gene=isogroup06581_length=961, pit_isotig21399_gene=isogroup16724_length=398, pit_isotig17777_gene=isogroup13102_length=524, pit_isotig09965_gene=isogroup05290_length=1137, pit_isotig11086_gene=isogroup06411_length=985, pit_isotig11911_gene=isogroup07236_length=899, pit_isotig09797_gene…
GO:0047485	protein N-terminus binding	F	6.26645e-08	9.74009e-09	18	0	4157	7444	over	pit_isotig10849_gene=isogroup06174_length=1010, pit_isotig20619_gene=isogroup15944_length=427, pit_isotig17146_gene=isogroup12471_length=547, pit_isotig20290_gene=isogroup15615_length=438, pit_isotig11143_gene=isogroup06468_length=976, pit_isotig19572_gene=isogroup14897_length=463, pit_isotig09356_gene=isogroup04681_length=1258, pit_isotig16029_gene=isogroup11354_length=598, pit_isotig19204_gene=…
GO:0030532	small nuclear ribonucleoprotein complex	C	6.26645e-08	9.74009e-09	18	0	4157	7444	over	pit_isotig18839_gene=isogroup14164_length=491, pit_isotig12964_gene=isogroup08289_length=804, pit_isotig08841_gene=isogroup04166_length=1404, pit_isotig19648_gene=isogroup14973_length=460, pit_isotig14260_gene=isogroup09585_length=705, pit_isotig09176_gene=isogroup04501_length=1307, pit_isotig23606_gene=isogroup18931_length=210, pit_isotig11003_gene=isogroup06328_length=993, pit_isotig22643_gene=…
GO:0003690	double-stranded DNA binding	F	6.26645e-08	9.74009e-09	18	0	4157	7444	over	pit_isotig09945_gene=isogroup05270_length=1144, pit_isotig13278_gene=isogroup08603_length=777, pit_isotig08747_gene=isogroup04072_length=1442, pit_isotig15192_gene=isogroup10517_length=644, pit_isotig10654_gene=isogroup05979_length=1040, pit_isotig11708_gene=isogroup07033_length=919, pit_isotig14043_gene=isogroup09368_length=718, pit_isotig08773_gene=isogroup04098_length=1432, pit_isotig13181_gen…
GO:0019773	proteasome core complex, alpha-subunit complex	C	6.26645e-08	9.74009e-09	18	0	4157	7444	over	pit_isotig10241_gene=isogroup05566_length=1102, pit_isotig04081_gene=isogroup01275_length=1247, pit_isotig10074_gene=isogroup05399_length=1124, pit_isotig09079_gene=isogroup04404_length=1334, pit_isotig11302_gene=isogroup06627_length=961, pit_isotig02977_gene=isogroup00707_length=1097, pit_isotig18301_gene=isogroup13626_length=505, pit_isotig03529_gene=isogroup00999_length=2189, pit_isotig09625_g…
GO:0019717	synaptosome	C	6.26645e-08	9.74009e-09	18	0	4157	7444	over	pit_isotig08414_gene=isogroup03739_length=1596, pit_isotig14322_gene=isogroup09647_length=700, pit_isotig08939_gene=isogroup04264_length=1379, pit_isotig20275_gene=isogroup15600_length=441, pit_isotig08951_gene=isogroup04276_length=1373, pit_isotig19563_gene=isogroup14888_length=466, pit_isotig01566_gene=isogroup00224_length=1927, pit_isotig09699_gene=isogroup05024_length=1190, pit_isotig08203_ge…
GO:0033116	endoplasmic reticulum-Golgi intermediate compartment membrane	C	1.66279e-07	2.71776e-08	17	0	4158	7444	over	pit_isotig07005_gene=isogroup02737_length=628, pit_isotig06939_gene=isogroup02704_length=624, pit_isotig08556_gene=isogroup03881_length=1531, pit_isotig02361_gene=isogroup00452_length=1445, pit_isotig12518_gene=isogroup07843_length=842, pit_isotig11658_gene=isogroup06983_length=923, pit_isotig07968_gene=isogroup03293_length=2247, pit_isotig11143_gene=isogroup06468_length=976, pit_isotig02220_gene…
GO:0000777	condensed chromosome kinetochore	C	1.66279e-07	2.71776e-08	17	0	4158	7444	over	pit_isotig10235_gene=isogroup05560_length=1097, pit_isotig09725_gene=isogroup05050_length=1186, pit_isotig21292_gene=isogroup16617_length=404, pit_isotig10355_gene=isogroup05680_length=1085, pit_isotig09711_gene=isogroup05036_length=1191, pit_isotig01683_gene=isogroup00262_length=1771, pit_isotig16143_gene=isogroup11468_length=593, pit_isotig16999_gene=isogroup12324_length=555, pit_isotig20443_ge…
GO:0004553	hydrolase activity, hydrolyzing O-glycosyl compounds	F	4.36514e-07	7.58216e-08	16	0	4159	7444	over	pit_isotig08675_gene=isogroup04000_length=1475, pit_isotig13205_gene=isogroup08530_length=781, pit_isotig14285_gene=isogroup09610_length=703, pit_isotig09895_gene=isogroup05220_length=1152, pit_isotig08077_gene=isogroup03402_length=1951, pit_isotig11616_gene=isogroup06941_length=925, pit_isotig15603_gene=isogroup10928_length=620, pit_isotig12103_gene=isogroup07428_length=880, pit_isotig14937_gene…
GO:0003899	DNA-directed RNA polymerase activity	F	4.36514e-07	7.58216e-08	16	0	4159	7444	over	pit_isotig14333_gene=isogroup09658_length=701, pit_isotig11291_gene=isogroup06616_length=961, pit_isotig21579_gene=isogroup16904_length=392, pit_isotig10263_gene=isogroup05588_length=1099, pit_isotig11079_gene=isogroup06404_length=987, pit_isotig11507_gene=isogroup06832_length=939, pit_isotig11034_gene=isogroup06359_length=989, pit_isotig04829_gene=isogroup01649_length=961, pit_isotig11281_gene=i…
GO:0045121	membrane raft	C	4.36514e-07	7.58216e-08	16	0	4159	7444	over	pit_isotig08721_gene=isogroup04046_length=1456, pit_isotig13387_gene=isogroup08712_length=768, pit_isotig02235_gene=isogroup00410_length=1687, pit_isotig10775_gene=isogroup06100_length=1021, pit_isotig01337_gene=isogroup00166_length=1965, pit_isotig11086_gene=isogroup06411_length=985, pit_isotig04833_gene=isogroup01651_length=1044, pit_isotig05201_gene=isogroup01835_length=867, pit_isotig14155_ge…
GO:0022625	cytosolic large ribosomal subunit	C	4.36514e-07	7.58216e-08	16	0	4159	7444	over	pit_isotig11655_gene=isogroup06980_length=924, pit_isotig07333_gene=isogroup02901_length=496, pit_isotig11764_gene=isogroup07089_length=913, pit_isotig09226_gene=isogroup04551_length=1299, pit_isotig02877_gene=isogroup00657_length=1879, pit_isotig18970_gene=isogroup14295_length=484, pit_isotig21062_gene=isogroup16387_length=411, pit_isotig19271_gene=isogroup14596_length=474, pit_isotig16133_gene=…
GO:0008083	growth factor activity	F	4.36514e-07	7.58216e-08	16	0	4159	7444	over	pit_isotig19146_gene=isogroup14471_length=477, pit_isotig23163_gene=isogroup18488_length=287, pit_isotig20499_gene=isogroup15824_length=432, pit_isotig09269_gene=isogroup04594_length=1285, pit_isotig05341_gene=isogroup01905_length=1172, pit_isotig12805_gene=isogroup08130_length=814, pit_isotig20886_gene=isogroup16211_length=417, pit_isotig06033_gene=isogroup02251_length=717, pit_isotig01752_gene=…
GO:0043022	ribosome binding	F	1.14902e-06	2.11498e-07	15	0	4160	7444	over	pit_isotig15212_gene=isogroup10537_length=641, pit_isotig21714_gene=isogroup17039_length=388, pit_isotig12180_gene=isogroup07505_length=872, pit_isotig09590_gene=isogroup04915_length=1213, pit_isotig05513_gene=isogroup01991_length=793, pit_isotig19446_gene=isogroup14771_length=468, pit_isotig02000_gene=isogroup00342_length=888, pit_isotig02582_gene=isogroup00527_length=385, pit_isotig01912_gene=i…
GO:0046961	proton-transporting ATPase activity, rotational mechanism	F	1.14902e-06	2.11498e-07	15	0	4160	7444	over	pit_isotig09414_gene=isogroup04739_length=1248, pit_isotig03653_gene=isogroup01061_length=1643, pit_isotig13785_gene=isogroup09110_length=740, pit_isotig01561_gene=isogroup00222_length=2215, pit_isotig08307_gene=isogroup03632_length=1672, pit_isotig15595_gene=isogroup10920_length=617, pit_isotig08555_gene=isogroup03880_length=1532, pit_isotig14132_gene=isogroup09457_length=713, pit_isotig10413_ge…
GO:0019843	rRNA binding	F	1.14902e-06	2.11498e-07	15	0	4160	7444	over	pit_isotig09945_gene=isogroup05270_length=1144, pit_isotig08588_gene=isogroup03913_length=1516, pit_isotig06243_gene=isogroup02356_length=599, pit_isotig11865_gene=isogroup07190_length=903, pit_isotig15935_gene=isogroup11260_length=602, pit_isotig14026_gene=isogroup09351_length=721, pit_isotig11985_gene=isogroup07310_length=891, pit_isotig05293_gene=isogroup01881_length=1148, pit_isotig03907_gene…
GO:0005689	U12-type spliceosomal complex	C	1.14902e-06	2.11498e-07	15	0	4160	7444	over	pit_isotig18839_gene=isogroup14164_length=491, pit_isotig19648_gene=isogroup14973_length=460, pit_isotig13629_gene=isogroup08954_length=749, pit_isotig16868_gene=isogroup12193_length=555, pit_isotig14260_gene=isogroup09585_length=705, pit_isotig09176_gene=isogroup04501_length=1307, pit_isotig06175_gene=isogroup02322_length=855, pit_isotig06879_gene=isogroup02674_length=493, pit_isotig15253_gene=i…
GO:0030170	pyridoxal phosphate binding	F	1.14902e-06	2.11498e-07	15	0	4160	7444	over	pit_isotig15737_gene=isogroup11062_length=612, pit_isotig03929_gene=isogroup01199_length=1366, pit_isotig17210_gene=isogroup12535_length=546, pit_isotig20810_gene=isogroup16135_length=422, pit_isotig12453_gene=isogroup07778_length=847, pit_isotig15597_gene=isogroup10922_length=620, pit_isotig10150_gene=isogroup05475_length=1115, pit_isotig05481_gene=isogroup01975_length=1220, pit_isotig19878_gene…
GO:0003746	translation elongation factor activity	F	3.05967e-06	5.89868e-07	14	0	4161	7444	over	pit_isotig06385_gene=isogroup02427_length=668, pit_isotig08070_gene=isogroup03395_length=1956, pit_isotig12845_gene=isogroup08170_length=816, pit_isotig05347_gene=isogroup01908_length=891, pit_isotig13911_gene=isogroup09236_length=728, pit_isotig05513_gene=isogroup01991_length=793, pit_isotig12642_gene=isogroup07967_length=829, pit_isotig04435_gene=isogroup01452_length=1094, pit_isotig02582_gene=…
GO:0005882	intermediate filament	C	3.05967e-06	5.89868e-07	14	0	4161	7444	over	pit_isotig04313_gene=isogroup01391_length=1151, pit_isotig09879_gene=isogroup05204_length=1156, pit_isotig09512_gene=isogroup04837_length=1229, pit_isotig09550_gene=isogroup04875_length=1222, pit_isotig09806_gene=isogroup05131_length=1169, pit_isotig10240_gene=isogroup05565_length=1101, pit_isotig14832_gene=isogroup10157_length=666, pit_isotig01457_gene=isogroup00196_length=1660, pit_isotig16185_…
GO:0019903	protein phosphatase binding	F	3.05967e-06	5.89868e-07	14	0	4161	7444	over	pit_isotig05897_gene=isogroup02183_length=933, pit_isotig13387_gene=isogroup08712_length=768, pit_isotig20488_gene=isogroup15813_length=431, pit_isotig03799_gene=isogroup01134_length=1528, pit_isotig05415_gene=isogroup01942_length=1258, pit_isotig19572_gene=isogroup14897_length=463, pit_isotig03246_gene=isogroup00846_length=422, pit_isotig10158_gene=isogroup05483_length=1110, pit_isotig11466_gene…
GO:0005126	cytokine receptor binding	F	8.14856e-06	1.64488e-06	13	0	4162	7444	over	pit_isotig21651_gene=isogroup16976_length=390, pit_isotig20619_gene=isogroup15944_length=427, pit_isotig19161_gene=isogroup14486_length=477, pit_isotig08103_gene=isogroup03428_length=1896, pit_isotig19572_gene=isogroup14897_length=463, pit_isotig08595_gene=isogroup03920_length=1512, pit_isotig09366_gene=isogroup04691_length=1261, pit_isotig15997_gene=isogroup11322_length=598, pit_isotig14426_gene…
GO:0016605	PML body	C	8.14856e-06	1.64488e-06	13	0	4162	7444	over	pit_isotig01409_gene=isogroup00184_length=1495, pit_isotig00944_gene=isogroup00080_length=1518, pit_isotig08446_gene=isogroup03771_length=1589, pit_isotig12482_gene=isogroup07807_length=845, pit_isotig15423_gene=isogroup10748_length=630, pit_isotig22124_gene=isogroup17449_length=365, pit_isotig01566_gene=isogroup00224_length=1927, pit_isotig12701_gene=isogroup08026_length=825, pit_isotig07229_gen…
GO:0043235	receptor complex	C	8.14856e-06	1.64488e-06	13	0	4162	7444	over	pit_isotig13387_gene=isogroup08712_length=768, pit_isotig20619_gene=isogroup15944_length=427, pit_isotig04403_gene=isogroup01436_length=1178, pit_isotig05179_gene=isogroup01824_length=971, pit_isotig08920_gene=isogroup04245_length=1382, pit_isotig20572_gene=isogroup15897_length=430, pit_isotig13919_gene=isogroup09244_length=729, pit_isotig08423_gene=isogroup03748_length=1601, pit_isotig08595_gene…
GO:0046933	proton-transporting ATP synthase activity, rotational mechanism	F	8.14856e-06	1.64488e-06	13	0	4162	7444	over	pit_isotig09414_gene=isogroup04739_length=1248, pit_isotig03653_gene=isogroup01061_length=1643, pit_isotig13785_gene=isogroup09110_length=740, pit_isotig01561_gene=isogroup00222_length=2215, pit_isotig08307_gene=isogroup03632_length=1672, pit_isotig15595_gene=isogroup10920_length=617, pit_isotig08555_gene=isogroup03880_length=1532, pit_isotig14132_gene=isogroup09457_length=713, pit_isotig09217_ge…
GO:0071339	MLL1 complex	C	8.14856e-06	1.64488e-06	13	0	4162	7444	over	pit_isotig11747_gene=isogroup07072_length=914, pit_isotig04533_gene=isogroup01501_length=1103, pit_isotig17095_gene=isogroup12420_length=551, pit_isotig08615_gene=isogroup03940_length=1503, pit_isotig16052_gene=isogroup11377_length=599, pit_isotig14017_gene=isogroup09342_length=720, pit_isotig21634_gene=isogroup16959_length=390, pit_isotig09138_gene=isogroup04463_length=1316, pit_isotig04903_gene…
GO:0003697	single-stranded DNA binding	F	8.14856e-06	1.64488e-06	13	0	4162	7444	over	pit_isotig09945_gene=isogroup05270_length=1144, pit_isotig11609_gene=isogroup06934_length=930, pit_isotig05133_gene=isogroup01801_length=886, pit_isotig14980_gene=isogroup10305_length=657, pit_isotig06175_gene=isogroup02322_length=855, pit_isotig11440_gene=isogroup06765_length=945, pit_isotig14043_gene=isogroup09368_length=718, pit_isotig08773_gene=isogroup04098_length=1432, pit_isotig15994_gene=…
GO:0005852	eukaryotic translation initiation factor 3 complex	C	8.14856e-06	1.64488e-06	13	0	4162	7444	over	pit_isotig04180_gene=isogroup01324_length=1186, pit_isotig05117_gene=isogroup01793_length=878, pit_isotig14920_gene=isogroup10245_length=662, pit_isotig17201_gene=isogroup12526_length=547, pit_isotig10910_gene=isogroup06235_length=1003, pit_isotig12728_gene=isogroup08053_length=824, pit_isotig03355_gene=isogroup00912_length=2036, pit_isotig04641_gene=isogroup01555_length=1094, pit_isotig02000_gen…
GO:0008201	heparin binding	F	8.14856e-06	1.64488e-06	13	0	4162	7444	over	pit_isotig09945_gene=isogroup05270_length=1144, pit_isotig05945_gene=isogroup02207_length=671, pit_isotig09269_gene=isogroup04594_length=1285, pit_isotig10408_gene=isogroup05733_length=1080, pit_isotig02358_gene=isogroup00451_length=1202, pit_isotig12805_gene=isogroup08130_length=814, pit_isotig12945_gene=isogroup08270_length=806, pit_isotig14988_gene=isogroup10313_length=655, pit_isotig04537_gen…
GO:0032154	cleavage furrow	C	8.14856e-06	1.64488e-06	13	0	4162	7444	over	pit_isotig18041_gene=isogroup13366_length=515, pit_isotig03579_gene=isogroup01024_length=1583, pit_isotig01683_gene=isogroup00262_length=1771, pit_isotig02172_gene=isogroup00389_length=1836, pit_isotig16999_gene=isogroup12324_length=555, pit_isotig11228_gene=isogroup06553_length=966, pit_isotig09699_gene=isogroup05024_length=1190, pit_isotig05257_gene=isogroup01863_length=1255, pit_isotig01568_ge…
GO:0042645	mitochondrial nucleoid	C	2.12435e-05	4.58615e-06	12	0	4163	7444	over	pit_isotig18894_gene=isogroup14219_length=486, pit_isotig21072_gene=isogroup16397_length=411, pit_isotig03333_gene=isogroup00901_length=2344, pit_isotig17828_gene=isogroup13153_length=521, pit_isotig05347_gene=isogroup01908_length=891, pit_isotig09492_gene=isogroup04817_length=1233, pit_isotig19643_gene=isogroup14968_length=461, pit_isotig16775_gene=isogroup12100_length=564, pit_isotig11440_gene=…
GO:0004221	ubiquitin thiolesterase activity	F	2.12435e-05	4.58615e-06	12	0	4163	7444	over	pit_isotig01155_gene=isogroup00122_length=3711, pit_isotig10916_gene=isogroup06241_length=1003, pit_isotig15423_gene=isogroup10748_length=630, pit_isotig22521_gene=isogroup17846_length=344, pit_isotig13520_gene=isogroup08845_length=759, pit_isotig05089_gene=isogroup01779_length=917, pit_isotig09058_gene=isogroup04383_length=1339, pit_isotig04351_gene=isogroup01410_length=1170, pit_isotig17638_gen…
GO:0002039	p53 binding	F	2.12435e-05	4.58615e-06	12	0	4163	7444	over	pit_isotig21292_gene=isogroup16617_length=404, pit_isotig01155_gene=isogroup00122_length=3711, pit_isotig11793_gene=isogroup07118_length=911, pit_isotig15423_gene=isogroup10748_length=630, pit_isotig08920_gene=isogroup04245_length=1382, pit_isotig10960_gene=isogroup06285_length=998, pit_isotig04809_gene=isogroup01639_length=973, pit_isotig11432_gene=isogroup06757_length=944, pit_isotig09537_gene=…
GO:0005923	tight junction	C	2.12435e-05	4.58615e-06	12	0	4163	7444	over	pit_isotig11893_gene=isogroup07218_length=900, pit_isotig07945_gene=isogroup03270_length=2467, pit_isotig13108_gene=isogroup08433_length=791, pit_isotig16617_gene=isogroup11942_length=571, pit_isotig17158_gene=isogroup12483_length=549, pit_isotig13414_gene=isogroup08739_length=765, pit_isotig08365_gene=isogroup03690_length=1631, pit_isotig08669_gene=isogroup03994_length=1477, pit_isotig01437_gene…
GO:0005876	spindle microtubule	C	2.12435e-05	4.58615e-06	12	0	4163	7444	over	pit_isotig15662_gene=isogroup10987_length=614, pit_isotig04943_gene=isogroup01706_length=1123, pit_isotig17923_gene=isogroup13248_length=518, pit_isotig03555_gene=isogroup01012_length=1607, pit_isotig23370_gene=isogroup18695_length=257, pit_isotig10617_gene=isogroup05942_length=1046, pit_isotig07447_gene=isogroup02958_length=404, pit_isotig09559_gene=isogroup04884_length=1218, pit_isotig10551_gen…
GO:0005802	trans-Golgi network	C	2.12435e-05	4.58615e-06	12	0	4163	7444	over	pit_isotig04857_gene=isogroup01663_length=1557, pit_isotig20275_gene=isogroup15600_length=441, pit_isotig18579_gene=isogroup13904_length=497, pit_isotig12445_gene=isogroup07770_length=844, pit_isotig02193_gene=isogroup00396_length=1614, pit_isotig16150_gene=isogroup11475_length=591, pit_isotig22643_gene=isogroup17968_length=333, pit_isotig03485_gene=isogroup00977_length=2052, pit_isotig03531_gene…
GO:0005544	calcium-dependent phospholipid binding	F	2.12435e-05	4.58615e-06	12	0	4163	7444	over	pit_isotig10400_gene=isogroup05725_length=1080, pit_isotig16511_gene=isogroup11836_length=571, pit_isotig16059_gene=isogroup11384_length=596, pit_isotig12951_gene=isogroup08276_length=802, pit_isotig08712_gene=isogroup04037_length=1461, pit_isotig14485_gene=isogroup09810_length=689, pit_isotig08696_gene=isogroup04021_length=1467, pit_isotig21902_gene=isogroup17227_length=376, pit_isotig02759_gene…
GO:0030018	Z disc	C	2.12435e-05	4.58615e-06	12	0	4163	7444	over	pit_isotig21130_gene=isogroup16455_length=410, pit_isotig09989_gene=isogroup05314_length=1138, pit_isotig01828_gene=isogroup00299_length=1692, pit_isotig19877_gene=isogroup15202_length=454, pit_isotig15101_gene=isogroup10426_length=644, pit_isotig09613_gene=isogroup04938_length=1210, pit_isotig01840_gene=isogroup00302_length=1626, pit_isotig08701_gene=isogroup04026_length=1465, pit_isotig08183_ge…
GO:0008013	beta-catenin binding	F	2.12435e-05	4.58615e-06	12	0	4163	7444	over	pit_isotig08957_gene=isogroup04282_length=1367, pit_isotig22335_gene=isogroup17660_length=354, pit_isotig12419_gene=isogroup07744_length=850, pit_isotig03531_gene=isogroup01000_length=1694, pit_isotig14968_gene=isogroup10293_length=659, pit_isotig15997_gene=isogroup11322_length=598, pit_isotig01655_gene=isogroup00255_length=1670, pit_isotig01437_gene=isogroup00191_length=1250, pit_isotig21500_gen…
GO:0050660	flavin adenine dinucleotide binding	F	2.12435e-05	4.58615e-06	12	0	4163	7444	over	pit_isotig11080_gene=isogroup06405_length=984, pit_isotig01141_gene=isogroup00119_length=1071, pit_isotig08918_gene=isogroup04243_length=1383, pit_isotig14063_gene=isogroup09388_length=714, pit_isotig08229_gene=isogroup03554_length=1727, pit_isotig11951_gene=isogroup07276_length=894, pit_isotig03441_gene=isogroup00955_length=1962, pit_isotig02687_gene=isogroup00568_length=567, pit_isotig10014_gen…
GO:0015030	Cajal body	C	2.12435e-05	4.58615e-06	12	0	4163	7444	over	pit_isotig11094_gene=isogroup06419_length=982, pit_isotig11685_gene=isogroup07010_length=918, pit_isotig10450_gene=isogroup05775_length=1066, pit_isotig08645_gene=isogroup03970_length=1488, pit_isotig16029_gene=isogroup11354_length=598, pit_isotig04809_gene=isogroup01639_length=973, pit_isotig08854_gene=isogroup04179_length=1407, pit_isotig06239_gene=isogroup02354_length=838, pit_isotig04241_gene…
GO:0005200	structural constituent of cytoskeleton	F	2.12435e-05	4.58615e-06	12	0	4163	7444	over	pit_isotig03681_gene=isogroup01075_length=1474, pit_isotig05007_gene=isogroup01738_length=911, pit_isotig08350_gene=isogroup03675_length=1641, pit_isotig01055_gene=isogroup00103_length=2705, pit_isotig12905_gene=isogroup08230_length=810, pit_isotig21098_gene=isogroup16423_length=410, pit_isotig15548_gene=isogroup10873_length=623, pit_isotig21966_gene=isogroup17291_length=375, pit_isotig09472_gene…
GO:0004722	protein serine/threonine phosphatase activity	F	2.12435e-05	4.58615e-06	12	0	4163	7444	over	pit_isotig08993_gene=isogroup04318_length=1356, pit_isotig18072_gene=isogroup13397_length=514, pit_isotig01683_gene=isogroup00262_length=1771, pit_isotig01566_gene=isogroup00224_length=1927, pit_isotig22164_gene=isogroup17489_length=362, pit_isotig03633_gene=isogroup01051_length=1543, pit_isotig16089_gene=isogroup11414_length=591, pit_isotig08003_gene=isogroup03328_length=2108, pit_isotig22407_ge…
GO:0016592	mediator complex	C	5.55515e-05	1.27848e-05	11	0	4164	7444	over	pit_isotig11342_gene=isogroup06667_length=956, pit_isotig13333_gene=isogroup08658_length=772, pit_isotig13296_gene=isogroup08621_length=775, pit_isotig09540_gene=isogroup04865_length=1222, pit_isotig18586_gene=isogroup13911_length=496, pit_isotig10008_gene=isogroup05333_length=1134, pit_isotig04595_gene=isogroup01532_length=1172, pit_isotig11343_gene=isogroup06668_length=953, pit_isotig11312_gene…
GO:0000159	protein phosphatase type 2A complex	C	5.55515e-05	1.27848e-05	11	0	4164	7444	over	pit_isotig08993_gene=isogroup04318_length=1356, pit_isotig03809_gene=isogroup01139_length=1583, pit_isotig21792_gene=isogroup17117_length=381, pit_isotig19829_gene=isogroup15154_length=455, pit_isotig09594_gene=isogroup04919_length=1214, pit_isotig08177_gene=isogroup03502_length=1775, pit_isotig07429_gene=isogroup02949_length=383, pit_isotig08371_gene=isogroup03696_length=1632, pit_isotig15251_ge…
GO:0019003	GDP binding	F	5.55515e-05	1.27848e-05	11	0	4164	7444	over	pit_isotig20186_gene=isogroup15511_length=443, pit_isotig15662_gene=isogroup10987_length=614, pit_isotig03579_gene=isogroup01024_length=1583, pit_isotig08666_gene=isogroup03991_length=1474, pit_isotig03568_gene=isogroup01018_length=1580, pit_isotig05201_gene=isogroup01835_length=867, pit_isotig07940_gene=isogroup03265_length=2523, pit_isotig04967_gene=isogroup01718_length=975, pit_isotig16378_gen…
GO:0008601	protein phosphatase type 2A regulator activity	F	5.55515e-05	1.27848e-05	11	0	4164	7444	over	pit_isotig05897_gene=isogroup02183_length=933, pit_isotig21792_gene=isogroup17117_length=381, pit_isotig19829_gene=isogroup15154_length=455, pit_isotig09594_gene=isogroup04919_length=1214, pit_isotig08311_gene=isogroup03636_length=1668, pit_isotig08155_gene=isogroup03480_length=1819, pit_isotig17045_gene=isogroup12370_length=553, pit_isotig07429_gene=isogroup02949_length=383, pit_isotig01660_gene…
GO:0003777	microtubule motor activity	F	5.55515e-05	1.27848e-05	11	0	4164	7444	over	pit_isotig16208_gene=isogroup11533_length=590, pit_isotig21254_gene=isogroup16579_length=404, pit_isotig19746_gene=isogroup15071_length=457, pit_isotig17923_gene=isogroup13248_length=518, pit_isotig02394_gene=isogroup00463_length=898, pit_isotig22060_gene=isogroup17385_length=370, pit_isotig15753_gene=isogroup11078_length=612, pit_isotig15833_gene=isogroup11158_length=608, pit_isotig06055_gene=is…
GO:0003705	RNA polymerase II distal enhancer sequence-specific DNA binding transcription factor activity	F	5.55515e-05	1.27848e-05	11	0	4164	7444	over	pit_isotig19701_gene=isogroup15026_length=459, pit_isotig05179_gene=isogroup01824_length=971, pit_isotig17755_gene=isogroup13080_length=525, pit_isotig12179_gene=isogroup07504_length=872, pit_isotig13177_gene=isogroup08502_length=785, pit_isotig13181_gene=isogroup08506_length=785, pit_isotig18019_gene=isogroup13344_length=516, pit_isotig09111_gene=isogroup04436_length=1324, pit_isotig11269_gene=i…
GO:0032587	ruffle membrane	C	5.55515e-05	1.27848e-05	11	0	4164	7444	over	pit_isotig12767_gene=isogroup08092_length=819, pit_isotig02172_gene=isogroup00389_length=1836, pit_isotig07930_gene=isogroup03255_length=2765, pit_isotig05257_gene=isogroup01863_length=1255, pit_isotig13620_gene=isogroup08945_length=751, pit_isotig05553_gene=isogroup02011_length=1009, pit_isotig05213_gene=isogroup01841_length=858, pit_isotig15185_gene=isogroup10510_length=643, pit_isotig15484_gen…
GO:0005762	mitochondrial large ribosomal subunit	C	5.55515e-05	1.27848e-05	11	0	4164	7444	over	pit_isotig07978_gene=isogroup03303_length=2203, pit_isotig15274_gene=isogroup10599_length=637, pit_isotig13702_gene=isogroup09027_length=746, pit_isotig13034_gene=isogroup08359_length=797, pit_isotig14026_gene=isogroup09351_length=721, pit_isotig09114_gene=isogroup04439_length=1324, pit_isotig14665_gene=isogroup09990_length=677, pit_isotig04431_gene=isogroup01450_length=1097, pit_isotig11133_gene…
GO:0016831	carboxy-lyase activity	F	5.55515e-05	1.27848e-05	11	0	4164	7444	over	pit_isotig04775_gene=isogroup01622_length=1141, pit_isotig04629_gene=isogroup01549_length=1293, pit_isotig15121_gene=isogroup10446_length=646, pit_isotig08272_gene=isogroup03597_length=1695, pit_isotig15995_gene=isogroup11320_length=600, pit_isotig10150_gene=isogroup05475_length=1115, pit_isotig03845_gene=isogroup01157_length=1398, pit_isotig18218_gene=isogroup13543_length=508, pit_isotig08110_ge…
GO:0004812	aminoacyl-tRNA ligase activity	F	5.55515e-05	1.27848e-05	11	0	4164	7444	over	pit_isotig11618_gene=isogroup06943_length=929, pit_isotig02737_gene=isogroup00587_length=2261, pit_isotig14134_gene=isogroup09459_length=711, pit_isotig04661_gene=isogroup01565_length=1006, pit_isotig14201_gene=isogroup09526_length=707, pit_isotig13828_gene=isogroup09153_length=737, pit_isotig12868_gene=isogroup08193_length=812, pit_isotig13009_gene=isogroup08334_length=798, pit_isotig18538_gene=…
GO:0016702	oxidoreductase activity, acting on single donors with incorporation of molecular oxygen, incorporation of two atoms of oxygen	F	5.55515e-05	1.27848e-05	11	0	4164	7444	over	pit_isotig14071_gene=isogroup09396_length=716, pit_isotig17419_gene=isogroup12744_length=538, pit_isotig12360_gene=isogroup07685_length=850, pit_isotig11729_gene=isogroup07054_length=917, pit_isotig10111_gene=isogroup05436_length=1120, pit_isotig06619_gene=isogroup02544_length=570, pit_isotig08923_gene=isogroup04248_length=1382, pit_isotig09610_gene=isogroup04935_length=1211, pit_isotig04245_gene…
GO:0051087	chaperone binding	F	5.55515e-05	1.27848e-05	11	0	4164	7444	over	pit_isotig01429_gene=isogroup00189_length=1702, pit_isotig12476_gene=isogroup07801_length=845, pit_isotig15212_gene=isogroup10537_length=641, pit_isotig22908_gene=isogroup18233_length=313, pit_isotig17594_gene=isogroup12919_length=532, pit_isotig01329_gene=isogroup00164_length=2158, pit_isotig08920_gene=isogroup04245_length=1382, pit_isotig19446_gene=isogroup14771_length=468, pit_isotig13856_gene…
GO:0042826	histone deacetylase binding	F	0.00014448	3.56349e-05	10	0	4165	7444	over	pit_isotig08156_gene=isogroup03481_length=1817, pit_isotig10849_gene=isogroup06174_length=1010, pit_isotig09356_gene=isogroup04681_length=1258, pit_isotig15621_gene=isogroup10946_length=618, pit_isotig13177_gene=isogroup08502_length=785, pit_isotig08784_gene=isogroup04109_length=1427, pit_isotig09537_gene=isogroup04862_length=1223, pit_isotig07447_gene=isogroup02958_length=404, pit_isotig10223_ge…
GO:0045211	postsynaptic membrane	C	0.00014448	3.56349e-05	10	0	4165	7444	over	pit_isotig08414_gene=isogroup03739_length=1596, pit_isotig08787_gene=isogroup04112_length=1426, pit_isotig20032_gene=isogroup15357_length=448, pit_isotig17723_gene=isogroup13048_length=527, pit_isotig13547_gene=isogroup08872_length=750, pit_isotig08940_gene=isogroup04265_length=1376, pit_isotig15722_gene=isogroup11047_length=612, pit_isotig19796_gene=isogroup15121_length=456, pit_isotig03190_gene…
GO:0030530	heterogeneous nuclear ribonucleoprotein complex	C	0.00014448	3.56349e-05	10	0	4165	7444	over	pit_isotig08115_gene=isogroup03440_length=1883, pit_isotig07559_gene=isogroup03014_length=368, pit_isotig13573_gene=isogroup08898_length=755, pit_isotig10596_gene=isogroup05921_length=1050, pit_isotig17868_gene=isogroup13193_length=522, pit_isotig12035_gene=isogroup07360_length=886, pit_isotig11061_gene=isogroup06386_length=987, pit_isotig13232_gene=isogroup08557_length=779, pit_isotig10543_gene=…
GO:0004177	aminopeptidase activity	F	0.00014448	3.56349e-05	10	0	4165	7444	over	pit_isotig04509_gene=isogroup01489_length=1092, pit_isotig15712_gene=isogroup11037_length=614, pit_isotig15757_gene=isogroup11082_length=612, pit_isotig11965_gene=isogroup07290_length=892, pit_isotig13651_gene=isogroup08976_length=746, pit_isotig06969_gene=isogroup02719_length=552, pit_isotig18125_gene=isogroup13450_length=512, pit_isotig08067_gene=isogroup03392_length=1957, pit_isotig09764_gene=…
GO:0070851	growth factor receptor binding	F	0.00014448	3.56349e-05	10	0	4165	7444	over	pit_isotig09269_gene=isogroup04594_length=1285, pit_isotig20619_gene=isogroup15944_length=427, pit_isotig19161_gene=isogroup14486_length=477, pit_isotig13816_gene=isogroup09141_length=737, pit_isotig12805_gene=isogroup08130_length=814, pit_isotig15752_gene=isogroup11077_length=611, pit_isotig17626_gene=isogroup12951_length=530, pit_isotig08595_gene=isogroup03920_length=1512, pit_isotig09366_gene=…
GO:0005868	cytoplasmic dynein complex	C	0.00014448	3.56349e-05	10	0	4165	7444	over	pit_isotig16208_gene=isogroup11533_length=590, pit_isotig10145_gene=isogroup05470_length=1115, pit_isotig08869_gene=isogroup04194_length=1402, pit_isotig11799_gene=isogroup07124_length=912, pit_isotig06393_gene=isogroup02431_length=606, pit_isotig15841_gene=isogroup11166_length=607, pit_isotig19918_gene=isogroup15243_length=448, pit_isotig12599_gene=isogroup07924_length=837, pit_isotig15753_gene=…
GO:0005844	polysome	C	0.00014448	3.56349e-05	10	0	4165	7444	over	pit_isotig04081_gene=isogroup01275_length=1247, pit_isotig09079_gene=isogroup04404_length=1334, pit_isotig04423_gene=isogroup01446_length=1186, pit_isotig01329_gene=isogroup00164_length=2158, pit_isotig20684_gene=isogroup16009_length=426, pit_isotig11268_gene=isogroup06593_length=961, pit_isotig11277_gene=isogroup06602_length=962, pit_isotig11072_gene=isogroup06397_length=983, pit_isotig12041_gen…
GO:0030331	estrogen receptor binding	F	0.00014448	3.56349e-05	10	0	4165	7444	over	pit_isotig11342_gene=isogroup06667_length=956, pit_isotig22681_gene=isogroup18006_length=331, pit_isotig08446_gene=isogroup03771_length=1589, pit_isotig11081_gene=isogroup06406_length=985, pit_isotig01896_gene=isogroup00316_length=1174, pit_isotig11466_gene=isogroup06791_length=942, pit_isotig12701_gene=isogroup08026_length=825, pit_isotig07447_gene=isogroup02958_length=404, pit_isotig14922_gene=…
GO:0005763	mitochondrial small ribosomal subunit	C	0.00014448	3.56349e-05	10	0	4165	7444	over	pit_isotig09707_gene=isogroup05032_length=1190, pit_isotig12827_gene=isogroup08152_length=814, pit_isotig04935_gene=isogroup01702_length=933, pit_isotig11985_gene=isogroup07310_length=891, pit_isotig02607_gene=isogroup00541_length=1186, pit_isotig13043_gene=isogroup08368_length=797, pit_isotig16049_gene=isogroup11374_length=598, pit_isotig13779_gene=isogroup09104_length=740, pit_isotig02289_gene=…
GO:0051539	4 iron, 4 sulfur cluster binding	F	0.00014448	3.56349e-05	10	0	4165	7444	over	pit_isotig18723_gene=isogroup14048_length=491, pit_isotig13705_gene=isogroup09030_length=746, pit_isotig12578_gene=isogroup07903_length=836, pit_isotig15206_gene=isogroup10531_length=642, pit_isotig08702_gene=isogroup04027_length=1464, pit_isotig10560_gene=isogroup05885_length=1054, pit_isotig17753_gene=isogroup13078_length=525, pit_isotig12170_gene=isogroup07495_length=872, pit_isotig08011_gene=…
GO:0035085	cilium axoneme	C	0.00014448	3.56349e-05	10	0	4165	7444	over	pit_isotig14655_gene=isogroup09980_length=683, pit_isotig10161_gene=isogroup05486_length=1111, pit_isotig22634_gene=isogroup17959_length=342, pit_isotig19746_gene=isogroup15071_length=457, pit_isotig09699_gene=isogroup05024_length=1190, pit_isotig01568_gene=isogroup00225_length=1728, pit_isotig11632_gene=isogroup06957_length=926, pit_isotig15014_gene=isogroup10339_length=655, pit_isotig04695_gene…
GO:0005669	transcription factor TFIID complex	C	0.00014448	3.56349e-05	10	0	4165	7444	over	pit_isotig14762_gene=isogroup10087_length=674, pit_isotig08615_gene=isogroup03940_length=1503, pit_isotig03765_gene=isogroup01117_length=1422, pit_isotig11081_gene=isogroup06406_length=985, pit_isotig04809_gene=isogroup01639_length=973, pit_isotig08657_gene=isogroup03982_length=1483, pit_isotig09643_gene=isogroup04968_length=1202, pit_isotig03661_gene=isogroup01065_length=1603, pit_isotig08801_ge…
GO:0030175	filopodium	C	0.00014448	3.56349e-05	10	0	4165	7444	over	pit_isotig01688_gene=isogroup00264_length=1962, pit_isotig12051_gene=isogroup07376_length=884, pit_isotig01303_gene=isogroup00158_length=1580, pit_isotig11644_gene=isogroup06969_length=923, pit_isotig07595_gene=isogroup03032_length=421, pit_isotig08113_gene=isogroup03438_length=1884, pit_isotig09472_gene=isogroup04797_length=1237, pit_isotig05915_gene=isogroup02192_length=695, pit_isotig05223_gen…
GO:0044304	main axon	C	0.00014448	3.56349e-05	10	0	4165	7444	over	pit_isotig15539_gene=isogroup10864_length=623, pit_isotig19877_gene=isogroup15202_length=454, pit_isotig15101_gene=isogroup10426_length=644, pit_isotig13547_gene=isogroup08872_length=750, pit_isotig09482_gene=isogroup04807_length=1234, pit_isotig22630_gene=isogroup17955_length=334, pit_isotig08315_gene=isogroup03640_length=1665, pit_isotig20546_gene=isogroup15871_length=431, pit_isotig20389_gene=…
GO:0000781	chromosome, telomeric region	C	0.00014448	3.56349e-05	10	0	4165	7444	over	pit_isotig03048_gene=isogroup00743_length=1784, pit_isotig12482_gene=isogroup07807_length=845, pit_isotig14177_gene=isogroup09502_length=711, pit_isotig03935_gene=isogroup01202_length=1353, pit_isotig00739_gene=isogroup00050_length=1450, pit_isotig08408_gene=isogroup03733_length=1607, pit_isotig08465_gene=isogroup03790_length=1574, pit_isotig19139_gene=isogroup14464_length=476, pit_isotig07935_ge…
GO:0005528	FK506 binding	F	0.00014448	3.56349e-05	10	0	4165	7444	over	pit_isotig11544_gene=isogroup06869_length=936, pit_isotig12373_gene=isogroup07698_length=855, pit_isotig09855_gene=isogroup05180_length=1160, pit_isotig02060_gene=isogroup00357_length=1027, pit_isotig04193_gene=isogroup01331_length=1543, pit_isotig04853_gene=isogroup01661_length=1420, pit_isotig09878_gene=isogroup05203_length=1154, pit_isotig08573_gene=isogroup03898_length=1522, pit_isotig13786_g…
GO:0008180	COP9 signalosome	C	0.00014448	3.56349e-05	10	0	4165	7444	over	pit_isotig02778_gene=isogroup00607_length=1749, pit_isotig08697_gene=isogroup04022_length=1466, pit_isotig01561_gene=isogroup00222_length=2215, pit_isotig01067_gene=isogroup00105_length=1373, pit_isotig19196_gene=isogroup14521_length=476, pit_isotig03434_gene=isogroup00951_length=1652, pit_isotig03338_gene=isogroup00903_length=2138, pit_isotig07395_gene=isogroup02932_length=361, pit_isotig09064_g…
GO:0048487	beta-tubulin binding	F	0.00014448	3.56349e-05	10	0	4165	7444	over	pit_isotig08464_gene=isogroup03789_length=1575, pit_isotig12445_gene=isogroup07770_length=844, pit_isotig13108_gene=isogroup08433_length=791, pit_isotig03675_gene=isogroup01072_length=1870, pit_isotig09127_gene=isogroup04452_length=1322, pit_isotig06055_gene=isogroup02262_length=988, pit_isotig09543_gene=isogroup04868_length=1223, pit_isotig14648_gene=isogroup09973_length=680, pit_isotig10423_gen…
GO:0050681	androgen receptor binding	F	0.00014448	3.56349e-05	10	0	4165	7444	over	pit_isotig11196_gene=isogroup06521_length=970, pit_isotig12964_gene=isogroup08289_length=804, pit_isotig08446_gene=isogroup03771_length=1589, pit_isotig01329_gene=isogroup00164_length=2158, pit_isotig11268_gene=isogroup06593_length=961, pit_isotig01896_gene=isogroup00316_length=1174, pit_isotig12701_gene=isogroup08026_length=825, pit_isotig21404_gene=isogroup16729_length=399, pit_isotig21500_gene…
GO:0016763	transferase activity, transferring pentosyl groups	F	0.00014448	3.56349e-05	10	0	4165	7444	over	pit_isotig13929_gene=isogroup09254_length=726, pit_isotig14916_gene=isogroup10241_length=655, pit_isotig14120_gene=isogroup09445_length=714, pit_isotig08290_gene=isogroup03615_length=1685, pit_isotig08043_gene=isogroup03368_length=1994, pit_isotig09973_gene=isogroup05298_length=1141, pit_isotig03849_gene=isogroup01159_length=1772, pit_isotig07229_gene=isogroup02849_length=500, pit_isotig19139_gen…
GO:0051059	NF-kappaB binding	F	0.00014448	3.56349e-05	10	0	4165	7444	over	pit_isotig04081_gene=isogroup01275_length=1247, pit_isotig09079_gene=isogroup04404_length=1334, pit_isotig12767_gene=isogroup08092_length=819, pit_isotig01820_gene=isogroup00297_length=1381, pit_isotig11277_gene=isogroup06602_length=962, pit_isotig09810_gene=isogroup05135_length=1170, pit_isotig11072_gene=isogroup06397_length=983, pit_isotig05213_gene=isogroup01841_length=858, pit_isotig21500_gen…
GO:0051015	actin filament binding	F	0.00014448	3.56349e-05	10	0	4165	7444	over	pit_isotig06617_gene=isogroup02543_length=520, pit_isotig08113_gene=isogroup03438_length=1884, pit_isotig10188_gene=isogroup05513_length=1107, pit_isotig09926_gene=isogroup05251_length=1147, pit_isotig13110_gene=isogroup08435_length=791, pit_isotig10974_gene=isogroup06299_length=994, pit_isotig15484_gene=isogroup10809_length=626, pit_isotig08905_gene=isogroup04230_length=1387, pit_isotig13510_gen…
GO:0005125	cytokine activity	F	0.00037757	9.93089e-05	9	0	4166	7444	over	pit_isotig09945_gene=isogroup05270_length=1144, pit_isotig14120_gene=isogroup09445_length=714, pit_isotig08103_gene=isogroup03428_length=1896, pit_isotig09366_gene=isogroup04691_length=1261, pit_isotig01556_gene=isogroup00221_length=816, pit_isotig14426_gene=isogroup09751_length=693, pit_isotig15420_gene=isogroup10745_length=630, pit_isotig13995_gene=isogroup09320_length=724, pit_isotig08088_gene…
GO:0000178	exosome (RNase complex)	C	0.00037757	9.93089e-05	9	0	4166	7444	over	pit_isotig10941_gene=isogroup06266_length=1000, pit_isotig11807_gene=isogroup07132_length=910, pit_isotig16945_gene=isogroup12270_length=558, pit_isotig10228_gene=isogroup05553_length=1102, pit_isotig11055_gene=isogroup06380_length=986, pit_isotig08742_gene=isogroup04067_length=1441, pit_isotig19100_gene=isogroup14425_length=478, pit_isotig10523_gene=isogroup05848_length=1061, pit_isotig13603_gen…
GO:0045335	phagocytic vesicle	C	0.00037757	9.93089e-05	9	0	4166	7444	over	pit_isotig21343_gene=isogroup16668_length=402, pit_isotig06617_gene=isogroup02543_length=520, pit_isotig01329_gene=isogroup00164_length=2158, pit_isotig08712_gene=isogroup04037_length=1461, pit_isotig09926_gene=isogroup05251_length=1147, pit_isotig06027_gene=isogroup02248_length=849, pit_isotig07957_gene=isogroup03282_length=2327, pit_isotig08696_gene=isogroup04021_length=1467, pit_isotig08224_ge…
GO:0000062	fatty-acyl-CoA binding	F	0.00037757	9.93089e-05	9	0	4166	7444	over	pit_isotig12691_gene=isogroup08016_length=826, pit_isotig10347_gene=isogroup05672_length=1086, pit_isotig17828_gene=isogroup13153_length=521, pit_isotig09492_gene=isogroup04817_length=1233, pit_isotig09440_gene=isogroup04765_length=1243, pit_isotig16775_gene=isogroup12100_length=564, pit_isotig12608_gene=isogroup07933_length=834, pit_isotig02104_gene=isogroup00368_length=628, pit_isotig11992_gene…
GO:0000049	tRNA binding	F	0.00037757	9.93089e-05	9	0	4166	7444	over	pit_isotig21714_gene=isogroup17039_length=388, pit_isotig02737_gene=isogroup00587_length=2261, pit_isotig21781_gene=isogroup17106_length=384, pit_isotig15009_gene=isogroup10334_length=656, pit_isotig14943_gene=isogroup10268_length=659, pit_isotig18509_gene=isogroup13834_length=498, pit_isotig15000_gene=isogroup10325_length=656, pit_isotig20493_gene=isogroup15818_length=433, pit_isotig13995_gene=i…
GO:0001725	stress fiber	C	0.00037757	9.93089e-05	9	0	4166	7444	over	pit_isotig22808_gene=isogroup18133_length=321, pit_isotig01828_gene=isogroup00299_length=1692, pit_isotig09699_gene=isogroup05024_length=1190, pit_isotig01568_gene=isogroup00225_length=1728, pit_isotig09613_gene=isogroup04938_length=1210, pit_isotig10974_gene=isogroup06299_length=994, pit_isotig16873_gene=isogroup12198_length=560, pit_isotig04695_gene=isogroup01582_length=1359, pit_isotig15765_ge…
GO:0030667	secretory granule membrane	C	0.00037757	9.93089e-05	9	0	4166	7444	over	pit_isotig06939_gene=isogroup02704_length=624, pit_isotig07968_gene=isogroup03293_length=2247, pit_isotig06941_gene=isogroup02705_length=496, pit_isotig12951_gene=isogroup08276_length=802, pit_isotig14846_gene=isogroup10171_length=666, pit_isotig09472_gene=isogroup04797_length=1237, pit_isotig07957_gene=isogroup03282_length=2327, pit_isotig08758_gene=isogroup04083_length=1437, pit_isotig12546_gen…
GO:0016323	basolateral plasma membrane	C	0.00037757	9.93089e-05	9	0	4166	7444	over	pit_isotig07945_gene=isogroup03270_length=2467, pit_isotig10900_gene=isogroup06225_length=1004, pit_isotig03877_gene=isogroup01173_length=1405, pit_isotig13919_gene=isogroup09244_length=729, pit_isotig10162_gene=isogroup05487_length=1108, pit_isotig14170_gene=isogroup09495_length=711, pit_isotig03949_gene=isogroup01209_length=1323, pit_isotig15836_gene=isogroup11161_length=606, pit_isotig03695_ge…
GO:0004222	metalloendopeptidase activity	F	0.00037757	9.93089e-05	9	0	4166	7444	over	pit_isotig17123_gene=isogroup12448_length=549, pit_isotig22226_gene=isogroup17551_length=360, pit_isotig05719_gene=isogroup02094_length=726, pit_isotig13896_gene=isogroup09221_length=730, pit_isotig08856_gene=isogroup04181_length=1403, pit_isotig09209_gene=isogroup04534_length=1300, pit_isotig08868_gene=isogroup04193_length=1400, pit_isotig09497_gene=isogroup04822_length=1232, pit_isotig07961_gen…
GO:0005932	microtubule basal body	C	0.00037757	9.93089e-05	9	0	4166	7444	over	pit_isotig14655_gene=isogroup09980_length=683, pit_isotig11313_gene=isogroup06638_length=958, pit_isotig11693_gene=isogroup07018_length=920, pit_isotig05281_gene=isogroup01875_length=834, pit_isotig12445_gene=isogroup07770_length=844, pit_isotig08564_gene=isogroup03889_length=1526, pit_isotig08659_gene=isogroup03984_length=1482, pit_isotig06055_gene=isogroup02262_length=988, pit_isotig11632_gene=…
GO:0022843	voltage-gated cation channel activity	F	0.00037757	9.93089e-05	9	0	4166	7444	over	pit_isotig07169_gene=isogroup02819_length=437, pit_isotig08532_gene=isogroup03857_length=1543, pit_isotig19877_gene=isogroup15202_length=454, pit_isotig06603_gene=isogroup02536_length=556, pit_isotig15101_gene=isogroup10426_length=644, pit_isotig16295_gene=isogroup11620_length=586, pit_isotig22630_gene=isogroup17955_length=334, pit_isotig20389_gene=isogroup15714_length=432, pit_isotig21724_gene=i…
GO:0030426	growth cone	C	0.00037757	9.93089e-05	9	0	4166	7444	over	pit_isotig08414_gene=isogroup03739_length=1596, pit_isotig20488_gene=isogroup15813_length=431, pit_isotig08697_gene=isogroup04022_length=1466, pit_isotig19196_gene=isogroup14521_length=476, pit_isotig03611_gene=isogroup01040_length=1611, pit_isotig12674_gene=isogroup07999_length=830, pit_isotig01437_gene=isogroup00191_length=1250, pit_isotig09329_gene=isogroup04654_length=1270, pit_isotig04121_ge…
GO:0003684	damaged DNA binding	F	0.00037757	9.93089e-05	9	0	4166	7444	over	pit_isotig09945_gene=isogroup05270_length=1144, pit_isotig13278_gene=isogroup08603_length=777, pit_isotig15192_gene=isogroup10517_length=644, pit_isotig12767_gene=isogroup08092_length=819, pit_isotig08773_gene=isogroup04098_length=1432, pit_isotig05213_gene=isogroup01841_length=858, pit_isotig20458_gene=isogroup15783_length=434, pit_isotig12526_gene=isogroup07851_length=840, pit_isotig09732_gene=…
GO:0005834	heterotrimeric G-protein complex	C	0.00037757	9.93089e-05	9	0	4166	7444	over	pit_isotig02235_gene=isogroup00410_length=1687, pit_isotig13669_gene=isogroup08994_length=748, pit_isotig23590_gene=isogroup18915_length=213, pit_isotig15957_gene=isogroup11282_length=600, pit_isotig18213_gene=isogroup13538_length=509, pit_isotig09417_gene=isogroup04742_length=1248, pit_isotig08890_gene=isogroup04215_length=1393, pit_isotig06635_gene=isogroup02552_length=853, pit_isotig14893_gene…
GO:0042383	sarcolemma	C	0.00037757	9.93089e-05	9	0	4166	7444	over	pit_isotig09469_gene=isogroup04794_length=1237, pit_isotig08414_gene=isogroup03739_length=1596, pit_isotig08532_gene=isogroup03857_length=1543, pit_isotig19877_gene=isogroup15202_length=454, pit_isotig06691_gene=isogroup02580_length=595, pit_isotig17166_gene=isogroup12491_length=546, pit_isotig16261_gene=isogroup11586_length=585, pit_isotig01620_gene=isogroup00247_length=2766, pit_isotig08150_gen…
GO:0032580	Golgi cisterna membrane	C	0.00037757	9.93089e-05	9	0	4166	7444	over	pit_isotig17146_gene=isogroup12471_length=547, pit_isotig20290_gene=isogroup15615_length=438, pit_isotig11505_gene=isogroup06830_length=939, pit_isotig07968_gene=isogroup03293_length=2247, pit_isotig19204_gene=isogroup14529_length=475, pit_isotig06247_gene=isogroup02358_length=672, pit_isotig03057_gene=isogroup00748_length=866, pit_isotig14833_gene=isogroup10158_length=667, pit_isotig09183_gene=i…
GO:0035064	methylated histone residue binding	F	0.00037757	9.93089e-05	9	0	4166	7444	over	pit_isotig10679_gene=isogroup06004_length=1038, pit_isotig08051_gene=isogroup03376_length=1982, pit_isotig04903_gene=isogroup01686_length=977, pit_isotig09700_gene=isogroup05025_length=1193, pit_isotig05879_gene=isogroup02174_length=678, pit_isotig02408_gene=isogroup00468_length=839, pit_isotig22893_gene=isogroup18218_length=315, pit_isotig12601_gene=isogroup07926_length=835, pit_isotig16658_gene…
GO:0005665	DNA-directed RNA polymerase II, core complex	C	0.00037757	9.93089e-05	9	0	4166	7444	over	pit_isotig11291_gene=isogroup06616_length=961, pit_isotig10263_gene=isogroup05588_length=1099, pit_isotig11079_gene=isogroup06404_length=987, pit_isotig11507_gene=isogroup06832_length=939, pit_isotig04829_gene=isogroup01649_length=961, pit_isotig11281_gene=isogroup06606_length=962, pit_isotig04195_gene=isogroup01332_length=1223, pit_isotig06353_gene=isogroup02411_length=590, pit_isotig10927_gene=…
GO:0030165	PDZ domain binding	F	0.00037757	9.93089e-05	9	0	4166	7444	over	pit_isotig13990_gene=isogroup09315_length=724, pit_isotig09469_gene=isogroup04794_length=1237, pit_isotig22315_gene=isogroup17640_length=356, pit_isotig20488_gene=isogroup15813_length=431, pit_isotig09267_gene=isogroup04592_length=1287, pit_isotig01566_gene=isogroup00224_length=1927, pit_isotig13547_gene=isogroup08872_length=750, pit_isotig08910_gene=isogroup04235_length=1387, pit_isotig12461_gen…
GO:0030126	COPI vesicle coat	C	0.00037757	9.93089e-05	9	0	4166	7444	over	pit_isotig03464_gene=isogroup00966_length=1570, pit_isotig13584_gene=isogroup08909_length=754, pit_isotig09216_gene=isogroup04541_length=1297, pit_isotig04035_gene=isogroup01252_length=1369, pit_isotig09230_gene=isogroup04555_length=1296, pit_isotig02586_gene=isogroup00534_length=1433, pit_isotig09667_gene=isogroup04992_length=1198, pit_isotig03057_gene=isogroup00748_length=866, pit_isotig04463_g…
GO:0050839	cell adhesion molecule binding	F	0.00037757	9.93089e-05	9	0	4166	7444	over	pit_isotig01303_gene=isogroup00158_length=1580, pit_isotig20619_gene=isogroup15944_length=427, pit_isotig00632_gene=isogroup00035_length=1434, pit_isotig09472_gene=isogroup04797_length=1237, pit_isotig08595_gene=isogroup03920_length=1512, pit_isotig11466_gene=isogroup06791_length=942, pit_isotig06765_gene=isogroup02617_length=557, pit_isotig02771_gene=isogroup00604_length=1786, pit_isotig08931_ge…
GO:0004707	MAP kinase activity	F	0.00037757	9.93089e-05	9	0	4166	7444	over	pit_isotig11762_gene=isogroup07087_length=908, pit_isotig03051_gene=isogroup00745_length=904, pit_isotig16634_gene=isogroup11959_length=571, pit_isotig07255_gene=isogroup02862_length=409, pit_isotig23291_gene=isogroup18616_length=270, pit_isotig11948_gene=isogroup07273_length=891, pit_isotig14512_gene=isogroup09837_length=687, pit_isotig11284_gene=isogroup06609_length=958, pit_isotig04461_gene=is…
GO:0017124	SH3 domain binding	F	0.00037757	9.93089e-05	9	0	4166	7444	over	pit_isotig06057_gene=isogroup02263_length=710, pit_isotig22443_gene=isogroup17768_length=349, pit_isotig07595_gene=isogroup03032_length=421, pit_isotig17777_gene=isogroup13102_length=524, pit_isotig08403_gene=isogroup03728_length=1615, pit_isotig04731_gene=isogroup01600_length=1012, pit_isotig06933_gene=isogroup02701_length=465, pit_isotig21531_gene=isogroup16856_length=394, pit_isotig05459_gene=…
GO:0004659	prenyltransferase activity	F	0.000979238	0.000276716	8	0	4167	7444	over	pit_isotig12729_gene=isogroup08054_length=822, pit_isotig12438_gene=isogroup07763_length=848, pit_isotig17832_gene=isogroup13157_length=521, pit_isotig13942_gene=isogroup09267_length=727, pit_isotig14494_gene=isogroup09819_length=688, pit_isotig22765_gene=isogroup18090_length=325, pit_isotig10682_gene=isogroup06007_length=1036, pit_isotig04717_gene=isogroup01593_length=1038
GO:0017091	AU-rich element binding	F	0.000979238	0.000276716	8	0	4167	7444	over	pit_isotig12765_gene=isogroup08090_length=819, pit_isotig08115_gene=isogroup03440_length=1883, pit_isotig04265_gene=isogroup01367_length=1271, pit_isotig17868_gene=isogroup13193_length=522, pit_isotig14644_gene=isogroup09969_length=677, pit_isotig04073_gene=isogroup01271_length=1259, pit_isotig10523_gene=isogroup05848_length=1061, pit_isotig01712_gene=isogroup00270_length=1795
GO:0001948	glycoprotein binding	F	0.000979238	0.000276716	8	0	4167	7444	over	pit_isotig20619_gene=isogroup15944_length=427, pit_isotig13191_gene=isogroup08516_length=784, pit_isotig11101_gene=isogroup06426_length=980, pit_isotig08595_gene=isogroup03920_length=1512, pit_isotig01752_gene=isogroup00280_length=1532, pit_isotig21858_gene=isogroup17183_length=381, pit_isotig01980_gene=isogroup00337_length=1102, pit_isotig08931_gene=isogroup04256_length=1379
GO:0016581	NuRD complex	C	0.000979238	0.000276716	8	0	4167	7444	over	pit_isotig20408_gene=isogroup15733_length=433, pit_isotig11527_gene=isogroup06852_length=936, pit_isotig22335_gene=isogroup17660_length=354, pit_isotig19597_gene=isogroup14922_length=462, pit_isotig03248_gene=isogroup00847_length=417, pit_isotig09050_gene=isogroup04375_length=1323, pit_isotig01655_gene=isogroup00255_length=1670, pit_isotig17771_gene=isogroup13096_length=524
GO:0051920	peroxiredoxin activity	F	0.000979238	0.000276716	8	0	4167	7444	over	pit_isotig11853_gene=isogroup07178_length=905, pit_isotig00720_gene=isogroup00047_length=1113, pit_isotig04951_gene=isogroup01710_length=987, pit_isotig11826_gene=isogroup07151_length=907, pit_isotig10309_gene=isogroup05634_length=1092, pit_isotig10692_gene=isogroup06017_length=1038, pit_isotig12098_gene=isogroup07423_length=880, pit_isotig03547_gene=isogroup01008_length=2660
GO:0042562	hormone binding	F	0.000979238	0.000276716	8	0	4167	7444	over	pit_isotig16039_gene=isogroup11364_length=598, pit_isotig13387_gene=isogroup08712_length=768, pit_isotig01329_gene=isogroup00164_length=2158, pit_isotig11268_gene=isogroup06593_length=961, pit_isotig08315_gene=isogroup03640_length=1665, pit_isotig13651_gene=isogroup08976_length=746, pit_isotig12058_gene=isogroup07383_length=882, pit_isotig10253_gene=isogroup05578_length=1100
GO:0004252	serine-type endopeptidase activity	F	0.000979238	0.000276716	8	0	4167	7444	over	pit_isotig11964_gene=isogroup07289_length=892, pit_isotig11440_gene=isogroup06765_length=945, pit_isotig13651_gene=isogroup08976_length=746, pit_isotig09232_gene=isogroup04557_length=1294, pit_isotig08898_gene=isogroup04223_length=1389, pit_isotig11005_gene=isogroup06330_length=993, pit_isotig10593_gene=isogroup05918_length=1047, pit_isotig12058_gene=isogroup07383_length=882
GO:0005913	cell-cell adherens junction	C	0.000979238	0.000276716	8	0	4167	7444	over	pit_isotig07595_gene=isogroup03032_length=421, pit_isotig12419_gene=isogroup07744_length=850, pit_isotig03531_gene=isogroup01000_length=1694, pit_isotig00632_gene=isogroup00035_length=1434, pit_isotig15997_gene=isogroup11322_length=598, pit_isotig11466_gene=isogroup06791_length=942, pit_isotig06765_gene=isogroup02617_length=557, pit_isotig02771_gene=isogroup00604_length=1786
GO:0005902	microvillus	C	0.000979238	0.000276716	8	0	4167	7444	over	pit_isotig01303_gene=isogroup00158_length=1580, pit_isotig08113_gene=isogroup03438_length=1884, pit_isotig09472_gene=isogroup04797_length=1237, pit_isotig05915_gene=isogroup02192_length=695, pit_isotig22000_gene=isogroup17325_length=372, pit_isotig15238_gene=isogroup10563_length=639, pit_isotig10413_gene=isogroup05738_length=1078, pit_isotig08520_gene=isogroup03845_length=1551
GO:0005814	centriole	C	0.000979238	0.000276716	8	0	4167	7444	over	pit_isotig14655_gene=isogroup09980_length=683, pit_isotig16208_gene=isogroup11533_length=590, pit_isotig02673_gene=isogroup00563_length=733, pit_isotig18503_gene=isogroup13828_length=499, pit_isotig23370_gene=isogroup18695_length=257, pit_isotig07938_gene=isogroup03263_length=2545, pit_isotig15753_gene=isogroup11078_length=612, pit_isotig06055_gene=isogroup02262_length=988
GO:0019905	syntaxin binding	F	0.000979238	0.000276716	8	0	4167	7444	over	pit_isotig23072_gene=isogroup18397_length=298, pit_isotig17146_gene=isogroup12471_length=547, pit_isotig20290_gene=isogroup15615_length=438, pit_isotig03142_gene=isogroup00791_length=1254, pit_isotig21841_gene=isogroup17166_length=381, pit_isotig19204_gene=isogroup14529_length=475, pit_isotig08193_gene=isogroup03518_length=1761, pit_isotig08491_gene=isogroup03816_length=1563
GO:0005720	nuclear heterochromatin	C	0.000979238	0.000276716	8	0	4167	7444	over	pit_isotig06403_gene=isogroup02436_length=607, pit_isotig21116_gene=isogroup16441_length=410, pit_isotig02408_gene=isogroup00468_length=839, pit_isotig08359_gene=isogroup03684_length=1636, pit_isotig07229_gene=isogroup02849_length=500, pit_isotig03967_gene=isogroup01218_length=1323, pit_isotig12601_gene=isogroup07926_length=835, pit_isotig01756_gene=isogroup00281_length=1747
GO:0051537	2 iron, 2 sulfur cluster binding	F	0.000979238	0.000276716	8	0	4167	7444	over	pit_isotig11080_gene=isogroup06405_length=984, pit_isotig13705_gene=isogroup09030_length=746, pit_isotig17283_gene=isogroup12608_length=542, pit_isotig08702_gene=isogroup04027_length=1464, pit_isotig17875_gene=isogroup13200_length=521, pit_isotig11157_gene=isogroup06482_length=975, pit_isotig11759_gene=isogroup07084_length=914, pit_isotig12428_gene=isogroup07753_length=850
GO:0005680	anaphase-promoting complex	C	0.000979238	0.000276716	8	0	4167	7444	over	pit_isotig03107_gene=isogroup00773_length=790, pit_isotig12833_gene=isogroup08158_length=814, pit_isotig03555_gene=isogroup01012_length=1607, pit_isotig08245_gene=isogroup03570_length=1712, pit_isotig17978_gene=isogroup13303_length=517, pit_isotig14127_gene=isogroup09452_length=713, pit_isotig15500_gene=isogroup10825_length=625, pit_isotig11804_gene=isogroup07129_length=908
GO:0005581	collagen	C	0.000979238	0.000276716	8	0	4167	7444	over	pit_isotig12993_gene=isogroup08318_length=801, pit_isotig03627_gene=isogroup01048_length=1947, pit_isotig19452_gene=isogroup14777_length=468, pit_isotig11522_gene=isogroup06847_length=937, pit_isotig14092_gene=isogroup09417_length=716, pit_isotig08065_gene=isogroup03390_length=1964, pit_isotig04125_gene=isogroup01297_length=1523, pit_isotig06927_gene=isogroup02698_length=624
GO:0005546	phosphatidylinositol-4,5-bisphosphate binding	F	0.000979238	0.000276716	8	0	4167	7444	over	pit_isotig09969_gene=isogroup05294_length=1141, pit_isotig08113_gene=isogroup03438_length=1884, pit_isotig08910_gene=isogroup04235_length=1387, pit_isotig14602_gene=isogroup09927_length=682, pit_isotig11571_gene=isogroup06896_length=933, pit_isotig04207_gene=isogroup01338_length=1204, pit_isotig17485_gene=isogroup12810_length=536, pit_isotig08150_gene=isogroup03475_length=1824
GO:0008081	phosphoric diester hydrolase activity	F	0.000979238	0.000276716	8	0	4167	7444	over	pit_isotig20057_gene=isogroup15382_length=447, pit_isotig11538_gene=isogroup06863_length=937, pit_isotig17974_gene=isogroup13299_length=517, pit_isotig01860_gene=isogroup00307_length=1548, pit_isotig10982_gene=isogroup06307_length=994, pit_isotig04371_gene=isogroup01420_length=1137, pit_isotig15185_gene=isogroup10510_length=643, pit_isotig11178_gene=isogroup06503_length=972
GO:0043679	axon terminus	C	0.000979238	0.000276716	8	0	4167	7444	over	pit_isotig05359_gene=isogroup01914_length=999, pit_isotig09699_gene=isogroup05024_length=1190, pit_isotig08315_gene=isogroup03640_length=1665, pit_isotig01568_gene=isogroup00225_length=1728, pit_isotig04731_gene=isogroup01600_length=1012, pit_isotig21531_gene=isogroup16856_length=394, pit_isotig04695_gene=isogroup01582_length=1359, pit_isotig15765_gene=isogroup11090_length=610
GO:0012507	ER to Golgi transport vesicle membrane	C	0.000979238	0.000276716	8	0	4167	7444	over	pit_isotig09013_gene=isogroup04338_length=1352, pit_isotig08556_gene=isogroup03881_length=1531, pit_isotig02361_gene=isogroup00452_length=1445, pit_isotig08485_gene=isogroup03810_length=1556, pit_isotig10635_gene=isogroup05960_length=1041, pit_isotig11652_gene=isogroup06977_length=926, pit_isotig22403_gene=isogroup17728_length=351, pit_isotig17931_gene=isogroup13256_length=519
GO:0016861	intramolecular oxidoreductase activity, interconverting aldoses and ketoses	F	0.000979238	0.000276716	8	0	4167	7444	over	pit_isotig16235_gene=isogroup11560_length=588, pit_isotig06707_gene=isogroup02588_length=561, pit_isotig04142_gene=isogroup01305_length=1192, pit_isotig03319_gene=isogroup00894_length=2233, pit_isotig08001_gene=isogroup03326_length=2113, pit_isotig01556_gene=isogroup00221_length=816, pit_isotig03497_gene=isogroup00983_length=2016, pit_isotig03655_gene=isogroup01062_length=1658
GO:0004843	ubiquitin-specific protease activity	F	0.000979238	0.000276716	8	0	4167	7444	over	pit_isotig16616_gene=isogroup11941_length=571, pit_isotig01155_gene=isogroup00122_length=3711, pit_isotig10916_gene=isogroup06241_length=1003, pit_isotig15423_gene=isogroup10748_length=630, pit_isotig22521_gene=isogroup17846_length=344, pit_isotig09470_gene=isogroup04795_length=1236, pit_isotig04351_gene=isogroup01410_length=1170, pit_isotig03409_gene=isogroup00939_length=2031
GO:0015035	protein disulfide oxidoreductase activity	F	0.000979238	0.000276716	8	0	4167	7444	over	pit_isotig13727_gene=isogroup09052_length=742, pit_isotig12702_gene=isogroup08027_length=826, pit_isotig22815_gene=isogroup18140_length=320, pit_isotig13271_gene=isogroup08596_length=777, pit_isotig14516_gene=isogroup09841_length=686, pit_isotig04725_gene=isogroup01597_length=997, pit_isotig03921_gene=isogroup01195_length=1338, pit_isotig09457_gene=isogroup04782_length=1240
GO:0005201	extracellular matrix structural constituent	F	0.000979238	0.000276716	8	0	4167	7444	over	pit_isotig19452_gene=isogroup14777_length=468, pit_isotig11522_gene=isogroup06847_length=937, pit_isotig21941_gene=isogroup17266_length=376, pit_isotig18521_gene=isogroup13846_length=497, pit_isotig14092_gene=isogroup09417_length=716, pit_isotig08065_gene=isogroup03390_length=1964, pit_isotig04125_gene=isogroup01297_length=1523, pit_isotig06927_gene=isogroup02698_length=624
GO:0017119	Golgi transport complex	C	0.000979238	0.000276716	8	0	4167	7444	over	pit_isotig06399_gene=isogroup02434_length=573, pit_isotig17146_gene=isogroup12471_length=547, pit_isotig20290_gene=isogroup15615_length=438, pit_isotig19921_gene=isogroup15246_length=453, pit_isotig22535_gene=isogroup17860_length=343, pit_isotig19204_gene=isogroup14529_length=475, pit_isotig20347_gene=isogroup15672_length=438, pit_isotig14773_gene=isogroup10098_length=670
GO:0004602	glutathione peroxidase activity	F	0.00251329	0.000770928	7	0	4168	7444	over	pit_isotig10827_gene=isogroup06152_length=1015, pit_isotig09426_gene=isogroup04751_length=1246, pit_isotig04393_gene=isogroup01431_length=1103, pit_isotig10859_gene=isogroup06184_length=1010, pit_isotig04671_gene=isogroup01570_length=1309, pit_isotig04919_gene=isogroup01694_length=1304, pit_isotig10878_gene=isogroup06203_length=1007
GO:0005097	Rab GTPase activator activity	F	0.00251329	0.000770928	7	0	4168	7444	over	pit_isotig16971_gene=isogroup12296_length=554, pit_isotig03440_gene=isogroup00954_length=1798, pit_isotig08411_gene=isogroup03736_length=1605, pit_isotig09152_gene=isogroup04477_length=1314, pit_isotig02863_gene=isogroup00650_length=1425, pit_isotig15787_gene=isogroup11112_length=609, pit_isotig16336_gene=isogroup11661_length=581
GO:0005070	SH3/SH2 adaptor activity	F	0.00251329	0.000770928	7	0	4168	7444	over	pit_isotig22443_gene=isogroup17768_length=349, pit_isotig03307_gene=isogroup00888_length=2280, pit_isotig08403_gene=isogroup03728_length=1615, pit_isotig01191_gene=isogroup00131_length=2353, pit_isotig10329_gene=isogroup05654_length=1091, pit_isotig18052_gene=isogroup13377_length=515, pit_isotig05459_gene=isogroup01964_length=792
GO:0017022	myosin binding	F	0.00251329	0.000770928	7	0	4168	7444	over	pit_isotig02172_gene=isogroup00389_length=1836, pit_isotig23606_gene=isogroup18931_length=210, pit_isotig22643_gene=isogroup17968_length=333, pit_isotig05257_gene=isogroup01863_length=1255, pit_isotig14846_gene=isogroup10171_length=666, pit_isotig13620_gene=isogroup08945_length=751, pit_isotig13193_gene=isogroup08518_length=787
GO:0016504	peptidase activator activity	F	0.00251329	0.000770928	7	0	4168	7444	over	pit_isotig05945_gene=isogroup02207_length=671, pit_isotig18115_gene=isogroup13440_length=512, pit_isotig10514_gene=isogroup05839_length=1061, pit_isotig13651_gene=isogroup08976_length=746, pit_isotig09583_gene=isogroup04908_length=1211, pit_isotig12058_gene=isogroup07383_length=882, pit_isotig22015_gene=isogroup17340_length=372
GO:0031201	SNARE complex	C	0.00251329	0.000770928	7	0	4168	7444	over	pit_isotig23072_gene=isogroup18397_length=298, pit_isotig04831_gene=isogroup01650_length=1288, pit_isotig11143_gene=isogroup06468_length=976, pit_isotig21841_gene=isogroup17166_length=381, pit_isotig08193_gene=isogroup03518_length=1761, pit_isotig07323_gene=isogroup02896_length=559, pit_isotig08491_gene=isogroup03816_length=1563
[truncated: 288 more rows]
